# Supplementary material for: Mycobacterium tuberculosis Small RNA MTS1338 Confers Pathogenic Properties to Non-Pathogenic Mycobacterium smegmatis
Source: Microorganisms. 2021 Feb 17;9(2):414. doi: 10.3390/microorganisms9020414 (PMC7921967; doi:10.3390/microorganisms9020414)
Supplement: Supplementary file 1 [file microorganisms-09-00414-s001.zip]

Archive with 6 entries (5 files):
- microorganisms-1115247 sub-supp/
- microorganisms-1115247 sub-supp/Supplementary Figure S1.pptx
- microorganisms-1115247 sub-supp/Supplementary Figure S2.pptx
- microorganisms-1115247 sub-supp/Supplementary Table S1.docx
- microorganisms-1115247 sub-supp/Supplementary Table S2.xlsx
- microorganisms-1115247 sub-supp/Supplementary Table S3.xlsx
