# Supplementary material for: Mycobacterium tuberculosis Small RNA MTS1338 Confers Pathogenic Properties to Non-Pathogenic Mycobacterium smegmatis
Source: Microorganisms. 2021 Feb 17;9(2):414. doi: 10.3390/microorganisms9020414 (PMC7921967; doi:10.3390/microorganisms9020414)
Supplement: Supplementary file 1 [file microorganisms-09-00414-s001.zip › microorganisms-1115247 sub-supp/Supplementary Table S2.xlsx]

## Sheet: replicate 1
Supplementary table 2 The list of proteins identified in the 1-st replicate of proteome study of the 1338 strain of M. smegmatis
Protein Group	Accession	-10lgP	Coverage (%) 1338-1	Area 1338-1	#Peptides	#Unique	#Spec 1338-1	PTM	Avg. Mass	Description
3	sp|A0QS66|RPOC_MYCS2	812.2	89	9730000000	150	150	378	Carbamidomethylation; Oxidation (M); Deamidation (NQ)	146513	DNA-directed RNA polymerase subunit beta' OS=Mycobacterium smegmatis (strain ATCC 700084 / mc(2)155) OX=246196 GN=rpoC PE=1 SV=1
4	A0R1H7|A0R1H7_MYCS2	793.42	69	5020000000	181	181	316	Carbamidomethylation; Oxidation (M); Deamidation (NQ)	329538	Fatty acid synthase OS=Mycobacterium smegmatis (strain ATCC 700084 / mc(2)155) OX=246196 GN=MSMEG_4757 PE=1 SV=1
4	I7GCU8|I7GCU8_MYCS2	793.42	69	5020000000	181	181	316	Carbamidomethylation; Oxidation (M); Deamidation (NQ)	329538	Fatty acid synthase OS=Mycobacterium smegmatis (strain ATCC 700084 / mc(2)155) OX=246196 GN=MSMEI_4637 PE=4 SV=1
5	sp|P60281|RPOB_MYCS2	743.41	88	8000000000	110	110	295	Carbamidomethylation; Oxidation (M); Deamidation (NQ)	128531	DNA-directed RNA polymerase subunit beta OS=Mycobacterium smegmatis (strain ATCC 700084 / mc(2)155) OX=246196 GN=rpoB PE=1 SV=1
17	sp|A0R609|KATG1_MYCS2	716.36	86	4850000000	65	65	153	Carbamidomethylation; Oxidation (M); Deamidation (NQ)	81115	Catalase-peroxidase 1 OS=Mycobacterium smegmatis (strain ATCC 700084 / mc(2)155) OX=246196 GN=katG1 PE=3 SV=1
9	I7F8C1|I7F8C1_MYCS2	697.03	88	9220000000	71	71	207	Carbamidomethylation; Oxidation (M); Deamidation (NQ)	77368	Elongation factor G OS=Mycobacterium smegmatis (strain ATCC 700084 / mc(2)155) OX=246196 GN=fusA PE=3 SV=1
9	A4ZHU4|A4ZHU4_MYCS2	697.03	88	9220000000	71	71	207	Carbamidomethylation; Oxidation (M); Deamidation (NQ)	77368	Elongation factor G OS=Mycobacterium smegmatis (strain ATCC 700084 / mc(2)155) OX=246196 GN=fusA PE=3 SV=1
7	sp|A0QQC8|DNAK_MYCS2	691.05	86	8200000000	78	78	217	Deamidation (NQ)	66647	Chaperone protein DnaK OS=Mycobacterium smegmatis (strain ATCC 700084 / mc(2)155) OX=246196 GN=dnaK PE=1 SV=1
2	sp|A0QQU5|CH601_MYCS2	690.5	99	31000000000	79	75	435	Oxidation (M); Deamidation (NQ)	56487	60 kDa chaperonin 1 OS=Mycobacterium smegmatis (strain ATCC 700084 / mc(2)155) OX=246196 GN=groL1 PE=1 SV=1
13	sp|A0QX20|ACNA_MYCS2	687.8	82	4700000000	79	79	178	Carbamidomethylation; Oxidation (M); Deamidation (NQ)	102171	Aconitate hydratase A OS=Mycobacterium smegmatis (strain ATCC 700084 / mc(2)155) OX=246196 GN=acnA PE=1 SV=1
10	sp|A0QYY6|RS1_MYCS2	681.62	96	11800000000	64	64	201	Oxidation (M); Deamidation (NQ)	53316	30S ribosomal protein S1 OS=Mycobacterium smegmatis (strain ATCC 700084 / mc(2)155) OX=246196 GN=rpsA PE=1 SV=1
11	I7FMV0|I7FMV0_MYCS2	679.39	59	2360000000	95	95	197	Carbamidomethylation; Oxidation (M); Deamidation (NQ)	197141	Polyketide synthase PKS13 OS=Mycobacterium smegmatis (strain ATCC 700084 / mc(2)155) OX=246196 GN=pks13 PE=4 SV=1
37	I7FI28|I7FI28_MYCS2	658.68	82	1810000000	49	49	111	Carbamidomethylation; Oxidation (M); Deamidation (NQ)	62259	ATPase component of ABC transporter OS=Mycobacterium smegmatis (strain ATCC 700084 / mc(2)155) OX=246196 GN=MSMEI_4583 PE=4 SV=1
37	A0R1C3|A0R1C3_MYCS2	658.68	82	1810000000	49	49	111	Carbamidomethylation; Oxidation (M); Deamidation (NQ)	62259	ABC-transporter protein ATP binding component OS=Mycobacterium smegmatis (strain ATCC 700084 / mc(2)155) OX=246196 GN=MSMEG_4700 PE=4 SV=1
24	sp|A0R200|ATPB_MYCS2	652.47	89	5430000000	50	50	139	Carbamidomethylation; Oxidation (M); Deamidation (NQ)	51617	ATP synthase subunit beta OS=Mycobacterium smegmatis (strain ATCC 700084 / mc(2)155) OX=246196 GN=atpD PE=1 SV=1
23	A0QWY0|A0QWY0_MYCS2	650.73	83	4140000000	47	47	141	Carbamidomethylation; Oxidation (M); Deamidation (NQ)	75155	Transketolase OS=Mycobacterium smegmatis (strain ATCC 700084 / mc(2)155) OX=246196 GN=tkt PE=3 SV=1
23	I7GAH5|I7GAH5_MYCS2	650.73	83	4140000000	47	47	141	Carbamidomethylation; Oxidation (M); Deamidation (NQ)	75155	Transketolase OS=Mycobacterium smegmatis (strain ATCC 700084 / mc(2)155) OX=246196 GN=tkt PE=3 SV=1
15	sp|A0R2B1|KGD_MYCS2	649.93	74	2040000000	92	92	159	Carbamidomethylation; Oxidation (M); Deamidation (NQ)	135944	Multifunctional 2-oxoglutarate metabolism enzyme OS=Mycobacterium smegmatis (strain ATCC 700084 / mc(2)155) OX=246196 GN=kgd PE=1 SV=1
40	I7FJV9|I7FJV9_MYCS2	641.65	47	1320000000	45	45	105	Carbamidomethylation; Oxidation (M); Deamidation (NQ)	96884	Translation initiation factor IF-2 OS=Mycobacterium smegmatis (strain ATCC 700084 / mc(2)155) OX=246196 GN=infB PE=3 SV=1
1	sp|A0QS98|EFTU_MYCS2	640.97	97	30800000000	49	49	611	Oxidation (M); Deamidation (NQ)	43736	Elongation factor Tu OS=Mycobacterium smegmatis (strain ATCC 700084 / mc(2)155) OX=246196 GN=tuf PE=1 SV=1
18	sp|A0R202|ATPA_MYCS2	639.41	81	7370000000	59	59	147	Carbamidomethylation; Oxidation (M); Deamidation (NQ)	58889	ATP synthase subunit alpha OS=Mycobacterium smegmatis (strain ATCC 700084 / mc(2)155) OX=246196 GN=atpA PE=1 SV=1
14	I7FYJ4|I7FYJ4_MYCS2	634.54	87	5120000000	67	67	163	Carbamidomethylation; Oxidation (M); Deamidation (NQ)	82604	Isocitrate dehydrogenase [NADP] OS=Mycobacterium smegmatis (strain ATCC 700084 / mc(2)155) OX=246196 GN=icd2 PE=3 SV=1
14	A0QSZ3|A0QSZ3_MYCS2	634.54	87	5120000000	67	67	163	Carbamidomethylation; Oxidation (M); Deamidation (NQ)	82604	Isocitrate dehydrogenase [NADP] OS=Mycobacterium smegmatis (strain ATCC 700084 / mc(2)155) OX=246196 GN=MSMEG_1654 PE=1 SV=1
22	sp|A0QSS4|CH602_MYCS2	620.12	86	6820000000	56	53	143	Oxidation (M); Deamidation (NQ)	56153	60 kDa chaperonin 2 OS=Mycobacterium smegmatis (strain ATCC 700084 / mc(2)155) OX=246196 GN=groL2 PE=1 SV=1
59	sp|A0R1Y7|FADA4_MYCS2	619.87	94	2330000000	30	30	92	Carbamidomethylation; Oxidation (M); Deamidation (NQ)	40067	Probable acetyl-CoA acetyltransferase OS=Mycobacterium smegmatis (strain ATCC 700084 / mc(2)155) OX=246196 GN=MSMEG_4920 PE=1 SV=2
28	sp|A0R0B0|ODP1_MYCS2	619.01	69	3110000000	55	55	132	Oxidation (M); Deamidation (NQ)	103077	Pyruvate dehydrogenase E1 component OS=Mycobacterium smegmatis (strain ATCC 700084 / mc(2)155) OX=246196 GN=aceE PE=1 SV=1
16	sp|A0R574|CLPC1_MYCS2	614.82	78	3060000000	80	78	155	Oxidation (M); Deamidation (NQ)	93553	ATP-dependent Clp protease ATP-binding subunit ClpC1 OS=Mycobacterium smegmatis (strain ATCC 700084 / mc(2)155) OX=246196 GN=clpC1 PE=3 SV=1
66	A0QXC0|A0QXC0_MYCS2	608.49	88	3470000000	31	31	89	Carbamidomethylation; Oxidation (M); Deamidation (NQ)	40502	Branched-chain amino acid ABC transporter substrate-binding protein OS=Mycobacterium smegmatis (strain ATCC 700084 / mc(2)155) OX=246196 GN=MSMEG_3247 PE=4 SV=1
66	I7G1I1|I7G1I1_MYCS2	608.49	84	3470000000	31	31	89	Carbamidomethylation; Oxidation (M); Deamidation (NQ)	42100	Extracellular ligand-binding receptor OS=Mycobacterium smegmatis (strain ATCC 700084 / mc(2)155) OX=246196 GN=MSMEI_3164 PE=4 SV=1
42	I7FMS9|I7FMS9_MYCS2	604.73	75	1510000000	51	51	104	Carbamidomethylation; Oxidation (M); Deamidation (NQ)	79445	Malate synthase G OS=Mycobacterium smegmatis (strain ATCC 700084 / mc(2)155) OX=246196 GN=glcB PE=3 SV=1
21	sp|P71533|SECA1_MYCS2	602.99	72	1850000000	77	77	143	Oxidation (M); Deamidation (NQ)	106488	Protein translocase subunit SecA 1 OS=Mycobacterium smegmatis (strain ATCC 700084 / mc(2)155) OX=246196 GN=secA1 PE=1 SV=2
20	I7FDW2|I7FDW2_MYCS2	599.39	61	6090000000	47	47	146	Oxidation (M); Deamidation (NQ)	60560	ABC transporter solute-binding protein OS=Mycobacterium smegmatis (strain ATCC 700084 / mc(2)155) OX=246196 GN=MSMEI_0627 PE=4 SV=1
20	A0QQ65|A0QQ65_MYCS2	599.39	61	6090000000	47	47	146	Oxidation (M); Deamidation (NQ)	60560	Extracellular solute-binding protein family protein 5 putative OS=Mycobacterium smegmatis (strain ATCC 700084 / mc(2)155) OX=246196 GN=MSMEG_0643 PE=4 SV=1
27	sp|A0QVQ5|PNP_MYCS2	597.68	71	4210000000	57	57	133	Carbamidomethylation; Oxidation (M); Deamidation (NQ)	81027	Polyribonucleotide nucleotidyltransferase OS=Mycobacterium smegmatis (strain ATCC 700084 / mc(2)155) OX=246196 GN=pnp PE=1 SV=1
75	I7FCR6|I7FCR6_MYCS2	596.13	78	1260000000	44	44	84	Carbamidomethylation; Oxidation (M); Deamidation (NQ)	59950	Dihydroxy-acid dehydratase OS=Mycobacterium smegmatis (strain ATCC 700084 / mc(2)155) OX=246196 GN=ilvD PE=3 SV=1
75	A0QP06|A0QP06_MYCS2	596.13	78	1260000000	44	44	84	Carbamidomethylation; Oxidation (M); Deamidation (NQ)	59950	Dihydroxy-acid dehydratase OS=Mycobacterium smegmatis (strain ATCC 700084 / mc(2)155) OX=246196 GN=ilvD PE=3 SV=1
29	A0R218|A0R218_MYCS2	595.71	75	7360000	60	2	129	Carbamidomethylation; Oxidation (M); Deamidation (NQ)	71748	Transcription termination factor Rho OS=Mycobacterium smegmatis (strain ATCC 700084 / mc(2)155) OX=246196 GN=rho PE=3 SV=1
19	sp|A0QVB9|EFTS_MYCS2	595.23	92	7810000000	41	41	147	Oxidation (M); Deamidation (NQ)	29405	Elongation factor Ts OS=Mycobacterium smegmatis (strain ATCC 700084 / mc(2)155) OX=246196 GN=tsf PE=1 SV=1
30	I7G6F1|I7G6F1_MYCS2	593.81	73	620000	59	1	128	Carbamidomethylation; Oxidation (M); Deamidation (NQ)	74240	Transcription termination factor Rho OS=Mycobacterium smegmatis (strain ATCC 700084 / mc(2)155) OX=246196 GN=rho PE=3 SV=1
12	A0QTE1|A0QTE1_MYCS2	593.68	84	7060000000	50	50	191	Carbamidomethylation; Oxidation (M); Deamidation (NQ)	63137	Acetyl-/propionyl-coenzyme A carboxylase alpha chain OS=Mycobacterium smegmatis (strain ATCC 700084 / mc(2)155) OX=246196 GN=MSMEG_1807 PE=4 SV=1
12	I7G6G9|I7G6G9_MYCS2	593.68	84	7060000000	50	50	191	Carbamidomethylation; Oxidation (M); Deamidation (NQ)	63137	Putative biotin-dependent acetyl/propionyl-CoA (Acyl-CoA) carboxylase OS=Mycobacterium smegmatis (strain ATCC 700084 / mc(2)155) OX=246196 GN=accA3 PE=4 SV=1
80	A0QSU3|A0QSU3_MYCS2	592.64	90	1300000000	37	37	82	Carbamidomethylation; Oxidation (M); Deamidation (NQ)	53332	Inosine-5'-monophosphate dehydrogenase OS=Mycobacterium smegmatis (strain ATCC 700084 / mc(2)155) OX=246196 GN=guaB PE=3 SV=1
67	sp|P48354|GYRA_MYCS2	592.51	59	1020000000	49	49	88	Carbamidomethylation; Oxidation (M); Deamidation (NQ)	93183	DNA gyrase subunit A OS=Mycobacterium smegmatis (strain ATCC 700084 / mc(2)155) OX=246196 GN=gyrA PE=1 SV=1
54	I7FEX4|I7FEX4_MYCS2	590.92	59	1190000000	48	48	95	Carbamidomethylation; Oxidation (M); Deamidation (NQ)	100837	Glycine dehydrogenase (decarboxylating) OS=Mycobacterium smegmatis (strain ATCC 700084 / mc(2)155) OX=246196 GN=gcvP PE=3 SV=1
54	A0QYF7|A0QYF7_MYCS2	590.92	59	1190000000	48	48	95	Carbamidomethylation; Oxidation (M); Deamidation (NQ)	100837	Glycine dehydrogenase (decarboxylating) OS=Mycobacterium smegmatis (strain ATCC 700084 / mc(2)155) OX=246196 GN=gcvP PE=3 SV=1
39	I7G168|I7G168_MYCS2	588.57	70	894000000	68	68	106	Carbamidomethylation; Oxidation (M); Deamidation (NQ)	119534	Carbamoyl-phosphate synthase large chain OS=Mycobacterium smegmatis (strain ATCC 700084 / mc(2)155) OX=246196 GN=carB PE=3 SV=1
39	A0QWS5|A0QWS5_MYCS2	588.57	70	894000000	68	68	106	Carbamidomethylation; Oxidation (M); Deamidation (NQ)	119534	Carbamoyl-phosphate synthase large chain OS=Mycobacterium smegmatis (strain ATCC 700084 / mc(2)155) OX=246196 GN=carB PE=3 SV=1
31	sp|A0R199|TIG_MYCS2	587.32	92	4470000000	45	45	125	Oxidation (M); Deamidation (NQ)	51655	Trigger factor OS=Mycobacterium smegmatis (strain ATCC 700084 / mc(2)155) OX=246196 GN=tig PE=1 SV=1
43	sp|A0QSL8|RPOA_MYCS2	586.49	97	7180000000	35	35	102	Oxidation (M); Deamidation (NQ)	37920	DNA-directed RNA polymerase subunit alpha OS=Mycobacterium smegmatis (strain ATCC 700084 / mc(2)155) OX=246196 GN=rpoA PE=1 SV=1
78	A0QSJ2|A0QSJ2_MYCS2	584.82	95	1220000000	41	41	83	Carbamidomethylation; Oxidation (M); Deamidation (NQ)	54304	Methylmalonate-semialdehyde dehydrogenase OS=Mycobacterium smegmatis (strain ATCC 700084 / mc(2)155) OX=246196 GN=mmsA PE=4 SV=1
78	I7F8Q0|I7F8Q0_MYCS2	584.82	95	1220000000	41	41	83	Carbamidomethylation; Oxidation (M); Deamidation (NQ)	54304	Methylmalonate-semialdehyde dehydrogenase OS=Mycobacterium smegmatis (strain ATCC 700084 / mc(2)155) OX=246196 GN=mmsA PE=4 SV=1
33	I7GD73|I7GD73_MYCS2	582.02	63	5760000000	36	36	120	Carbamidomethylation; Oxidation (M); Deamidation (NQ)	61030	Dihydrolipoamide acetyltransferase component of pyruvate dehydrogenase complex OS=Mycobacterium smegmatis (strain ATCC 700084 / mc(2)155) OX=246196 GN=sucB PE=3 SV=1
33	A0R072|A0R072_MYCS2	582.02	63	5760000000	36	36	120	Carbamidomethylation; Oxidation (M); Deamidation (NQ)	61030	Dihydrolipoamide acetyltransferase component of pyruvate dehydrogenase complex OS=Mycobacterium smegmatis (strain ATCC 700084 / mc(2)155) OX=246196 GN=sucB PE=3 SV=1
56	A0R3N8|A0R3N8_MYCS2	580.98	81	1550000000	42	41	94	Carbamidomethylation; Oxidation (M); Deamidation (NQ)	50785	[NADP+] succinate-semialdehyde dehydrogenase OS=Mycobacterium smegmatis (strain ATCC 700084 / mc(2)155) OX=246196 GN=MSMEG_5538 PE=3 SV=1
56	I7G7Z8|I7G7Z8_MYCS2	580.98	81	1550000000	42	41	94	Carbamidomethylation; Oxidation (M); Deamidation (NQ)	50785	Succinate semialdehyde dehydrogenase OS=Mycobacterium smegmatis (strain ATCC 700084 / mc(2)155) OX=246196 GN=MSMEI_5386 PE=3 SV=1
36	sp|A0QWT3|METK_MYCS2	578.55	96	3200000000	42	42	112	Carbamidomethylation; Oxidation (M); Deamidation (NQ)	42590	S-adenosylmethionine synthase OS=Mycobacterium smegmatis (strain ATCC 700084 / mc(2)155) OX=246196 GN=metK PE=1 SV=1
91	A0QNJ7|A0QNJ7_MYCS2	577.74	83	958000000	37	37	77	Carbamidomethylation; Oxidation (M); Deamidation (NQ)	50938	Uncharacterized protein OS=Mycobacterium smegmatis (strain ATCC 700084 / mc(2)155) OX=246196 GN=MSMEG_0067 PE=4 SV=1
91	I7F4I6|I7F4I6_MYCS2	577.74	83	958000000	37	37	77	Carbamidomethylation; Oxidation (M); Deamidation (NQ)	50938	Conserved hypothetical proline and alanine rich protein OS=Mycobacterium smegmatis (strain ATCC 700084 / mc(2)155) OX=246196 GN=MSMEI_0068 PE=4 SV=1
94	sp|A0R006|WAG31_MYCS2	572.96	97	2520000000	31	31	76	Oxidation (M); Deamidation (NQ)	29544	Cell wall synthesis protein Wag31 OS=Mycobacterium smegmatis (strain ATCC 700084 / mc(2)155) OX=246196 GN=wag31 PE=1 SV=1
34	I7GAS3|I7GAS3_MYCS2	572.92	89	5610000000	40	39	116	Carbamidomethylation; Oxidation (M); Deamidation (NQ)	50988	Pyruvate kinase OS=Mycobacterium smegmatis (strain ATCC 700084 / mc(2)155) OX=246196 GN=pyk PE=3 SV=1
34	A0QXA3|A0QXA3_MYCS2	572.92	89	5610000000	40	39	116	Carbamidomethylation; Oxidation (M); Deamidation (NQ)	50988	Pyruvate kinase OS=Mycobacterium smegmatis (strain ATCC 700084 / mc(2)155) OX=246196 GN=pyk PE=3 SV=1
97	sp|A0QTT7|Y1959_MYCS2	572.84	50	831000000	44	44	75	Oxidation (M); Deamidation (NQ)	109093	UPF0182 protein MSMEG_1959/MSMEI_1915 OS=Mycobacterium smegmatis (strain ATCC 700084 / mc(2)155) OX=246196 GN=MSMEG_1959 PE=1 SV=1
70	sp|P0CH00|RIR1B_MYCS2	571.85	75	1220000000	46	46	87	Carbamidomethylation; Oxidation (M); Deamidation (NQ)	82106	Ribonucleoside-diphosphate reductase subunit alpha 2 OS=Mycobacterium smegmatis (strain ATCC 700084 / mc(2)155) OX=246196 GN=nrdE2 PE=1 SV=1
70	sp|P0CG99|RIR1A_MYCS2	571.85	75	1220000000	46	46	87	Carbamidomethylation; Oxidation (M); Deamidation (NQ)	82106	Ribonucleoside-diphosphate reductase subunit alpha 1 OS=Mycobacterium smegmatis (strain ATCC 700084 / mc(2)155) OX=246196 GN=nrdE1 PE=1 SV=1
103	I7FN17|I7FN17_MYCS2	570.21	86	1910000000	35	35	73	Carbamidomethylation; Oxidation (M); Deamidation (NQ)	47953	6-oxohexanoate dehydrogenase succinate-semialdehyde dehydrogenase (NADP+) OS=Mycobacterium smegmatis (strain ATCC 700084 / mc(2)155) OX=246196 GN=MSMEI_6284 PE=4 SV=1
62	sp|A0QXX7|KATG2_MYCS2	569	78	1960000000	45	45	91	Oxidation (M); Deamidation (NQ)	81998	Catalase-peroxidase 2 OS=Mycobacterium smegmatis (strain ATCC 700084 / mc(2)155) OX=246196 GN=katG2 PE=1 SV=1
250	sp|A0QU58|RF2_MYCS2	568.54	83	428000000	30	30	45	Carbamidomethylation; Oxidation (M); Deamidation (NQ)	41243	Peptide chain release factor 2 OS=Mycobacterium smegmatis (strain ATCC 700084 / mc(2)155) OX=246196 GN=prfB PE=1 SV=1
41	sp|A0R5D9|TOP1_MYCS2	568.31	73	827000000	62	62	104	Oxidation (M); Deamidation (NQ)	102499	DNA topoisomerase 1 OS=Mycobacterium smegmatis (strain ATCC 700084 / mc(2)155) OX=246196 GN=topA PE=1 SV=1
95	A0QUY2|A0QUY2_MYCS2	568.05	95	2840000000	40	40	76	Carbamidomethylation; Oxidation (M); Deamidation (NQ)	54358	D-3-phosphoglycerate dehydrogenase OS=Mycobacterium smegmatis (strain ATCC 700084 / mc(2)155) OX=246196 GN=serA PE=3 SV=1
95	I7FJ29|I7FJ29_MYCS2	568.05	95	2840000000	40	40	76	Carbamidomethylation; Oxidation (M); Deamidation (NQ)	54358	D-3-phosphoglycerate dehydrogenase OS=Mycobacterium smegmatis (strain ATCC 700084 / mc(2)155) OX=246196 GN=serA PE=3 SV=1
38	Q3L885|Q3L885_MYCS2	567.11	38	346000000	87	87	108	Carbamidomethylation; Deamidation (NQ)	389866	Polyketide synthase OS=Mycobacterium smegmatis (strain ATCC 700084 / mc(2)155) OX=246196 GN=pks PE=4 SV=1
38	I7G359|I7G359_MYCS2	567.11	38	346000000	87	87	108	Carbamidomethylation; Deamidation (NQ)	389866	Type I polyketide synthase OS=Mycobacterium smegmatis (strain ATCC 700084 / mc(2)155) OX=246196 GN=pks PE=4 SV=1
53	sp|A0R3M4|SUCC_MYCS2	565.75	69	4830000000	35	35	96	Carbamidomethylation; Oxidation (M); Deamidation (NQ)	40932	Succinate--CoA ligase [ADP-forming] subunit beta OS=Mycobacterium smegmatis (strain ATCC 700084 / mc(2)155) OX=246196 GN=sucC PE=1 SV=1
71	I7FZV4|I7FZV4_MYCS2	564.84	91	1710000000	39	39	87	Carbamidomethylation; Oxidation (M); Deamidation (NQ)	66004	Acetolactate synthase OS=Mycobacterium smegmatis (strain ATCC 700084 / mc(2)155) OX=246196 GN=ilvB PE=3 SV=1
71	A0QUX6|A0QUX6_MYCS2	564.84	91	1710000000	39	39	87	Carbamidomethylation; Oxidation (M); Deamidation (NQ)	66004	Acetolactate synthase OS=Mycobacterium smegmatis (strain ATCC 700084 / mc(2)155) OX=246196 GN=ilvB PE=3 SV=1
116	sp|A0QP32|PCKG_MYCS2	564.11	81	1060000000	42	42	69	Carbamidomethylation; Oxidation (M); Deamidation (NQ)	67297	Phosphoenolpyruvate carboxykinase [GTP] OS=Mycobacterium smegmatis (strain ATCC 700084 / mc(2)155) OX=246196 GN=pckG PE=1 SV=1
61	I7G9M1|I7G9M1_MYCS2	562.6	62	1590000000	57	57	91	Carbamidomethylation; Deamidation (NQ)	85834	Putative RNA binding protein contains S1 domain (Putative transcriptional accessory protein RNA binding) OS=Mycobacterium smegmatis (strain ATCC 700084 / mc(2)155) OX=246196 GN=MSMEI_2765 PE=4 SV=1
135	sp|A0R079|GLN1B_MYCS2	561.74	84	1170000000	32	32	64	Carbamidomethylation; Oxidation (M); Deamidation (NQ)	53592	Glutamine synthetase OS=Mycobacterium smegmatis (strain ATCC 700084 / mc(2)155) OX=246196 GN=glnA PE=1 SV=1
68	I7GFK4|I7GFK4_MYCS2	560.25	83	2890000000	37	37	88	Carbamidomethylation; Oxidation (M); Deamidation (NQ)	44459	Aspartokinase OS=Mycobacterium smegmatis (strain ATCC 700084 / mc(2)155) OX=246196 GN=ask PE=3 SV=1
68	A0R5N8|A0R5N8_MYCS2	560.25	83	2890000000	37	37	88	Carbamidomethylation; Oxidation (M); Deamidation (NQ)	44459	Aspartokinase OS=Mycobacterium smegmatis (strain ATCC 700084 / mc(2)155) OX=246196 GN=MSMEG_6257 PE=3 SV=1
85	I7G686|I7G686_MYCS2	558.6	81	3770000000	27	27	80	Carbamidomethylation; Oxidation (M); Deamidation (NQ)	33819	Periplasmic binding protein/LacI transcriptional regulator OS=Mycobacterium smegmatis (strain ATCC 700084 / mc(2)155) OX=246196 GN=MSMEI_1672 PE=4 SV=1
85	A0QT50|A0QT50_MYCS2	558.6	80	3770000000	27	27	80	Carbamidomethylation; Oxidation (M); Deamidation (NQ)	34235	ABC transporter periplasmic-binding protein YtfQ OS=Mycobacterium smegmatis (strain ATCC 700084 / mc(2)155) OX=246196 GN=MSMEG_1712 PE=4 SV=1
35	sp|A4ZHR8|SAHH_MYCS2	555.33	75	3610000000	45	45	115	Carbamidomethylation; Oxidation (M); Deamidation (NQ)	53270	Adenosylhomocysteinase OS=Mycobacterium smegmatis (strain ATCC 700084 / mc(2)155) OX=246196 GN=ahcY PE=1 SV=1
102	sp|A0R2V7|GLYA_MYCS2	555.06	88	1820000000	35	35	74	Carbamidomethylation; Oxidation (M); Deamidation (NQ)	51904	Serine hydroxymethyltransferase OS=Mycobacterium smegmatis (strain ATCC 700084 / mc(2)155) OX=246196 GN=glyA PE=1 SV=1
32	sp|A0QWW2|G3P_MYCS2	552.53	94	8430000000	36	36	123	Carbamidomethylation; Oxidation (M); Deamidation (NQ)	35948	Glyceraldehyde-3-phosphate dehydrogenase OS=Mycobacterium smegmatis (strain ATCC 700084 / mc(2)155) OX=246196 GN=gapA PE=1 SV=1
25	sp|A0QUX8|ILVC_MYCS2	552.42	96	4990000000	45	45	136	Carbamidomethylation; Oxidation (M); Deamidation (NQ)	36421	Ketol-acid reductoisomerase (NADP(+)) OS=Mycobacterium smegmatis (strain ATCC 700084 / mc(2)155) OX=246196 GN=ilvC PE=1 SV=1
58	I7FCS2|I7FCS2_MYCS2	549.56	62	1100000000	47	47	93	Oxidation (M); Deamidation (NQ)	74130	PgPepO oligopeptidase Metallo peptidase MEROPS family M13 OS=Mycobacterium smegmatis (strain ATCC 700084 / mc(2)155) OX=246196 GN=MSMEI_0227 PE=4 SV=1
58	A0QP11|A0QP11_MYCS2	549.56	62	1100000000	47	47	93	Oxidation (M); Deamidation (NQ)	74130	Metallopeptidase OS=Mycobacterium smegmatis (strain ATCC 700084 / mc(2)155) OX=246196 GN=MSMEG_0234 PE=4 SV=1
49	A0QY23|A0QY23_MYCS2	549.01	93	4560000000	31	31	97	Oxidation (M); Deamidation (NQ)	31925	Fructose-bisphosphate aldolase class-I OS=Mycobacterium smegmatis (strain ATCC 700084 / mc(2)155) OX=246196 GN=MSMEG_3507 PE=4 SV=1
49	I7FEK8|I7FEK8_MYCS2	549.01	93	4560000000	31	31	97	Oxidation (M); Deamidation (NQ)	31925	Fructose-bisphosphate aldolase OS=Mycobacterium smegmatis (strain ATCC 700084 / mc(2)155) OX=246196 GN=MSMEI_3427 PE=4 SV=1
92	sp|A0QZ54|ARC_MYCS2	548.21	82	881000000	44	43	77	Carbamidomethylation; Oxidation (M); Deamidation (NQ)	67964	Proteasome-associated ATPase OS=Mycobacterium smegmatis (strain ATCC 700084 / mc(2)155) OX=246196 GN=mpa PE=1 SV=1
215	sp|A0QYS6|ASSY_MYCS2	547.22	81	561000000	25	25	51	Carbamidomethylation; Deamidation (NQ)	43969	Argininosuccinate synthase OS=Mycobacterium smegmatis (strain ATCC 700084 / mc(2)155) OX=246196 GN=argG PE=3 SV=1
79	sp|A0QWQ4|SYA_MYCS2	547.03	66	900000000	52	52	82	Carbamidomethylation; Oxidation (M); Deamidation (NQ)	96783	Alanine--tRNA ligase OS=Mycobacterium smegmatis (strain ATCC 700084 / mc(2)155) OX=246196 GN=alaS PE=1 SV=1
98	A0R5Q2|A0R5Q2_MYCS2	546.5	86	958000000	46	46	75	Carbamidomethylation; Oxidation (M); Deamidation (NQ)	66058	2-isopropylmalate synthase OS=Mycobacterium smegmatis (strain ATCC 700084 / mc(2)155) OX=246196 GN=leuA PE=3 SV=1
98	I7GGA0|I7GGA0_MYCS2	546.5	86	958000000	46	46	75	Carbamidomethylation; Oxidation (M); Deamidation (NQ)	66058	2-isopropylmalate synthase OS=Mycobacterium smegmatis (strain ATCC 700084 / mc(2)155) OX=246196 GN=leuA PE=3 SV=1
65	A0R2Y1|A0R2Y1_MYCS2	544.74	97	2820000000	39	39	90	Carbamidomethylation; Oxidation (M); Deamidation (NQ)	42591	Beta-ketoadipyl CoA thiolase OS=Mycobacterium smegmatis (strain ATCC 700084 / mc(2)155) OX=246196 GN=MSMEG_5273 PE=3 SV=1
65	I7FRX4|I7FRX4_MYCS2	544.74	97	2820000000	39	39	90	Carbamidomethylation; Oxidation (M); Deamidation (NQ)	42591	Acetyl-CoA acetyltransferase OS=Mycobacterium smegmatis (strain ATCC 700084 / mc(2)155) OX=246196 GN=fadA3 PE=3 SV=1
51	I7GFQ6|I7GFQ6_MYCS2	542.7	63	1830000000	44	44	96	Carbamidomethylation; Deamidation (NQ)	68229	Fatty-acid-CoA ligase FadD32 OS=Mycobacterium smegmatis (strain ATCC 700084 / mc(2)155) OX=246196 GN=fadD32 PE=4 SV=1
51	A0R618|A0R618_MYCS2	542.7	63	1830000000	44	44	96	Carbamidomethylation; Deamidation (NQ)	68229	Acyl-CoA synthase OS=Mycobacterium smegmatis (strain ATCC 700084 / mc(2)155) OX=246196 GN=MSMEG_6393 PE=1 SV=1
178	A0QWV0|A0QWV0_MYCS2	541.86	79	701000000	34	34	56	Carbamidomethylation; Oxidation (M); Deamidation (NQ)	47881	Riboflavin biosynthesis protein RibBA OS=Mycobacterium smegmatis (strain ATCC 700084 / mc(2)155) OX=246196 GN=ribBA PE=3 SV=1
178	I7GAE8|I7GAE8_MYCS2	541.86	79	701000000	34	34	56	Carbamidomethylation; Oxidation (M); Deamidation (NQ)	47881	Riboflavin biosynthesis protein RibBA OS=Mycobacterium smegmatis (strain ATCC 700084 / mc(2)155) OX=246196 GN=ribAB PE=3 SV=1
60	I7G6A9|I7G6A9_MYCS2	541.83	100	4060000000	37	37	92	Oxidation (M); Deamidation (NQ)	27787	Electron transfer flavoprotein beta subunit OS=Mycobacterium smegmatis (strain ATCC 700084 / mc(2)155) OX=246196 GN=etfB PE=4 SV=1
60	A0QUV6|A0QUV6_MYCS2	541.83	100	4060000000	37	37	92	Oxidation (M); Deamidation (NQ)	27787	Electron transfer flavoprotein beta subunit OS=Mycobacterium smegmatis (strain ATCC 700084 / mc(2)155) OX=246196 GN=etfB PE=4 SV=1
8	A0R729|A0R729_MYCS2	541.42	84	11300000000	44	38	217	Carbamidomethylation; Oxidation (M); Deamidation (NQ)	55098	Glycerol kinase OS=Mycobacterium smegmatis (strain ATCC 700084 / mc(2)155) OX=246196 GN=glpK PE=3 SV=1
8	I7FVN6|I7FVN6_MYCS2	541.42	84	11300000000	44	38	217	Carbamidomethylation; Oxidation (M); Deamidation (NQ)	55098	Glycerol kinase OS=Mycobacterium smegmatis (strain ATCC 700084 / mc(2)155) OX=246196 GN=glpK PE=3 SV=1
209	sp|A0QND6|DPO3B_MYCS2	539.91	84	719000000	32	32	52	Carbamidomethylation; Oxidation (M); Deamidation (NQ)	41325	Beta sliding clamp OS=Mycobacterium smegmatis (strain ATCC 700084 / mc(2)155) OX=246196 GN=dnaN PE=1 SV=1
144	I7G5Q2|I7G5Q2_MYCS2	539.34	68	817000000	34	34	61	Carbamidomethylation; Oxidation (M); Deamidation (NQ)	69051	Pyruvate flavodoxin/ferredoxin oxidoreductase-like protein OS=Mycobacterium smegmatis (strain ATCC 700084 / mc(2)155) OX=246196 GN=MSMEI_4528 PE=4 SV=1
144	A0R171|A0R171_MYCS2	539.34	68	817000000	34	34	61	Carbamidomethylation; Oxidation (M); Deamidation (NQ)	69051	Pyruvate synthase OS=Mycobacterium smegmatis (strain ATCC 700084 / mc(2)155) OX=246196 GN=MSMEG_4646 PE=4 SV=1
44	sp|A0R3B8|ENO_MYCS2	539.03	85	3630000000	32	32	100	Oxidation (M); Deamidation (NQ)	44761	Enolase OS=Mycobacterium smegmatis (strain ATCC 700084 / mc(2)155) OX=246196 GN=eno PE=1 SV=1
74	I7FFQ2|I7FFQ2_MYCS2	537.63	42	249000000	65	65	84	Carbamidomethylation; Deamidation (NQ)	231330	Uncharacterized protein OS=Mycobacterium smegmatis (strain ATCC 700084 / mc(2)155) OX=246196 GN=MSMEI_1217 PE=4 SV=1
107	A0R2H8|A0R2H8_MYCS2	536.66	71	3320000000	30	30	71	Carbamidomethylation; Oxidation (M); Deamidation (NQ)	58434	1-pyrroline-5-carboxylate dehydrogenase OS=Mycobacterium smegmatis (strain ATCC 700084 / mc(2)155) OX=246196 GN=pruA PE=4 SV=1
107	I7GET1|I7GET1_MYCS2	536.66	71	3320000000	30	30	71	Carbamidomethylation; Oxidation (M); Deamidation (NQ)	58434	Delta-1-pyrroline-5-carboxylate dehydrogenase OS=Mycobacterium smegmatis (strain ATCC 700084 / mc(2)155) OX=246196 GN=rocA PE=4 SV=1
101	A0R465|A0R465_MYCS2	535.25	74	787000000	45	45	74	Carbamidomethylation; Oxidation (M); Deamidation (NQ)	76544	Putative 3-hydroxyacyl-CoA dehydrogenase OS=Mycobacterium smegmatis (strain ATCC 700084 / mc(2)155) OX=246196 GN=MSMEG_5720 PE=4 SV=1
101	I7FT13|I7FT13_MYCS2	535.25	74	787000000	45	45	74	Carbamidomethylation; Oxidation (M); Deamidation (NQ)	76544	Enoyl-CoA hydratase/3-hydroxyacyl-CoA dehydrogenase OS=Mycobacterium smegmatis (strain ATCC 700084 / mc(2)155) OX=246196 GN=fadB PE=4 SV=1
172	I7G4E1|I7G4E1_MYCS2	534.77	86	885000000	33	33	57	Carbamidomethylation; Oxidation (M); Deamidation (NQ)	47090	Isocitrate lyase OS=Mycobacterium smegmatis (strain ATCC 700084 / mc(2)155) OX=246196 GN=icl PE=4 SV=1
172	A0QQX6|A0QQX6_MYCS2	534.77	86	885000000	33	33	57	Carbamidomethylation; Oxidation (M); Deamidation (NQ)	47090	Isocitrate lyase OS=Mycobacterium smegmatis (strain ATCC 700084 / mc(2)155) OX=246196 GN=aceA PE=4 SV=1
113	sp|A0R3N9|G6PI_MYCS2	534.39	69	777000000	34	34	69	Oxidation (M); Deamidation (NQ)	59630	Glucose-6-phosphate isomerase OS=Mycobacterium smegmatis (strain ATCC 700084 / mc(2)155) OX=246196 GN=pgi PE=1 SV=1
268	I7GBQ8|I7GBQ8_MYCS2	534.05	100	677000000	23	23	43	Carbamidomethylation; Oxidation (M); Deamidation (NQ)	34854	Carbohydrate kinase CbhK OS=Mycobacterium smegmatis (strain ATCC 700084 / mc(2)155) OX=246196 GN=adoK PE=4 SV=1
268	A0R059|A0R059_MYCS2	534.05	100	677000000	23	23	43	Carbamidomethylation; Oxidation (M); Deamidation (NQ)	34854	Adenosine kinase OS=Mycobacterium smegmatis (strain ATCC 700084 / mc(2)155) OX=246196 GN=MSMEG_4270 PE=4 SV=1
72	sp|A0QSD7|RS3_MYCS2	532.91	86	5120000000	40	40	86	Oxidation (M); Deamidation (NQ)	30139	30S ribosomal protein S3 OS=Mycobacterium smegmatis (strain ATCC 700084 / mc(2)155) OX=246196 GN=rpsC PE=1 SV=1
69	A0QT98|A0QT98_MYCS2	529.13	82	2380000000	40	40	88	Carbamidomethylation; Oxidation (M); Deamidation (NQ)	49917	L-lysine-epsilon aminotransferase OS=Mycobacterium smegmatis (strain ATCC 700084 / mc(2)155) OX=246196 GN=MSMEG_1764 PE=3 SV=1
69	I7FH82|I7FH82_MYCS2	529.13	82	2380000000	40	40	88	Carbamidomethylation; Oxidation (M); Deamidation (NQ)	49917	L-lysine-epsilon aminotransferase OS=Mycobacterium smegmatis (strain ATCC 700084 / mc(2)155) OX=246196 GN=lat PE=3 SV=1
145	A0QT04|A0QT04_MYCS2	529	91	899000000	27	27	61	Carbamidomethylation; Oxidation (M); Deamidation (NQ)	51916	Aldehyde dehydrogenase (NAD) family protein OS=Mycobacterium smegmatis (strain ATCC 700084 / mc(2)155) OX=246196 GN=MSMEG_1665 PE=3 SV=1
145	I7FYK1|I7FYK1_MYCS2	529	90	899000000	27	27	61	Carbamidomethylation; Oxidation (M); Deamidation (NQ)	52102	Betaine-aldehyde dehydrogenase OS=Mycobacterium smegmatis (strain ATCC 700084 / mc(2)155) OX=246196 GN=MSMEI_1625 PE=3 SV=1
134	sp|A0QNE0|GYRB_MYCS2	528.83	60	535000000	43	43	64	Carbamidomethylation; Oxidation (M); Deamidation (NQ)	74512	DNA gyrase subunit B OS=Mycobacterium smegmatis (strain ATCC 700084 / mc(2)155) OX=246196 GN=gyrB PE=1 SV=1
180	A0QPE5|A0QPE5_MYCS2	527.14	56	238000000	39	39	55	Carbamidomethylation; Deamidation (NQ)	124467	Uncharacterized protein OS=Mycobacterium smegmatis (strain ATCC 700084 / mc(2)155) OX=246196 GN=MSMEG_0370 PE=4 SV=1
180	I7G300|I7G300_MYCS2	527.14	56	238000000	39	39	55	Carbamidomethylation; Deamidation (NQ)	124467	Uncharacterized protein OS=Mycobacterium smegmatis (strain ATCC 700084 / mc(2)155) OX=246196 GN=MSMEI_0363 PE=4 SV=1
117	I7GGE0|I7GGE0_MYCS2	527.02	90	1160000000	35	35	68	Carbamidomethylation; Oxidation (M); Deamidation (NQ)	56169	Propionyl-CoA carboxylase beta chain 4 accD4 OS=Mycobacterium smegmatis (strain ATCC 700084 / mc(2)155) OX=246196 GN=accD4 PE=4 SV=1
117	A0R616|A0R616_MYCS2	527.02	90	1160000000	35	35	68	Carbamidomethylation; Oxidation (M); Deamidation (NQ)	56169	Propionyl-CoA carboxylase beta chain OS=Mycobacterium smegmatis (strain ATCC 700084 / mc(2)155) OX=246196 GN=MSMEG_6391 PE=4 SV=1
87	I7G1P3|I7G1P3_MYCS2	526.55	92	1600000000	37	37	80	Oxidation (M); Deamidation (NQ)	46499	3-oxoacyl-acyl-carrier protein reductase FabG4 OS=Mycobacterium smegmatis (strain ATCC 700084 / mc(2)155) OX=246196 GN=fabG4 PE=4 SV=1
87	A0QPE7|A0QPE7_MYCS2	526.55	92	1600000000	37	37	80	Oxidation (M); Deamidation (NQ)	46499	Oxidoreductase short chain dehydrogenase/reductase family protein OS=Mycobacterium smegmatis (strain ATCC 700084 / mc(2)155) OX=246196 GN=MSMEG_0372 PE=1 SV=1
55	A0QVU2|A0QVU2_MYCS2	526.36	94	2650000000	30	30	94	Oxidation (M); Deamidation (NQ)	30338	35 kDa protein OS=Mycobacterium smegmatis (strain ATCC 700084 / mc(2)155) OX=246196 GN=MSMEG_2695 PE=4 SV=1
55	I7G0I2|I7G0I2_MYCS2	526.36	94	2650000000	30	30	94	Oxidation (M); Deamidation (NQ)	30338	Phage shock protein A PspA OS=Mycobacterium smegmatis (strain ATCC 700084 / mc(2)155) OX=246196 GN=MSMEI_2629 PE=4 SV=1
241	I7G4N0|I7G4N0_MYCS2	524.06	73	1240000000	24	24	47	Oxidation (M); Deamidation (NQ)	38768	ABC transporter sugar-binding protein OS=Mycobacterium smegmatis (strain ATCC 700084 / mc(2)155) OX=246196 GN=MSMEI_1664 PE=4 SV=1
241	A0QT42|A0QT42_MYCS2	524.06	73	1240000000	24	24	47	Oxidation (M); Deamidation (NQ)	38768	ABC transporter OS=Mycobacterium smegmatis (strain ATCC 700084 / mc(2)155) OX=246196 GN=MSMEG_1704 PE=1 SV=1
84	I7FGK2|I7FGK2_MYCS2	523.76	57	393000000	55	55	80	Carbamidomethylation; Oxidation (M); Deamidation (NQ)	136997	Methionine synthase OS=Mycobacterium smegmatis (strain ATCC 700084 / mc(2)155) OX=246196 GN=MSMEI_4087 PE=4 SV=1
84	A0QZX6|A0QZX6_MYCS2	523.76	57	393000000	55	55	80	Carbamidomethylation; Oxidation (M); Deamidation (NQ)	136997	Methionine synthase OS=Mycobacterium smegmatis (strain ATCC 700084 / mc(2)155) OX=246196 GN=metH PE=4 SV=1
81	I7G4T8|I7G4T8_MYCS2	523.6	58	3690000000	31	31	82	Carbamidomethylation; Oxidation (M); Deamidation (NQ)	54872	Piperideine-6-carboxylic acid dehydrogenase Pcd OS=Mycobacterium smegmatis (strain ATCC 700084 / mc(2)155) OX=246196 GN=pcd PE=3 SV=1
81	A0QT96|A0QT96_MYCS2	523.6	58	3690000000	31	31	82	Carbamidomethylation; Oxidation (M); Deamidation (NQ)	54872	Piperideine-6-carboxylic acid dehydrogenase OS=Mycobacterium smegmatis (strain ATCC 700084 / mc(2)155) OX=246196 GN=MSMEG_1762 PE=3 SV=1
6	sp|A0QSS3|CH10_MYCS2	522.72	99	13400000000	20	20	289	Deamidation (NQ)	10763	10 kDa chaperonin OS=Mycobacterium smegmatis (strain ATCC 700084 / mc(2)155) OX=246196 GN=groS PE=1 SV=1
48	I7G7T9|I7G7T9_MYCS2	521.73	81	1930000000	35	35	97	Carbamidomethylation; Oxidation (M); Deamidation (NQ)	43095	Geranylgeranyl reductase OS=Mycobacterium smegmatis (strain ATCC 700084 / mc(2)155) OX=246196 GN=MSMEI_0998 PE=4 SV=1
48	A0QR89|A0QR89_MYCS2	521.73	81	1930000000	35	35	97	Carbamidomethylation; Oxidation (M); Deamidation (NQ)	43095	Geranylgeranyl reductase OS=Mycobacterium smegmatis (strain ATCC 700084 / mc(2)155) OX=246196 GN=MSMEG_1028 PE=4 SV=1
93	sp|A0R152|RNE_MYCS2	521.27	54	519000000	50	50	77	Deamidation (NQ)	112761	Ribonuclease E OS=Mycobacterium smegmatis (strain ATCC 700084 / mc(2)155) OX=246196 GN=rne PE=3 SV=1
63	A0QQW8|A0QQW8_MYCS2	520.16	90	3840000000	32	32	91	Carbamidomethylation; Oxidation (M); Deamidation (NQ)	49470	Dihydrolipoyl dehydrogenase OS=Mycobacterium smegmatis (strain ATCC 700084 / mc(2)155) OX=246196 GN=lpdA PE=3 SV=1
63	I7FX95|I7FX95_MYCS2	520.16	90	3840000000	32	32	91	Carbamidomethylation; Oxidation (M); Deamidation (NQ)	49470	Dihydrolipoyl dehydrogenase OS=Mycobacterium smegmatis (strain ATCC 700084 / mc(2)155) OX=246196 GN=lpd PE=3 SV=1
90	sp|A0QYQ7|PYRG_MYCS2	518.81	81	1170000000	41	41	78	Carbamidomethylation; Oxidation (M); Deamidation (NQ)	64259	CTP synthase OS=Mycobacterium smegmatis (strain ATCC 700084 / mc(2)155) OX=246196 GN=pyrG PE=1 SV=1
325	sp|A0QWR4|EFP_MYCS2	518.77	83	776000000	20	20	38	Oxidation (M); Deamidation (NQ)	20553	Elongation factor P OS=Mycobacterium smegmatis (strain ATCC 700084 / mc(2)155) OX=246196 GN=efp PE=1 SV=1
96	I7G5V6|I7G5V6_MYCS2	518.19	61	1790000000	28	18	76	Carbamidomethylation; Oxidation (M); Deamidation (NQ)	55175	Aldehyde dehydrogenase (NAD+) OS=Mycobacterium smegmatis (strain ATCC 700084 / mc(2)155) OX=246196 GN=MSMEI_1506 PE=3 SV=1
73	A0QTE7|A0QTE7_MYCS2	516.82	67	2010000000	30	30	85	Carbamidomethylation; Oxidation (M); Deamidation (NQ)	58427	Propionyl-CoA carboxylase beta chain OS=Mycobacterium smegmatis (strain ATCC 700084 / mc(2)155) OX=246196 GN=MSMEG_1813 PE=4 SV=1
73	I7G4Z0|I7G4Z0_MYCS2	516.82	67	2010000000	30	30	85	Carbamidomethylation; Oxidation (M); Deamidation (NQ)	58427	Propionyl-CoA carboxylase beta chain 5 AccD5 OS=Mycobacterium smegmatis (strain ATCC 700084 / mc(2)155) OX=246196 GN=accD5 PE=4 SV=1
143	sp|A0QUX1|GATB_MYCS2	516.39	80	908000000	36	36	61	Carbamidomethylation; Oxidation (M); Deamidation (NQ)	54400	Aspartyl/glutamyl-tRNA(Asn/Gln) amidotransferase subunit B OS=Mycobacterium smegmatis (strain ATCC 700084 / mc(2)155) OX=246196 GN=gatB PE=3 SV=1
213	A0QSA9|A0QSA9_MYCS2	515.86	76	1150000000	19	19	52	Carbamidomethylation; Oxidation (M); Deamidation (NQ)	32188	Amidinotransferase OS=Mycobacterium smegmatis (strain ATCC 700084 / mc(2)155) OX=246196 GN=MSMEG_1414 PE=4 SV=1
155	I7FLB0|I7FLB0_MYCS2	515.85	94	772000000	35	35	60	Carbamidomethylation; Deamidation (NQ)	43147	FeS assembly protein SufD OS=Mycobacterium smegmatis (strain ATCC 700084 / mc(2)155) OX=246196 GN=MSMEI_3044 PE=4 SV=1
155	A0QX00|A0QX00_MYCS2	515.85	94	772000000	35	35	60	Carbamidomethylation; Deamidation (NQ)	43147	FeS assembly protein SufD OS=Mycobacterium smegmatis (strain ATCC 700084 / mc(2)155) OX=246196 GN=sufD PE=4 SV=1
106	I7FNP4|I7FNP4_MYCS2	515.46	93	1440000000	32	32	72	Carbamidomethylation; Oxidation (M); Deamidation (NQ)	42747	L-lactate 2-monooxygenase OS=Mycobacterium smegmatis (strain ATCC 700084 / mc(2)155) OX=246196 GN=MSMEI_3870 PE=3 SV=1
106	A0QZB3|A0QZB3_MYCS2	515.46	93	1440000000	32	32	72	Carbamidomethylation; Oxidation (M); Deamidation (NQ)	42747	Lactate 2-monooxygenase OS=Mycobacterium smegmatis (strain ATCC 700084 / mc(2)155) OX=246196 GN=MSMEG_3962 PE=3 SV=1
152	sp|A0QWX9|TAL_MYCS2	515	83	3050000000	34	34	60	Carbamidomethylation; Oxidation (M); Deamidation (NQ)	39936	Transaldolase OS=Mycobacterium smegmatis (strain ATCC 700084 / mc(2)155) OX=246196 GN=tal PE=1 SV=1
261	A0QUM7|A0QUM7_MYCS2	514.86	63	237000000	26	26	43	Carbamidomethylation; Oxidation (M); Deamidation (NQ)	59617	Hydrogenase-2 large subunit OS=Mycobacterium smegmatis (strain ATCC 700084 / mc(2)155) OX=246196 GN=hybC PE=4 SV=1
261	I7FZN9|I7FZN9_MYCS2	514.86	63	237000000	26	26	43	Carbamidomethylation; Oxidation (M); Deamidation (NQ)	59617	Nickel-dependent hydrogenase large subunit OS=Mycobacterium smegmatis (strain ATCC 700084 / mc(2)155) OX=246196 GN=MSMEI_2207 PE=4 SV=1
158	A0QT20|A0QT20_MYCS2	514.51	82	917000000	25	25	59	Carbamidomethylation; Oxidation (M); Deamidation (NQ)	46214	Flavin-containing monooxygenase FMO OS=Mycobacterium smegmatis (strain ATCC 700084 / mc(2)155) OX=246196 GN=MSMEG_1682 PE=4 SV=1
158	I7FGZ2|I7FGZ2_MYCS2	514.51	82	917000000	25	25	59	Carbamidomethylation; Oxidation (M); Deamidation (NQ)	46214	Flavin-containing monooxygenase FMO OS=Mycobacterium smegmatis (strain ATCC 700084 / mc(2)155) OX=246196 GN=MSMEI_1641 PE=4 SV=1
171	sp|A0QV10|Y2408_MYCS2	514.18	92	1350000000	23	23	57	Deamidation (NQ)	30221	Uncharacterized oxidoreductase MSMEG_2408/MSMEI_2347 OS=Mycobacterium smegmatis (strain ATCC 700084 / mc(2)155) OX=246196 GN=MSMEG_2408 PE=1 SV=1
142	I7FK48|I7FK48_MYCS2	512.73	85	1750000000	29	29	62	Carbamidomethylation; Oxidation (M); Deamidation (NQ)	29036	Glutamate binding periplasmic protein OS=Mycobacterium smegmatis (strain ATCC 700084 / mc(2)155) OX=246196 GN=MSMEI_2660 PE=3 SV=1
142	A0QVX3|A0QVX3_MYCS2	512.73	85	1750000000	29	29	62	Carbamidomethylation; Oxidation (M); Deamidation (NQ)	29036	Glutamate binding protein OS=Mycobacterium smegmatis (strain ATCC 700084 / mc(2)155) OX=246196 GN=MSMEG_2727 PE=3 SV=1
166	I7FMI8|I7FMI8_MYCS2	512.41	92	1460000000	26	26	57	Carbamidomethylation; Oxidation (M); Deamidation (NQ)	36476	Aspartate-semialdehyde dehydrogenase OS=Mycobacterium smegmatis (strain ATCC 700084 / mc(2)155) OX=246196 GN=asd PE=3 SV=1
166	A0R5N7|A0R5N7_MYCS2	512.41	92	1460000000	26	26	57	Carbamidomethylation; Oxidation (M); Deamidation (NQ)	36476	Aspartate-semialdehyde dehydrogenase OS=Mycobacterium smegmatis (strain ATCC 700084 / mc(2)155) OX=246196 GN=asd PE=3 SV=1
196	sp|A0R033|AROG_MYCS2	511.9	73	701000000	30	30	54	Carbamidomethylation; Oxidation (M); Deamidation (NQ)	50731	Phospho-2-dehydro-3-deoxyheptonate aldolase AroG OS=Mycobacterium smegmatis (strain ATCC 700084 / mc(2)155) OX=246196 GN=aroG PE=3 SV=1
115	I7G8I0|I7G8I0_MYCS2	511.16	80	822000000	36	35	69	Carbamidomethylation; Oxidation (M); Deamidation (NQ)	48522	Citrate synthase OS=Mycobacterium smegmatis (strain ATCC 700084 / mc(2)155) OX=246196 GN=gltA2 PE=3 SV=1
115	A0R417|A0R417_MYCS2	511.16	80	822000000	36	35	69	Carbamidomethylation; Oxidation (M); Deamidation (NQ)	48522	Citrate synthase OS=Mycobacterium smegmatis (strain ATCC 700084 / mc(2)155) OX=246196 GN=gltA PE=3 SV=1
111	sp|A0R1C2|DHE2_MYCS2	510.23	37	236000000	51	50	69	Carbamidomethylation; Oxidation (M); Deamidation (NQ)	174095	NAD-specific glutamate dehydrogenase OS=Mycobacterium smegmatis (strain ATCC 700084 / mc(2)155) OX=246196 GN=gdh PE=1 SV=1
197	sp|A0QNI9|ECCA1_MYCS2	509.6	60	505000000	30	30	53	Carbamidomethylation; Oxidation (M); Deamidation (NQ)	62148	ESX-1 secretion system protein EccA1 OS=Mycobacterium smegmatis (strain ATCC 700084 / mc(2)155) OX=246196 GN=eccA1 PE=3 SV=1
124	sp|A0QSD1|RL3_MYCS2	509.45	77	4150000000	22	22	66	Oxidation (M); Deamidation (NQ)	22972	50S ribosomal protein L3 OS=Mycobacterium smegmatis (strain ATCC 700084 / mc(2)155) OX=246196 GN=rplC PE=1 SV=1
186	A0R298|A0R298_MYCS2	509.22	89	687000000	27	26	55	Carbamidomethylation; Oxidation (M); Deamidation (NQ)	47316	Oxidoreductase FAD-binding OS=Mycobacterium smegmatis (strain ATCC 700084 / mc(2)155) OX=246196 GN=MSMEG_5037 PE=4 SV=1
186	I7FRG0|I7FRG0_MYCS2	509.22	89	687000000	27	26	55	Carbamidomethylation; Oxidation (M); Deamidation (NQ)	47316	Putative glycolate oxidase FAD-linked subunit OS=Mycobacterium smegmatis (strain ATCC 700084 / mc(2)155) OX=246196 GN=MSMEI_4909 PE=4 SV=1
289	A0R773|A0R773_MYCS2	508.46	86	393000000	19	19	41	Carbamidomethylation; Oxidation (M); Deamidation (NQ)	34033	Sugar ABC transporter substrate-binding protein OS=Mycobacterium smegmatis (strain ATCC 700084 / mc(2)155) OX=246196 GN=MSMEG_6804 PE=4 SV=1
289	I7FVR7|I7FVR7_MYCS2	508.46	86	393000000	19	19	41	Carbamidomethylation; Oxidation (M); Deamidation (NQ)	34033	Periplasmic binding protein/LacI transcriptional regulator OS=Mycobacterium smegmatis (strain ATCC 700084 / mc(2)155) OX=246196 GN=MSMEI_6622 PE=4 SV=1
299	I7G6S8|I7G6S8_MYCS2	507.81	69	507000000	26	26	40	Oxidation (M); Deamidation (NQ)	51632	Serine protease htrA OS=Mycobacterium smegmatis (strain ATCC 700084 / mc(2)155) OX=246196 GN=htrA PE=4 SV=1
299	A0R2D2|A0R2D2_MYCS2	507.81	69	507000000	26	26	40	Oxidation (M); Deamidation (NQ)	51632	Trypsin OS=Mycobacterium smegmatis (strain ATCC 700084 / mc(2)155) OX=246196 GN=MSMEG_5070 PE=4 SV=1
105	A0QSA8|A0QSA8_MYCS2	507.81	88	2780000000	35	35	72	Carbamidomethylation; Oxidation (M); Deamidation (NQ)	44689	Ornithine--oxo-acid transaminase OS=Mycobacterium smegmatis (strain ATCC 700084 / mc(2)155) OX=246196 GN=rocD PE=3 SV=1
221	sp|P0CH37|ADHC2_MYCS2	507.12	83	830000000	24	24	50	Carbamidomethylation; Oxidation (M); Deamidation (NQ)	37200	NADP-dependent alcohol dehydrogenase C 2 OS=Mycobacterium smegmatis (strain ATCC 700084 / mc(2)155) OX=246196 GN=adhC2 PE=1 SV=1
221	sp|P0CH36|ADHC1_MYCS2	507.12	83	830000000	24	24	50	Carbamidomethylation; Oxidation (M); Deamidation (NQ)	37200	NADP-dependent alcohol dehydrogenase C 1 OS=Mycobacterium smegmatis (strain ATCC 700084 / mc(2)155) OX=246196 GN=adhc1 PE=1 SV=1
100	sp|A0R203|ATPFD_MYCS2	506.44	70	1730000000	39	39	75	Oxidation (M)	47450	ATP synthase subunit b-delta OS=Mycobacterium smegmatis (strain ATCC 700084 / mc(2)155) OX=246196 GN=atpFH PE=1 SV=1
128	I7FNY1|I7FNY1_MYCS2	506.21	79	869000000	33	33	65	Oxidation (M); Deamidation (NQ)	39498	Oxidoreductase aldo/keto reductase family OS=Mycobacterium smegmatis (strain ATCC 700084 / mc(2)155) OX=246196 GN=MSMEI_6564 PE=4 SV=1
128	A0R716|A0R716_MYCS2	506.21	79	869000000	33	33	65	Oxidation (M); Deamidation (NQ)	39498	Oxidoreductase aldo/keto reductase family protein OS=Mycobacterium smegmatis (strain ATCC 700084 / mc(2)155) OX=246196 GN=MSMEG_6746 PE=4 SV=1
50	I7GBR5|I7GBR5_MYCS2	504.64	83	2150000000	36	36	96	Carbamidomethylation; Oxidation (M); Deamidation (NQ)	53470	Probable cytosol aminopeptidase OS=Mycobacterium smegmatis (strain ATCC 700084 / mc(2)155) OX=246196 GN=pepA PE=3 SV=1
346	I7FC84|I7FC84_MYCS2	504.43	51	482000000	25	25	37	Oxidation (M); Deamidation (NQ)	86191	Conserved transmembrane alanine and glycine rich protein OS=Mycobacterium smegmatis (strain ATCC 700084 / mc(2)155) OX=246196 GN=MSMEI_2672 PE=4 SV=1
346	A0QVY4|A0QVY4_MYCS2	504.43	51	482000000	25	25	37	Oxidation (M); Deamidation (NQ)	86191	Uncharacterized protein OS=Mycobacterium smegmatis (strain ATCC 700084 / mc(2)155) OX=246196 GN=MSMEG_2739 PE=4 SV=1
119	I7FWB7|I7FWB7_MYCS2	504.33	24	319000000	56	54	67	Carbamidomethylation; Deamidation (NQ)	369169	MtbH OS=Mycobacterium smegmatis (strain ATCC 700084 / mc(2)155) OX=246196 GN=mbtH PE=4 SV=1
119	Q3L892|Q3L892_MYCS2	504.33	24	319000000	56	54	67	Carbamidomethylation; Deamidation (NQ)	369169	Non-ribosomal peptide synthetase OS=Mycobacterium smegmatis (strain ATCC 700084 / mc(2)155) OX=246196 GN=mps1 PE=4 SV=1
99	I7GG40|I7GG40_MYCS2	502.85	58	895000000	39	39	75	Carbamidomethylation; Oxidation (M); Deamidation (NQ)	83539	ATP-dependent zinc metalloprotease FtsH OS=Mycobacterium smegmatis (strain ATCC 700084 / mc(2)155) OX=246196 GN=ftsH PE=3 SV=1
99	A0R588|A0R588_MYCS2	502.85	58	895000000	39	39	75	Carbamidomethylation; Oxidation (M); Deamidation (NQ)	83539	ATP-dependent zinc metalloprotease FtsH OS=Mycobacterium smegmatis (strain ATCC 700084 / mc(2)155) OX=246196 GN=ftsH PE=3 SV=1
77	sp|A0R5G1|ACSA_MYCS2	502.42	47	1930000000	40	40	83	Carbamidomethylation; Oxidation (M); Deamidation (NQ)	99957	Acetyl-coenzyme A synthetase OS=Mycobacterium smegmatis (strain ATCC 700084 / mc(2)155) OX=246196 GN=acsA PE=3 SV=1
132	A0R3Z5|A0R3Z5_MYCS2	502.34	62	915000000	33	33	64	Carbamidomethylation; Oxidation (M); Deamidation (NQ)	61539	AMP-dependent synthetase and ligase OS=Mycobacterium smegmatis (strain ATCC 700084 / mc(2)155) OX=246196 GN=MSMEG_5650 PE=4 SV=1
132	I7FKX6|I7FKX6_MYCS2	502.34	62	915000000	33	33	64	Carbamidomethylation; Oxidation (M); Deamidation (NQ)	61539	AMP-dependent synthetase and ligase OS=Mycobacterium smegmatis (strain ATCC 700084 / mc(2)155) OX=246196 GN=MSMEI_5500 PE=4 SV=1
83	A0R0B5|A0R0B5_MYCS2	502.31	86	1450000000	26	26	81	Carbamidomethylation; Oxidation (M); Deamidation (NQ)	43735	3-oxoacyl-[acyl-carrier-protein] synthase 2 OS=Mycobacterium smegmatis (strain ATCC 700084 / mc(2)155) OX=246196 GN=MSMEG_4328 PE=3 SV=1
83	I7GD96|I7GD96_MYCS2	502.31	86	1450000000	26	26	81	Carbamidomethylation; Oxidation (M); Deamidation (NQ)	43735	3-oxoacyl-(Acyl-carrier-protein) synthase 1 KasA OS=Mycobacterium smegmatis (strain ATCC 700084 / mc(2)155) OX=246196 GN=kasB PE=3 SV=1
462	A0QZZ1|A0QZZ1_MYCS2	502.24	54	194000000	21	21	30	Carbamidomethylation	47856	Peptidase M20 OS=Mycobacterium smegmatis (strain ATCC 700084 / mc(2)155) OX=246196 GN=MSMEG_4200 PE=4 SV=1
462	I7FGL5|I7FGL5_MYCS2	502.24	54	194000000	21	21	30	Carbamidomethylation	47856	Peptidase M20 OS=Mycobacterium smegmatis (strain ATCC 700084 / mc(2)155) OX=246196 GN=MSMEI_4102 PE=4 SV=1
371	A0QXF3|A0QXF3_MYCS2	502.1	71	396000000	19	19	34	Oxidation (M); Deamidation (NQ)	43076	Polyamine-binding lipoprotein OS=Mycobacterium smegmatis (strain ATCC 700084 / mc(2)155) OX=246196 GN=MSMEG_3280 PE=4 SV=1
371	I7GAV7|I7GAV7_MYCS2	502.1	71	396000000	19	19	34	Oxidation (M); Deamidation (NQ)	43076	ABC transporter solute-binding protein OS=Mycobacterium smegmatis (strain ATCC 700084 / mc(2)155) OX=246196 GN=MSMEI_3196 PE=4 SV=1
146	A0QT08|A0QT08_MYCS2	502.05	59	592000000	37	37	61	Carbamidomethylation; Oxidation (M); Deamidation (NQ)	64394	Succinate dehydrogenase flavoprotein subunit OS=Mycobacterium smegmatis (strain ATCC 700084 / mc(2)155) OX=246196 GN=sdhA PE=3 SV=1
146	I7FYK4|I7FYK4_MYCS2	502.05	59	592000000	37	37	61	Carbamidomethylation; Oxidation (M); Deamidation (NQ)	64394	Succinate dehydrogenase flavoprotein subunit OS=Mycobacterium smegmatis (strain ATCC 700084 / mc(2)155) OX=246196 GN=sdhA PE=3 SV=1
258	I7GFN6|I7GFN6_MYCS2	501.8	75	404000000	21	21	44	Carbamidomethylation; Oxidation (M); Deamidation (NQ)	42023	Acetyl-CoA acyltransferase/thiolase OS=Mycobacterium smegmatis (strain ATCC 700084 / mc(2)155) OX=246196 GN=MSMEI_5569 PE=3 SV=1
258	A0R466|A0R466_MYCS2	501.8	75	404000000	21	21	44	Carbamidomethylation; Oxidation (M); Deamidation (NQ)	42023	Acetyl-CoA acetyltransferase OS=Mycobacterium smegmatis (strain ATCC 700084 / mc(2)155) OX=246196 GN=MSMEG_5721 PE=3 SV=1
150	A0QYZ2|A0QYZ2_MYCS2	501.4	64	523000000	46	46	60	Carbamidomethylation; Oxidation (M)	99898	DNA polymerase I OS=Mycobacterium smegmatis (strain ATCC 700084 / mc(2)155) OX=246196 GN=polA PE=3 SV=1
150	I7G3P9|I7G3P9_MYCS2	501.4	64	523000000	46	46	60	Carbamidomethylation; Oxidation (M)	99898	DNA polymerase I OS=Mycobacterium smegmatis (strain ATCC 700084 / mc(2)155) OX=246196 GN=polA PE=3 SV=1
188	I7G0N8|I7G0N8_MYCS2	501.1	77	463000000	26	26	55	Carbamidomethylation; Oxidation (M); Deamidation (NQ)	37351	Phospho-2-dehydro-3-deoxyheptonate aldolase OS=Mycobacterium smegmatis (strain ATCC 700084 / mc(2)155) OX=246196 GN=MSMEI_2729 PE=3 SV=1
188	A0QW41|A0QW41_MYCS2	501.1	77	463000000	26	26	55	Carbamidomethylation; Oxidation (M); Deamidation (NQ)	37351	Phospho-2-dehydro-3-deoxyheptonate aldolase OS=Mycobacterium smegmatis (strain ATCC 700084 / mc(2)155) OX=246196 GN=MSMEG_2799 PE=3 SV=1
269	I7FW74|I7FW74_MYCS2	500.61	81	711000000	21	21	43	Carbamidomethylation; Oxidation (M); Deamidation (NQ)	45233	Putative acetyl-COA acyltransferase Fada2 (3-ketoacyl-COA thiolase) (Beta-ketothiolase) OS=Mycobacterium smegmatis (strain ATCC 700084 / mc(2)155) OX=246196 GN=fadA2 PE=3 SV=1
269	A0QPE8|A0QPE8_MYCS2	500.61	81	711000000	21	21	43	Carbamidomethylation; Oxidation (M); Deamidation (NQ)	45233	3-ketoacyl-CoA thiolase OS=Mycobacterium smegmatis (strain ATCC 700084 / mc(2)155) OX=246196 GN=MSMEG_0373 PE=3 SV=1
131	sp|A0R2X1|GREA_MYCS2	500.42	90	2430000000	25	25	64	Oxidation (M); Deamidation (NQ)	18005	Transcription elongation factor GreA OS=Mycobacterium smegmatis (strain ATCC 700084 / mc(2)155) OX=246196 GN=greA PE=1 SV=1
82	I7GC70|I7GC70_MYCS2	498.24	62	336000000	52	52	81	Carbamidomethylation; Oxidation (M); Deamidation (NQ)	105953	UvrABC system protein A OS=Mycobacterium smegmatis (strain ATCC 700084 / mc(2)155) OX=246196 GN=uvrA PE=3 SV=1
82	A0QYW4|A0QYW4_MYCS2	498.24	62	336000000	52	52	81	Carbamidomethylation; Oxidation (M); Deamidation (NQ)	105953	UvrABC system protein A OS=Mycobacterium smegmatis (strain ATCC 700084 / mc(2)155) OX=246196 GN=uvrA PE=3 SV=1
64	sp|A0QVB8|RS2_MYCS2	497.97	91	4460000000	34	34	90	Carbamidomethylation; Oxidation (M); Deamidation (NQ)	30107	30S ribosomal protein S2 OS=Mycobacterium smegmatis (strain ATCC 700084 / mc(2)155) OX=246196 GN=rpsB PE=1 SV=2
47	I7GDR8|I7GDR8_MYCS2	497.62	67	2730000000	42	42	97	Carbamidomethylation; Oxidation (M); Deamidation (NQ)	49763	Fumarate hydratase class II OS=Mycobacterium smegmatis (strain ATCC 700084 / mc(2)155) OX=246196 GN=fumC PE=3 SV=1
47	A0R2U8|A0R2U8_MYCS2	497.62	67	2730000000	42	42	97	Carbamidomethylation; Oxidation (M); Deamidation (NQ)	49763	Fumarate hydratase class II OS=Mycobacterium smegmatis (strain ATCC 700084 / mc(2)155) OX=246196 GN=fumC PE=1 SV=1
88	sp|A0QVQ8|DHA_MYCS2	496.75	99	1580000000	34	34	79	Carbamidomethylation; Oxidation (M); Deamidation (NQ)	38956	Alanine dehydrogenase OS=Mycobacterium smegmatis (strain ATCC 700084 / mc(2)155) OX=246196 GN=ald PE=1 SV=1
167	A0QYD5|A0QYD5_MYCS2	496.63	96	1400000000	25	25	57	Carbamidomethylation; Oxidation (M); Deamidation (NQ)	33973	Uncharacterized protein OS=Mycobacterium smegmatis (strain ATCC 700084 / mc(2)155) OX=246196 GN=MSMEG_3620 PE=4 SV=1
167	I7FMR4|I7FMR4_MYCS2	496.63	96	1400000000	25	25	57	Carbamidomethylation; Oxidation (M); Deamidation (NQ)	33973	Putative luciferase-like oxidoreductase OS=Mycobacterium smegmatis (strain ATCC 700084 / mc(2)155) OX=246196 GN=MSMEI_3535 PE=4 SV=1
123	I7G610|I7G610_MYCS2	496.18	73	645000000	34	34	66	Carbamidomethylation; Oxidation (M); Deamidation (NQ)	55815	GMP synthase [glutamine-hydrolyzing] OS=Mycobacterium smegmatis (strain ATCC 700084 / mc(2)155) OX=246196 GN=guaA PE=3 SV=1
123	A0QSV0|A0QSV0_MYCS2	496.18	73	645000000	34	34	66	Carbamidomethylation; Oxidation (M); Deamidation (NQ)	55815	GMP synthase [glutamine-hydrolyzing] OS=Mycobacterium smegmatis (strain ATCC 700084 / mc(2)155) OX=246196 GN=guaA PE=3 SV=1
104	I7G296|I7G296_MYCS2	495.51	67	512000000	52	50	72	Oxidation (M)	92898	Chaperone protein ClpB OS=Mycobacterium smegmatis (strain ATCC 700084 / mc(2)155) OX=246196 GN=clpB PE=3 SV=1
104	A0QQF0|A0QQF0_MYCS2	495.51	67	512000000	52	50	72	Oxidation (M)	92898	Chaperone protein ClpB OS=Mycobacterium smegmatis (strain ATCC 700084 / mc(2)155) OX=246196 GN=clpB PE=3 SV=1
248	sp|A0QT53|ARAA_MYCS2	494.69	64	677000000	26	26	46	Carbamidomethylation; Oxidation (M); Deamidation (NQ)	54955	L-arabinose isomerase OS=Mycobacterium smegmatis (strain ATCC 700084 / mc(2)155) OX=246196 GN=araA PE=3 SV=1
419	sp|A0QYB5|THPA_MYCS2	492.93	71	283000000	23	20	32	Oxidation (M); Deamidation (NQ)	36350	D-threitol-binding protein OS=Mycobacterium smegmatis (strain ATCC 700084 / mc(2)155) OX=246196 GN=thpA PE=1 SV=1
237	I7G1C7|I7G1C7_MYCS2	492.77	55	577000000	31	31	47	Carbamidomethylation; Oxidation (M); Deamidation (NQ)	80584	Methylmalonyl-CoA mutase large subunit mutB OS=Mycobacterium smegmatis (strain ATCC 700084 / mc(2)155) OX=246196 GN=mutB PE=4 SV=1
237	A0QX36|A0QX36_MYCS2	492.77	55	577000000	31	31	47	Carbamidomethylation; Oxidation (M); Deamidation (NQ)	80584	Methylmalonyl-CoA mutase large subunit OS=Mycobacterium smegmatis (strain ATCC 700084 / mc(2)155) OX=246196 GN=MSMEG_3159 PE=4 SV=1
265	A0R3A6|A0R3A6_MYCS2	492.34	66	420000000	30	30	43	Carbamidomethylation; Oxidation (M); Deamidation (NQ)	67536	Propionate--CoA ligase OS=Mycobacterium smegmatis (strain ATCC 700084 / mc(2)155) OX=246196 GN=MSMEG_5404 PE=4 SV=1
265	I7FS83|I7FS83_MYCS2	492.34	66	420000000	30	30	43	Carbamidomethylation; Oxidation (M); Deamidation (NQ)	67536	AMP-dependent synthetase and ligase OS=Mycobacterium smegmatis (strain ATCC 700084 / mc(2)155) OX=246196 GN=MSMEI_5255 PE=4 SV=1
232	I7GA39|I7GA39_MYCS2	491.69	80	618000000	30	30	48	Carbamidomethylation; Oxidation (M); Deamidation (NQ)	49593	Inosine-5-monophosphate dehydrogenase guaB1 OS=Mycobacterium smegmatis (strain ATCC 700084 / mc(2)155) OX=246196 GN=MSMEI_3548 PE=4 SV=1
232	A0QYE8|A0QYE8_MYCS2	491.69	80	618000000	30	30	48	Carbamidomethylation; Oxidation (M); Deamidation (NQ)	49593	IMP dehydrogenase family protein OS=Mycobacterium smegmatis (strain ATCC 700084 / mc(2)155) OX=246196 GN=MSMEG_3634 PE=4 SV=1
191	A0R2Q7|A0R2Q7_MYCS2	491.54	75	525000000	25	25	55	Carbamidomethylation; Oxidation (M); Deamidation (NQ)	39839	Putative acyl-CoA dehydrogenase OS=Mycobacterium smegmatis (strain ATCC 700084 / mc(2)155) OX=246196 GN=MSMEG_5199 PE=3 SV=1
191	I7FRS8|I7FRS8_MYCS2	491.54	75	525000000	25	25	55	Carbamidomethylation; Oxidation (M); Deamidation (NQ)	39839	Acetyl-CoA acetyltransferase OS=Mycobacterium smegmatis (strain ATCC 700084 / mc(2)155) OX=246196 GN=MSMEI_5064 PE=3 SV=1
52	I7FSI8|I7FSI8_MYCS2	490.19	84	3890000000	24	24	96	Carbamidomethylation; Oxidation (M); Deamidation (NQ)	30948	Succinate--CoA ligase [ADP-forming] subunit alpha OS=Mycobacterium smegmatis (strain ATCC 700084 / mc(2)155) OX=246196 GN=sucD PE=3 SV=1
52	A0R3M3|A0R3M3_MYCS2	490.19	84	3890000000	24	24	96	Carbamidomethylation; Oxidation (M); Deamidation (NQ)	30948	Succinate--CoA ligase [ADP-forming] subunit alpha OS=Mycobacterium smegmatis (strain ATCC 700084 / mc(2)155) OX=246196 GN=sucD PE=3 SV=1
301	A0R5R6|A0R5R6_MYCS2	489.99	55	326000000	29	29	40	Carbamidomethylation; Deamidation (NQ)	69889	DNA polymerase III subunit gamma/tau OS=Mycobacterium smegmatis (strain ATCC 700084 / mc(2)155) OX=246196 GN=dnaX PE=3 SV=1
301	I7GFL4|I7GFL4_MYCS2	489.99	55	326000000	29	29	40	Carbamidomethylation; Deamidation (NQ)	69889	DNA polymerase III subunit gamma/tau OS=Mycobacterium smegmatis (strain ATCC 700084 / mc(2)155) OX=246196 GN=dnaX PE=3 SV=1
153	sp|Q59560|RECA_MYCS2	489.54	85	926000000	28	28	60	Oxidation (M); Deamidation (NQ)	37301	Protein RecA OS=Mycobacterium smegmatis (strain ATCC 700084 / mc(2)155) OX=246196 GN=recA PE=1 SV=1
133	A0R1B3|A0R1B3_MYCS2	488.64	62	666000000	44	44	64	Carbamidomethylation; Oxidation (M); Deamidation (NQ)	94098	Aminopeptidase N OS=Mycobacterium smegmatis (strain ATCC 700084 / mc(2)155) OX=246196 GN=pepN PE=4 SV=1
133	I7FI17|I7FI17_MYCS2	488.64	62	666000000	44	44	64	Carbamidomethylation; Oxidation (M); Deamidation (NQ)	94098	Aminopeptidase G Metallo peptidase MEROPS family M01 OS=Mycobacterium smegmatis (strain ATCC 700084 / mc(2)155) OX=246196 GN=MSMEI_4573 PE=4 SV=1
227	sp|A0QVL2|MQO_MYCS2	488.51	73	640000000	26	26	49	Carbamidomethylation; Oxidation (M); Deamidation (NQ)	54914	Probable malate:quinone oxidoreductase OS=Mycobacterium smegmatis (strain ATCC 700084 / mc(2)155) OX=246196 GN=mqo PE=1 SV=1
202	I7FDH2|I7FDH2_MYCS2	488.41	48	172000000	43	43	52	Carbamidomethylation; Deamidation (NQ)	129207	DNA-directed DNA polymerase OS=Mycobacterium smegmatis (strain ATCC 700084 / mc(2)155) OX=246196 GN=dnaE1 PE=3 SV=1
202	A0QX55|A0QX55_MYCS2	488.41	48	172000000	43	43	52	Carbamidomethylation; Deamidation (NQ)	129207	DNA-directed DNA polymerase OS=Mycobacterium smegmatis (strain ATCC 700084 / mc(2)155) OX=246196 GN=MSMEG_3178 PE=3 SV=1
130	sp|A0QWG2|SYT_MYCS2	488.33	62	376000000	44	44	64	Carbamidomethylation; Oxidation (M); Deamidation (NQ)	77011	Threonine--tRNA ligase OS=Mycobacterium smegmatis (strain ATCC 700084 / mc(2)155) OX=246196 GN=thrS PE=3 SV=1
264	A0QQC9|A0QQC9_MYCS2	488.24	88	606000000	19	19	43	Oxidation (M); Deamidation (NQ)	23005	Protein GrpE OS=Mycobacterium smegmatis (strain ATCC 700084 / mc(2)155) OX=246196 GN=grpE PE=3 SV=1
264	I7FE35|I7FE35_MYCS2	488.24	88	606000000	19	19	43	Oxidation (M); Deamidation (NQ)	23005	Protein GrpE OS=Mycobacterium smegmatis (strain ATCC 700084 / mc(2)155) OX=246196 GN=grpE PE=3 SV=1
189	A0R051|A0R051_MYCS2	488.13	64	1360000000	25	25	55	Carbamidomethylation; Oxidation (M); Deamidation (NQ)	44818	Ubiquinol-cytochrome c reductase iron-sulfur subunit OS=Mycobacterium smegmatis (strain ATCC 700084 / mc(2)155) OX=246196 GN=MSMEG_4262 PE=1 SV=1
189	I7GD61|I7GD61_MYCS2	488.13	62	1360000000	25	25	55	Carbamidomethylation; Oxidation (M); Deamidation (NQ)	46326	Rieske iron-sulfur protein QcrA OS=Mycobacterium smegmatis (strain ATCC 700084 / mc(2)155) OX=246196 GN=qcrA PE=1 SV=1
173	I7FFT2|I7FFT2_MYCS2	487.88	66	640000000	40	40	56	Carbamidomethylation; Deamidation (NQ)	88001	SEC-C motif domain protein OS=Mycobacterium smegmatis (strain ATCC 700084 / mc(2)155) OX=246196 GN=MSMEI_1247 PE=4 SV=1
173	A0QRY7|A0QRY7_MYCS2	487.88	66	640000000	40	40	56	Carbamidomethylation; Deamidation (NQ)	88001	Tetratricopeptide repeat family protein OS=Mycobacterium smegmatis (strain ATCC 700084 / mc(2)155) OX=246196 GN=MSMEG_1285 PE=4 SV=1
170	sp|A0QRN3|HUTU_MYCS2	487.79	63	1170000000	32	32	57	Carbamidomethylation; Oxidation (M); Deamidation (NQ)	60118	Urocanate hydratase OS=Mycobacterium smegmatis (strain ATCC 700084 / mc(2)155) OX=246196 GN=hutU PE=1 SV=1
343	I7G6W8|I7G6W8_MYCS2	487.65	75	395000000	26	26	37	Carbamidomethylation; Oxidation (M); Deamidation (NQ)	40481	4-hydroxy-3-methylbut-2-en-1-yl diphosphate synthase (flavodoxin) OS=Mycobacterium smegmatis (strain ATCC 700084 / mc(2)155) OX=246196 GN=ispG PE=3 SV=1
343	A0QVH9|A0QVH9_MYCS2	487.65	75	395000000	26	26	37	Carbamidomethylation; Oxidation (M); Deamidation (NQ)	40481	4-hydroxy-3-methylbut-2-en-1-yl diphosphate synthase (flavodoxin) OS=Mycobacterium smegmatis (strain ATCC 700084 / mc(2)155) OX=246196 GN=ispG PE=3 SV=1
86	A0R0B4|A0R0B4_MYCS2	487.5	77	2230000000	25	25	79	Carbamidomethylation; Oxidation (M); Deamidation (NQ)	43787	3-oxoacyl-[acyl-carrier-protein] synthase 1 OS=Mycobacterium smegmatis (strain ATCC 700084 / mc(2)155) OX=246196 GN=MSMEG_4327 PE=3 SV=1
86	I7FPP0|I7FPP0_MYCS2	487.5	77	2230000000	25	25	79	Carbamidomethylation; Oxidation (M); Deamidation (NQ)	43787	3-oxoacyl-(Acyl-carrier-protein) synthase 1 KasA OS=Mycobacterium smegmatis (strain ATCC 700084 / mc(2)155) OX=246196 GN=kasA PE=3 SV=1
157	A0R2J0|A0R2J0_MYCS2	486.01	90	616000000	39	39	60	Carbamidomethylation; Oxidation (M); Deamidation (NQ)	68247	GTP-binding protein TypA/BipA OS=Mycobacterium smegmatis (strain ATCC 700084 / mc(2)155) OX=246196 GN=typA PE=4 SV=1
157	I7G6X1|I7G6X1_MYCS2	486.01	90	616000000	39	39	60	Carbamidomethylation; Oxidation (M); Deamidation (NQ)	68247	GTP-binding translation elongation factor TypA OS=Mycobacterium smegmatis (strain ATCC 700084 / mc(2)155) OX=246196 GN=typA PE=4 SV=1
174	A0QYT3|A0QYT3_MYCS2	485.19	63	467000000	40	40	56	Carbamidomethylation; Deamidation (NQ)	88651	Phenylalanine--tRNA ligase beta subunit OS=Mycobacterium smegmatis (strain ATCC 700084 / mc(2)155) OX=246196 GN=pheT PE=3 SV=1
174	I7G3K9|I7G3K9_MYCS2	485.19	63	467000000	40	40	56	Carbamidomethylation; Deamidation (NQ)	88651	Phenylalanine--tRNA ligase beta subunit OS=Mycobacterium smegmatis (strain ATCC 700084 / mc(2)155) OX=246196 GN=pheT PE=3 SV=1
238	A0QNT6|A0QNT6_MYCS2	485.13	75	595000000	30	30	47	Carbamidomethylation; Oxidation (M); Deamidation (NQ)	46087	Formyl-CoA:oxalate CoA-transferase OS=Mycobacterium smegmatis (strain ATCC 700084 / mc(2)155) OX=246196 GN=frc PE=3 SV=1
353	A0QTT5|A0QTT5_MYCS2	484.38	62	281000000	20	20	36	Carbamidomethylation; Oxidation (M); Deamidation (NQ)	49398	Uncharacterized protein OS=Mycobacterium smegmatis (strain ATCC 700084 / mc(2)155) OX=246196 GN=MSMEG_1957 PE=4 SV=1
353	I7FA22|I7FA22_MYCS2	484.38	61	281000000	20	20	36	Carbamidomethylation; Oxidation (M); Deamidation (NQ)	49944	Uncharacterized protein OS=Mycobacterium smegmatis (strain ATCC 700084 / mc(2)155) OX=246196 GN=MSMEI_1913 PE=4 SV=1
193	A0QQV4|A0QQV4_MYCS2	483.86	67	901000000	28	28	54	Carbamidomethylation; Oxidation (M); Deamidation (NQ)	54506	Aldehyde dehydrogenase OS=Mycobacterium smegmatis (strain ATCC 700084 / mc(2)155) OX=246196 GN=MSMEG_0889 PE=3 SV=1
193	I7FEN2|I7FEN2_MYCS2	483.86	67	901000000	28	28	54	Carbamidomethylation; Oxidation (M); Deamidation (NQ)	54506	Aldehyde dehydrogenase OS=Mycobacterium smegmatis (strain ATCC 700084 / mc(2)155) OX=246196 GN=gabD2 PE=3 SV=1
122	A0QV14|A0QV14_MYCS2	483.58	54	460000000	39	39	66	Carbamidomethylation; Deamidation (NQ)	120782	Pyruvate carboxylase OS=Mycobacterium smegmatis (strain ATCC 700084 / mc(2)155) OX=246196 GN=pyc PE=4 SV=1
122	I7G857|I7G857_MYCS2	483.58	54	460000000	39	39	66	Carbamidomethylation; Deamidation (NQ)	120782	Pyruvate carboxylase OS=Mycobacterium smegmatis (strain ATCC 700084 / mc(2)155) OX=246196 GN=pca PE=4 SV=1
160	sp|A0R220|THRC_MYCS2	483.29	97	1180000000	27	27	59	Carbamidomethylation; Oxidation (M); Deamidation (NQ)	37443	Threonine synthase OS=Mycobacterium smegmatis (strain ATCC 700084 / mc(2)155) OX=246196 GN=thrC PE=1 SV=1
175	sp|A0QWW3|PGK_MYCS2	483.28	86	1550000000	31	31	56	Deamidation (NQ)	42095	Phosphoglycerate kinase OS=Mycobacterium smegmatis (strain ATCC 700084 / mc(2)155) OX=246196 GN=pgk PE=1 SV=1
183	A0R4G4|A0R4G4_MYCS2	483.17	64	548000000	34	34	55	Carbamidomethylation; Oxidation (M); Deamidation (NQ)	81012	Phosphoribosylformylglycinamidine synthase subunit PurL OS=Mycobacterium smegmatis (strain ATCC 700084 / mc(2)155) OX=246196 GN=purL PE=3 SV=1
183	I7GEW9|I7GEW9_MYCS2	483.17	64	548000000	34	34	55	Carbamidomethylation; Oxidation (M); Deamidation (NQ)	81012	Phosphoribosylformylglycinamidine synthase subunit PurL OS=Mycobacterium smegmatis (strain ATCC 700084 / mc(2)155) OX=246196 GN=purL PE=3 SV=1
137	A0QR00|A0QR00_MYCS2	483	94	1590000000	30	30	64	Carbamidomethylation; Oxidation (M); Deamidation (NQ)	27300	2 3-bisphosphoglycerate-dependent phosphoglycerate mutase OS=Mycobacterium smegmatis (strain ATCC 700084 / mc(2)155) OX=246196 GN=gpmA PE=3 SV=1
137	I7FXB6|I7FXB6_MYCS2	483	94	1590000000	30	30	64	Carbamidomethylation; Oxidation (M); Deamidation (NQ)	27300	2 3-bisphosphoglycerate-dependent phosphoglycerate mutase OS=Mycobacterium smegmatis (strain ATCC 700084 / mc(2)155) OX=246196 GN=gpmA PE=3 SV=1
322	A0R261|A0R261_MYCS2	482.45	49	220000000	22	22	38	Deamidation (NQ)	61076	Bacterial extracellular solute-binding protein family protein 5 OS=Mycobacterium smegmatis (strain ATCC 700084 / mc(2)155) OX=246196 GN=MSMEG_4999 PE=4 SV=1
322	I7FIX9|I7FIX9_MYCS2	482.45	49	220000000	22	22	38	Deamidation (NQ)	61076	Uncharacterized protein OS=Mycobacterium smegmatis (strain ATCC 700084 / mc(2)155) OX=246196 GN=MSMEI_4871 PE=4 SV=1
141	I7G5J6|I7G5J6_MYCS2	482.43	97	1430000000	32	32	62	Carbamidomethylation; Oxidation (M); Deamidation (NQ)	41922	FAD-dependent pyridine nucleotide-disulfide oxidoreductase OS=Mycobacterium smegmatis (strain ATCC 700084 / mc(2)155) OX=246196 GN=MSMEI_1381 PE=4 SV=1
141	A0QSB1|A0QSB1_MYCS2	482.43	97	1430000000	32	32	62	Carbamidomethylation; Oxidation (M); Deamidation (NQ)	41922	Pyridine nucleotide-disulphide oxidoreductase OS=Mycobacterium smegmatis (strain ATCC 700084 / mc(2)155) OX=246196 GN=MSMEG_1416 PE=4 SV=1
108	sp|A0QYG9|SECA2_MYCS2	479.18	67	521000000	47	47	70	Carbamidomethylation; Oxidation (M); Deamidation (NQ)	85424	Protein translocase subunit SecA 2 OS=Mycobacterium smegmatis (strain ATCC 700084 / mc(2)155) OX=246196 GN=secA2 PE=1 SV=1
217	A0QWZ9|A0QWZ9_MYCS2	478.76	84	543000000	31	31	50	Carbamidomethylation; Oxidation (M); Deamidation (NQ)	52735	FeS assembly protein SufB OS=Mycobacterium smegmatis (strain ATCC 700084 / mc(2)155) OX=246196 GN=sufB PE=4 SV=1
217	I7G1B0|I7G1B0_MYCS2	478.76	84	543000000	31	31	50	Carbamidomethylation; Oxidation (M); Deamidation (NQ)	52735	FeS assembly protein SufB OS=Mycobacterium smegmatis (strain ATCC 700084 / mc(2)155) OX=246196 GN=MSMEI_3043 PE=4 SV=1
154	I7FH10|I7FH10_MYCS2	478	70	847000000	33	33	60	Carbamidomethylation; Oxidation (M); Deamidation (NQ)	50246	Acetyl/propionyl-CoA carboxylase (Beta subunit) AccD6 OS=Mycobacterium smegmatis (strain ATCC 700084 / mc(2)155) OX=246196 GN=accD6 PE=4 SV=1
154	A0R0B6|A0R0B6_MYCS2	478	70	847000000	33	33	60	Carbamidomethylation; Oxidation (M); Deamidation (NQ)	50246	Propionyl-CoA carboxylase beta chain OS=Mycobacterium smegmatis (strain ATCC 700084 / mc(2)155) OX=246196 GN=MSMEG_4329 PE=4 SV=1
151	A0R730|A0R730_MYCS2	477.73	63	688000000	38	36	60	Carbamidomethylation	60886	Glycerol-3-phosphate dehydrogenase OS=Mycobacterium smegmatis (strain ATCC 700084 / mc(2)155) OX=246196 GN=MSMEG_6761 PE=3 SV=1
200	I7G4Z3|I7G4Z3_MYCS2	477.34	74	927000000	27	27	53	Carbamidomethylation; Oxidation (M); Deamidation (NQ)	53388	Histidine ammonia-lyase OS=Mycobacterium smegmatis (strain ATCC 700084 / mc(2)155) OX=246196 GN=MSMEI_1152 PE=3 SV=1
200	A0QRN7|A0QRN7_MYCS2	477.34	74	927000000	27	27	53	Carbamidomethylation; Oxidation (M); Deamidation (NQ)	53388	Histidine ammonia-lyase OS=Mycobacterium smegmatis (strain ATCC 700084 / mc(2)155) OX=246196 GN=hutH PE=3 SV=1
219	I7FBH2|I7FBH2_MYCS2	476.54	64	918000000	29	29	50	Carbamidomethylation; Oxidation (M); Deamidation (NQ)	52259	Methylmalonate-semialdehyde dehydrogenase OS=Mycobacterium smegmatis (strain ATCC 700084 / mc(2)155) OX=246196 GN=MSMEI_2387 PE=4 SV=1
219	A0QV51|A0QV51_MYCS2	476.54	64	918000000	29	29	50	Carbamidomethylation; Oxidation (M); Deamidation (NQ)	52259	Methylmalonate-semialdehyde dehydrogenase OS=Mycobacterium smegmatis (strain ATCC 700084 / mc(2)155) OX=246196 GN=mmsA PE=4 SV=1
352	sp|A0QWQ9|AROC_MYCS2	476.31	77	326000000	21	21	36	Oxidation (M); Deamidation (NQ)	41944	Chorismate synthase OS=Mycobacterium smegmatis (strain ATCC 700084 / mc(2)155) OX=246196 GN=aroC PE=3 SV=1
228	I7FK71|I7FK71_MYCS2	475.65	84	904000000	24	24	48	Carbamidomethylation; Oxidation (M); Deamidation (NQ)	35559	Ribose-phosphate pyrophosphokinase OS=Mycobacterium smegmatis (strain ATCC 700084 / mc(2)155) OX=246196 GN=prs PE=3 SV=1
228	A0R3C8|A0R3C8_MYCS2	475.65	84	904000000	24	24	48	Carbamidomethylation; Oxidation (M); Deamidation (NQ)	35559	Ribose-phosphate pyrophosphokinase OS=Mycobacterium smegmatis (strain ATCC 700084 / mc(2)155) OX=246196 GN=prs PE=1 SV=1
276	A0R0C7|A0R0C7_MYCS2	474.83	75	1170000000	21	21	42	Carbamidomethylation; Oxidation (M); Deamidation (NQ)	38405	NAD/mycothiol-dependent formaldehyde dehydrogenase OS=Mycobacterium smegmatis (strain ATCC 700084 / mc(2)155) OX=246196 GN=MSMEG_4340 PE=3 SV=1
276	I7GBX4|I7GBX4_MYCS2	474.83	75	1170000000	21	21	42	Carbamidomethylation; Oxidation (M); Deamidation (NQ)	38405	Zinc-dependent alcohol dehydrogenase AdhE2 OS=Mycobacterium smegmatis (strain ATCC 700084 / mc(2)155) OX=246196 GN=adhE2 PE=3 SV=1
242	A0R2X8|A0R2X8_MYCS2	474.77	84	690000000	25	25	47	Carbamidomethylation; Oxidation (M); Deamidation (NQ)	48781	Cystathionine beta-synthase OS=Mycobacterium smegmatis (strain ATCC 700084 / mc(2)155) OX=246196 GN=MSMEG_5270 PE=4 SV=1
242	I7FJR8|I7FJR8_MYCS2	474.77	84	690000000	25	25	47	Carbamidomethylation; Oxidation (M); Deamidation (NQ)	48781	Cystathionine beta-synthase OS=Mycobacterium smegmatis (strain ATCC 700084 / mc(2)155) OX=246196 GN=cbs PE=4 SV=1
138	A0QRW8|A0QRW8_MYCS2	474.67	68	496000000	40	40	63	Carbamidomethylation; Deamidation (NQ)	56797	Uncharacterized protein OS=Mycobacterium smegmatis (strain ATCC 700084 / mc(2)155) OX=246196 GN=MSMEG_1265 PE=4 SV=1
138	I7F7Z3|I7F7Z3_MYCS2	474.67	68	496000000	40	40	63	Carbamidomethylation; Deamidation (NQ)	56797	Uncharacterized protein OS=Mycobacterium smegmatis (strain ATCC 700084 / mc(2)155) OX=246196 GN=MSMEI_1229 PE=4 SV=1
136	sp|A0R066|ILVE_MYCS2	474.49	89	1220000000	30	30	64	Carbamidomethylation; Oxidation (M); Deamidation (NQ)	39837	Branched-chain-amino-acid aminotransferase OS=Mycobacterium smegmatis (strain ATCC 700084 / mc(2)155) OX=246196 GN=ilvE PE=1 SV=1
112	sp|A0QSG4|RL6_MYCS2	473.82	94	4130000000	27	27	69	Oxidation (M); Deamidation (NQ)	19453	50S ribosomal protein L6 OS=Mycobacterium smegmatis (strain ATCC 700084 / mc(2)155) OX=246196 GN=rplF PE=1 SV=1
147	I7G4K2|I7G4K2_MYCS2	473.16	86	2090000000	17	17	61	Carbamidomethylation; Oxidation (M); Deamidation (NQ)	23544	Uncharacterized protein OS=Mycobacterium smegmatis (strain ATCC 700084 / mc(2)155) OX=246196 GN=MSMEI_1639 PE=4 SV=1
147	A0QT18|A0QT18_MYCS2	473.16	86	2090000000	17	17	61	Carbamidomethylation; Oxidation (M); Deamidation (NQ)	23544	Uncharacterized protein OS=Mycobacterium smegmatis (strain ATCC 700084 / mc(2)155) OX=246196 GN=MSMEG_1680 PE=4 SV=1
262	I7FQ45|I7FQ45_MYCS2	473.06	70	679000000	31	31	43	Carbamidomethylation; Oxidation (M); Deamidation (NQ)	52379	Glycine--tRNA ligase OS=Mycobacterium smegmatis (strain ATCC 700084 / mc(2)155) OX=246196 GN=glyQS PE=3 SV=1
262	A0R0R9|A0R0R9_MYCS2	473.06	70	679000000	31	31	43	Carbamidomethylation; Oxidation (M); Deamidation (NQ)	52379	Glycine--tRNA ligase OS=Mycobacterium smegmatis (strain ATCC 700084 / mc(2)155) OX=246196 GN=glyS PE=3 SV=1
182	sp|A0QQJ4|FGD_MYCS2	473.06	88	2140000000	28	28	55	Carbamidomethylation; Oxidation (M); Deamidation (NQ)	37176	F420-dependent glucose-6-phosphate dehydrogenase OS=Mycobacterium smegmatis (strain ATCC 700084 / mc(2)155) OX=246196 GN=fgd PE=1 SV=2
249	A0R012|A0R012_MYCS2	472.87	79	789000000	23	23	46	Carbamidomethylation; Oxidation (M); Deamidation (NQ)	39134	Cell division protein FtsZ OS=Mycobacterium smegmatis (strain ATCC 700084 / mc(2)155) OX=246196 GN=ftsZ PE=3 SV=1
225	I7GFH6|I7GFH6_MYCS2	472.38	88	1900000000	26	26	49	Oxidation (M); Deamidation (NQ)	24775	Crp/Fnr familytranscriptional regulator OS=Mycobacterium smegmatis (strain ATCC 700084 / mc(2)155) OX=246196 GN=MSMEI_6029 PE=4 SV=1
225	A0R5H1|A0R5H1_MYCS2	472.38	88	1900000000	26	26	49	Oxidation (M); Deamidation (NQ)	24775	Transcriptional regulator Crp/Fnr family protein OS=Mycobacterium smegmatis (strain ATCC 700084 / mc(2)155) OX=246196 GN=MSMEG_6189 PE=4 SV=1
139	A0R5M3|A0R5M3_MYCS2	471.18	84	2180000000	31	31	63	Carbamidomethylation; Oxidation (M); Deamidation (NQ)	46291	Alcohol dehydrogenase iron-containing OS=Mycobacterium smegmatis (strain ATCC 700084 / mc(2)155) OX=246196 GN=MSMEG_6242 PE=4 SV=1
139	I7GAD7|I7GAD7_MYCS2	471.18	84	2180000000	31	31	63	Carbamidomethylation; Oxidation (M); Deamidation (NQ)	46291	Iron-containing alcohol dehydrogenase OS=Mycobacterium smegmatis (strain ATCC 700084 / mc(2)155) OX=246196 GN=MSMEI_6081 PE=4 SV=1
359	sp|A0QPN1|TOPOM_MYCS2	470.75	50	130000000	31	31	35	Carbamidomethylation; Deamidation (NQ)	77225	Topoisomerase subunit TopoM OS=Mycobacterium smegmatis (strain ATCC 700084 / mc(2)155) OX=246196 GN=topoM PE=1 SV=1
109	A0QQB0|A0QQB0_MYCS2	470.64	52	802000000	38	38	70	Carbamidomethylation; Oxidation (M); Deamidation (NQ)	110905	Iron-sulfur cluster-binding protein OS=Mycobacterium smegmatis (strain ATCC 700084 / mc(2)155) OX=246196 GN=MSMEG_0690 PE=4 SV=1
109	I7FE09|I7FE09_MYCS2	470.64	52	802000000	38	38	70	Carbamidomethylation; Oxidation (M); Deamidation (NQ)	110905	Putative iron-sulfur-binding reductase OS=Mycobacterium smegmatis (strain ATCC 700084 / mc(2)155) OX=246196 GN=MSMEI_0673 PE=4 SV=1
140	A0R042|A0R042_MYCS2	470.11	68	500000000	38	38	63	Carbamidomethylation; Deamidation (NQ)	64487	AMP-binding enzyme OS=Mycobacterium smegmatis (strain ATCC 700084 / mc(2)155) OX=246196 GN=MSMEG_4254 PE=4 SV=1
140	I7FGR5|I7FGR5_MYCS2	470.11	68	500000000	38	38	63	Carbamidomethylation; Deamidation (NQ)	64487	Long-chain fatty-acid-CoA ligase OS=Mycobacterium smegmatis (strain ATCC 700084 / mc(2)155) OX=246196 GN=MSMEI_4153 PE=4 SV=1
57	sp|A0QSG1|RL5_MYCS2	469.59	90	3780000000	21	21	93	Oxidation (M); Deamidation (NQ)	21122	50S ribosomal protein L5 OS=Mycobacterium smegmatis (strain ATCC 700084 / mc(2)155) OX=246196 GN=rplE PE=1 SV=1
114	sp|A0QSP9|RS9_MYCS2	469.3	88	3140000000	23	23	69	Deamidation (NQ)	16765	30S ribosomal protein S9 OS=Mycobacterium smegmatis (strain ATCC 700084 / mc(2)155) OX=246196 GN=rpsI PE=1 SV=1
203	I7G840|I7G840_MYCS2	468.71	81	546000000	33	33	52	Carbamidomethylation; Oxidation (M); Deamidation (NQ)	45664	Histidine--tRNA ligase OS=Mycobacterium smegmatis (strain ATCC 700084 / mc(2)155) OX=246196 GN=hisS PE=3 SV=1
203	A0QWK7|A0QWK7_MYCS2	468.71	81	546000000	33	33	52	Carbamidomethylation; Oxidation (M); Deamidation (NQ)	45664	Histidine--tRNA ligase OS=Mycobacterium smegmatis (strain ATCC 700084 / mc(2)155) OX=246196 GN=hisS PE=3 SV=1
190	A0QV18|A0QV18_MYCS2	468.67	87	1130000000	25	25	55	Carbamidomethylation; Oxidation (M); Deamidation (NQ)	26814	Uncharacterized protein OS=Mycobacterium smegmatis (strain ATCC 700084 / mc(2)155) OX=246196 GN=MSMEG_2416 PE=4 SV=1
190	I7FJ70|I7FJ70_MYCS2	468.67	87	1130000000	25	25	55	Carbamidomethylation; Oxidation (M); Deamidation (NQ)	26814	Uncharacterized protein OS=Mycobacterium smegmatis (strain ATCC 700084 / mc(2)155) OX=246196 GN=MSMEI_2355 PE=4 SV=1
162	A0QSL1|A0QSL1_MYCS2	467.96	74	882000000	38	38	59	Oxidation (M); Deamidation (NQ)	54605	Spfh domain/band 7 family protein putative OS=Mycobacterium smegmatis (strain ATCC 700084 / mc(2)155) OX=246196 GN=MSMEG_1517 PE=4 SV=1
162	I7G5T8|I7G5T8_MYCS2	467.96	74	882000000	38	38	59	Oxidation (M); Deamidation (NQ)	54605	SPFH domain / Band 7 family protein OS=Mycobacterium smegmatis (strain ATCC 700084 / mc(2)155) OX=246196 GN=MSMEI_1481 PE=4 SV=1
337	A0R067|A0R067_MYCS2	467.94	63	680000000	23	23	38	Carbamidomethylation; Oxidation (M)	38777	Aminomethyltransferase OS=Mycobacterium smegmatis (strain ATCC 700084 / mc(2)155) OX=246196 GN=gcvT PE=3 SV=1
337	I7GD70|I7GD70_MYCS2	467.94	63	680000000	23	23	38	Carbamidomethylation; Oxidation (M)	38777	Aminomethyltransferase OS=Mycobacterium smegmatis (strain ATCC 700084 / mc(2)155) OX=246196 GN=gcvT PE=3 SV=1
195	A0QSH0|A0QSH0_MYCS2	467.49	65	741000000	33	33	54	Oxidation (M); Deamidation (NQ)	62715	Signal peptide peptidase SppA 67K type OS=Mycobacterium smegmatis (strain ATCC 700084 / mc(2)155) OX=246196 GN=sppA PE=4 SV=1
195	I7FGE4|I7FGE4_MYCS2	467.49	65	741000000	33	33	54	Oxidation (M); Deamidation (NQ)	62715	Putative protease IV Sppa OS=Mycobacterium smegmatis (strain ATCC 700084 / mc(2)155) OX=246196 GN=sppA PE=4 SV=1
125	I7G2Q2|I7G2Q2_MYCS2	467.22	80	2100000000	27	26	66	Carbamidomethylation; Oxidation (M); Deamidation (NQ)	33069	Mycolic acid synthase UmaA OS=Mycobacterium smegmatis (strain ATCC 700084 / mc(2)155) OX=246196 GN=umaA PE=4 SV=1
125	A0QQX8|A0QQX8_MYCS2	467.22	80	2100000000	27	26	66	Carbamidomethylation; Oxidation (M); Deamidation (NQ)	33069	Methoxy mycolic acid synthase 1 OS=Mycobacterium smegmatis (strain ATCC 700084 / mc(2)155) OX=246196 GN=MSMEG_0913 PE=4 SV=1
127	sp|A0QVX6|Y2731_MYCS2	467.15	73	879000000	43	43	65	Carbamidomethylation; Deamidation (NQ)	49735	Uncharacterized protein MSMEG_2731/MSMEI_2664 OS=Mycobacterium smegmatis (strain ATCC 700084 / mc(2)155) OX=246196 GN=MSMEG_2731 PE=1 SV=1
45	I7FZT6|I7FZT6_MYCS2	466.67	80	4960000000	20	20	100	Deamidation (NQ)	32069	Electron transfer flavoprotein alpha-subunit OS=Mycobacterium smegmatis (strain ATCC 700084 / mc(2)155) OX=246196 GN=etfA PE=4 SV=1
279	A0R2C0|A0R2C0_MYCS2	466.24	73	950000000	24	24	42	Oxidation (M); Deamidation (NQ)	43657	ABC transporter ATP-binding protein SugC OS=Mycobacterium smegmatis (strain ATCC 700084 / mc(2)155) OX=246196 GN=MSMEG_5058 PE=3 SV=1
279	I7FJ82|I7FJ82_MYCS2	466.24	73	950000000	24	24	42	Oxidation (M); Deamidation (NQ)	43657	Sugar-transport ATP-binding protein ABC transporter sugC OS=Mycobacterium smegmatis (strain ATCC 700084 / mc(2)155) OX=246196 GN=sugC PE=3 SV=1
165	I7GEA6|I7GEA6_MYCS2	465.95	83	716000000	36	36	58		49935	Magnesium chelatase subunit ChlI OS=Mycobacterium smegmatis (strain ATCC 700084 / mc(2)155) OX=246196 GN=MSMEI_5360 PE=4 SV=1
165	A0R3L1|A0R3L1_MYCS2	465.95	83	716000000	36	36	58		50034	Magnesium chelatase OS=Mycobacterium smegmatis (strain ATCC 700084 / mc(2)155) OX=246196 GN=MSMEG_5512 PE=4 SV=1
156	A0R3C5|A0R3C5_MYCS2	464.97	52	188000000	44	44	59	Carbamidomethylation; Oxidation (M); Deamidation (NQ)	131113	Transcription-repair-coupling factor OS=Mycobacterium smegmatis (strain ATCC 700084 / mc(2)155) OX=246196 GN=mfd PE=3 SV=1
156	I7G7M2|I7G7M2_MYCS2	464.97	52	188000000	44	44	59	Carbamidomethylation; Oxidation (M); Deamidation (NQ)	131113	Transcription-repair-coupling factor OS=Mycobacterium smegmatis (strain ATCC 700084 / mc(2)155) OX=246196 GN=mfd PE=3 SV=1
129	sp|A0R7H5|SYL_MYCS2	463.45	58	376000000	43	43	64	Carbamidomethylation; Deamidation (NQ)	106556	Leucine--tRNA ligase OS=Mycobacterium smegmatis (strain ATCC 700084 / mc(2)155) OX=246196 GN=leuS PE=1 SV=1
409	I7FGK5|I7FGK5_MYCS2	463.15	56	236000000	20	20	32	Carbamidomethylation; Oxidation (M); Deamidation (NQ)	61559	Uncharacterized protein OS=Mycobacterium smegmatis (strain ATCC 700084 / mc(2)155) OX=246196 GN=MSMEI_1510 PE=4 SV=1
409	A0QSP1|A0QSP1_MYCS2	463.15	56	236000000	20	20	32	Carbamidomethylation; Oxidation (M); Deamidation (NQ)	61559	Glycerol dehydratase large subunit OS=Mycobacterium smegmatis (strain ATCC 700084 / mc(2)155) OX=246196 GN=MSMEG_1547 PE=4 SV=1
380	I7G2W8|I7G2W8_MYCS2	462.94	83	555000000	18	18	34	Oxidation (M); Deamidation (NQ)	30658	ABC transporter ATP-binding protein OS=Mycobacterium smegmatis (strain ATCC 700084 / mc(2)155) OX=246196 GN=MSMEI_1016 PE=4 SV=1
380	A0QRA5|A0QRA5_MYCS2	462.94	83	555000000	18	18	34	Oxidation (M); Deamidation (NQ)	30658	ABC-type molybdenum transport system ATPase component OS=Mycobacterium smegmatis (strain ATCC 700084 / mc(2)155) OX=246196 GN=MSMEG_1046 PE=4 SV=1
384	A0R0T1|A0R0T1_MYCS2	462.6	77	285000000	18	18	34	Oxidation (M); Deamidation (NQ)	37521	PhoH family protein OS=Mycobacterium smegmatis (strain ATCC 700084 / mc(2)155) OX=246196 GN=MSMEG_4497 PE=4 SV=1
384	I7FHJ6|I7FHJ6_MYCS2	462.6	77	285000000	18	18	34	Oxidation (M); Deamidation (NQ)	37521	PhoH-like protein PhoH1 OS=Mycobacterium smegmatis (strain ATCC 700084 / mc(2)155) OX=246196 GN=MSMEI_4386 PE=4 SV=1
120	sp|A0R7G6|INO1_MYCS2	461.69	83	1610000000	31	31	67	Carbamidomethylation; Oxidation (M); Deamidation (NQ)	39300	Inositol-3-phosphate synthase OS=Mycobacterium smegmatis (strain ATCC 700084 / mc(2)155) OX=246196 GN=ino1 PE=1 SV=1
280	A0QV52|A0QV52_MYCS2	461.68	74	848000000	23	23	42	Carbamidomethylation; Oxidation (M); Deamidation (NQ)	49414	Adenosylmethionine--8-amino-7-oxononanoate transaminase OS=Mycobacterium smegmatis (strain ATCC 700084 / mc(2)155) OX=246196 GN=MSMEG_2450 PE=3 SV=1
280	I7G6M8|I7G6M8_MYCS2	461.68	74	848000000	23	23	42	Carbamidomethylation; Oxidation (M); Deamidation (NQ)	49414	Aminotransferase class-III OS=Mycobacterium smegmatis (strain ATCC 700084 / mc(2)155) OX=246196 GN=MSMEI_2388 PE=3 SV=1
404	I7G8S0|I7G8S0_MYCS2	460.56	91	368000000	24	24	33	Carbamidomethylation; Deamidation (NQ)	27026	Phosphoribosyl isomerase A OS=Mycobacterium smegmatis (strain ATCC 700084 / mc(2)155) OX=246196 GN=priA PE=3 SV=1
309	I7G4D2|I7G4D2_MYCS2	459.86	46	115000000	17	7	39	Carbamidomethylation; Oxidation (M); Deamidation (NQ)	55126	Aldehyde dehydrogenase OS=Mycobacterium smegmatis (strain ATCC 700084 / mc(2)155) OX=246196 GN=MSMEI_0879 PE=3 SV=1
309	A0QQW5|A0QQW5_MYCS2	459.86	46	115000000	17	7	39	Carbamidomethylation; Oxidation (M); Deamidation (NQ)	55126	Eptc-inducible aldehyde dehydrogenase OS=Mycobacterium smegmatis (strain ATCC 700084 / mc(2)155) OX=246196 GN=MSMEG_0900 PE=3 SV=1
164	I7G5N8|I7G5N8_MYCS2	459.8	40	393000000	31	31	58	Oxidation (M); Deamidation (NQ)	96759	Valine--tRNA ligase OS=Mycobacterium smegmatis (strain ATCC 700084 / mc(2)155) OX=246196 GN=valS PE=3 SV=1
164	A0R155|A0R155_MYCS2	459.8	40	393000000	31	31	58	Oxidation (M); Deamidation (NQ)	96759	Valine--tRNA ligase OS=Mycobacterium smegmatis (strain ATCC 700084 / mc(2)155) OX=246196 GN=valS PE=3 SV=1
302	A0R198|A0R198_MYCS2	459.42	71	1950000	14	1	40	Carbamidomethylation; Oxidation (M); Deamidation (NQ)	21856	ATP-dependent Clp protease proteolytic subunit OS=Mycobacterium smegmatis (strain ATCC 700084 / mc(2)155) OX=246196 GN=clpP PE=3 SV=1
26	A0QS63|A0QS63_MYCS2	459.41	95	8800000000	18	18	136	Oxidation (M); Deamidation (NQ)	13458	50S ribosomal protein L7/L12 OS=Mycobacterium smegmatis (strain ATCC 700084 / mc(2)155) OX=246196 GN=rplL PE=3 SV=1
26	I7G5C1|I7G5C1_MYCS2	459.41	95	8800000000	18	18	136	Oxidation (M); Deamidation (NQ)	13458	50S ribosomal protein L7/L12 OS=Mycobacterium smegmatis (strain ATCC 700084 / mc(2)155) OX=246196 GN=rplL PE=3 SV=1
266	A0R2T0|A0R2T0_MYCS2	458.81	88	540000000	26	25	43	Carbamidomethylation; Oxidation (M)	39329	Ribosome-binding ATPase YchF OS=Mycobacterium smegmatis (strain ATCC 700084 / mc(2)155) OX=246196 GN=ychF PE=3 SV=1
266	I7GEZ2|I7GEZ2_MYCS2	458.81	88	540000000	26	25	43	Carbamidomethylation; Oxidation (M)	39329	Ribosome-binding ATPase YchF OS=Mycobacterium smegmatis (strain ATCC 700084 / mc(2)155) OX=246196 GN=ychF PE=3 SV=1
253	A0R461|A0R461_MYCS2	458.62	70	990000000	25	25	45	Carbamidomethylation; Oxidation (M); Deamidation (NQ)	36682	Uncharacterized protein OS=Mycobacterium smegmatis (strain ATCC 700084 / mc(2)155) OX=246196 GN=MSMEG_5715 PE=4 SV=1
253	I7GFN4|I7GFN4_MYCS2	458.62	70	990000000	25	25	45	Carbamidomethylation; Oxidation (M); Deamidation (NQ)	36682	Luciferase-like protein OS=Mycobacterium smegmatis (strain ATCC 700084 / mc(2)155) OX=246196 GN=MSMEI_5564 PE=4 SV=1
481	sp|A0QWH1|Y2940_MYCS2	458.51	69	625000000	13	13	29	Carbamidomethylation; Deamidation (NQ)	26766	Probable transcriptional regulatory protein MSMEG_2940/MSMEI_2866 OS=Mycobacterium smegmatis (strain ATCC 700084 / mc(2)155) OX=246196 GN=MSMEG_2940 PE=1 SV=1
211	A0QX24|A0QX24_MYCS2	458.51	82	1970000000	30	29	52	Oxidation (M); Deamidation (NQ)	38051	ATPase MoxR family protein OS=Mycobacterium smegmatis (strain ATCC 700084 / mc(2)155) OX=246196 GN=moxR PE=4 SV=1
211	I7FDE1|I7FDE1_MYCS2	458.51	74	1970000000	30	29	52	Oxidation (M); Deamidation (NQ)	41589	AAA_3 ATPase associated with various cellular activities OS=Mycobacterium smegmatis (strain ATCC 700084 / mc(2)155) OX=246196 GN=MSMEI_3066 PE=4 SV=1
290	sp|A0R4S7|ACDH2_MYCS2	458.33	82	754000000	23	23	41	Carbamidomethylation; Oxidation (M); Deamidation (NQ)	32324	Acetaldehyde dehydrogenase 2 OS=Mycobacterium smegmatis (strain ATCC 700084 / mc(2)155) OX=246196 GN=mhpF PE=3 SV=2
281	I7FGH9|I7FGH9_MYCS2	457.83	56	511000000	26	26	42	Carbamidomethylation; Oxidation (M)	60840	Response regulator receiver modulated FAD-dependent pyridine nucleotide-disulfide oxidoreductase OS=Mycobacterium smegmatis (strain ATCC 700084 / mc(2)155) OX=246196 GN=MSMEI_1480 PE=4 SV=1
321	A0QUE0|A0QUE0_MYCS2	457.6	59	119000000	30	30	38	Carbamidomethylation; Deamidation (NQ)	81199	DNA helicase OS=Mycobacterium smegmatis (strain ATCC 700084 / mc(2)155) OX=246196 GN=MSMEG_2174 PE=4 SV=1
321	I7G5V9|I7G5V9_MYCS2	457.6	59	119000000	30	30	38	Carbamidomethylation; Deamidation (NQ)	81199	DNA helicase OS=Mycobacterium smegmatis (strain ATCC 700084 / mc(2)155) OX=246196 GN=MSMEI_2121 PE=4 SV=1
292	I7FI06|I7FI06_MYCS2	457	70	2120000	14	1	41	Carbamidomethylation; Oxidation (M); Deamidation (NQ)	21509	ATP-dependent Clp protease proteolytic subunit OS=Mycobacterium smegmatis (strain ATCC 700084 / mc(2)155) OX=246196 GN=clpP PE=3 SV=1
393	sp|A0QYB3|XYPA_MYCS2	456.36	77	172000000	20	17	33	Oxidation (M); Deamidation (NQ)	36081	Xylitol-binding protein OS=Mycobacterium smegmatis (strain ATCC 700084 / mc(2)155) OX=246196 GN=xypA PE=1 SV=1
229	A0QTQ8|A0QTQ8_MYCS2	456.08	73	474000000	28	28	48	Carbamidomethylation; Deamidation (NQ)	54717	DEAD/DEAH box helicase OS=Mycobacterium smegmatis (strain ATCC 700084 / mc(2)155) OX=246196 GN=MSMEG_1930 PE=3 SV=1
398	I7FYQ2|I7FYQ2_MYCS2	455.93	55	448000000	20	20	33	Carbamidomethylation; Oxidation (M)	49067	Pyridine nucleotide-disulfide oxidoreductase dimerization region OS=Mycobacterium smegmatis (strain ATCC 700084 / mc(2)155) OX=246196 GN=lpdA PE=4 SV=1
398	A0QT69|A0QT69_MYCS2	455.93	55	448000000	20	20	33	Carbamidomethylation; Oxidation (M)	49067	Dihydrolipoamide dehydrogenase OS=Mycobacterium smegmatis (strain ATCC 700084 / mc(2)155) OX=246196 GN=MSMEG_1735 PE=4 SV=1
181	I7FIT2|I7FIT2_MYCS2	455.19	84	827000000	28	28	55	Carbamidomethylation; Oxidation (M); Deamidation (NQ)	45587	Homoserine dehydrogenase OS=Mycobacterium smegmatis (strain ATCC 700084 / mc(2)155) OX=246196 GN=MSMEI_4830 PE=3 SV=1
181	A0R221|A0R221_MYCS2	455.19	84	827000000	28	28	55	Carbamidomethylation; Oxidation (M); Deamidation (NQ)	45587	Homoserine dehydrogenase OS=Mycobacterium smegmatis (strain ATCC 700084 / mc(2)155) OX=246196 GN=MSMEG_4957 PE=3 SV=1
176	A0R2U7|A0R2U7_MYCS2	455.18	93	933000000	26	26	56	Carbamidomethylation; Oxidation (M); Deamidation (NQ)	35867	Fructose-1 6-bisphosphatase OS=Mycobacterium smegmatis (strain ATCC 700084 / mc(2)155) OX=246196 GN=glpX PE=3 SV=1
201	I7G3N5|I7G3N5_MYCS2	454.97	75	1050000000	28	28	53	Carbamidomethylation; Oxidation (M); Deamidation (NQ)	36981	ABC transporter ATP-binding protein OS=Mycobacterium smegmatis (strain ATCC 700084 / mc(2)155) OX=246196 GN=MSMEI_0623 PE=3 SV=1
201	A0QQ61|A0QQ61_MYCS2	454.97	75	1050000000	28	28	53	Carbamidomethylation; Oxidation (M); Deamidation (NQ)	36981	Oligopeptide transport ATP-binding protein AppF OS=Mycobacterium smegmatis (strain ATCC 700084 / mc(2)155) OX=246196 GN=MSMEG_0639 PE=3 SV=1
502	A0R6K9|A0R6K9_MYCS2	454.69	62	224000000	22	22	28	Deamidation (NQ)	44154	Acyl-CoA dehydrogenase OS=Mycobacterium smegmatis (strain ATCC 700084 / mc(2)155) OX=246196 GN=MSMEG_6585 PE=4 SV=1
263	sp|A0QSU4|Y1603_MYCS2	453.8	71	597000000	22	22	43	Carbamidomethylation; Deamidation (NQ)	39006	Uncharacterized oxidoreductase MSMEG_1603/MSMEI_1564 OS=Mycobacterium smegmatis (strain ATCC 700084 / mc(2)155) OX=246196 GN=MSMEG_1603 PE=1 SV=1
356	I7FIY5|I7FIY5_MYCS2	453.31	45	88200000	31	31	35	Carbamidomethylation	94509	Conserved hydrolase OS=Mycobacterium smegmatis (strain ATCC 700084 / mc(2)155) OX=246196 GN=MSMEI_4876 PE=4 SV=1
356	A0R266|A0R266_MYCS2	453.31	45	88200000	31	31	35	Carbamidomethylation	94509	Uncharacterized protein OS=Mycobacterium smegmatis (strain ATCC 700084 / mc(2)155) OX=246196 GN=MSMEG_5002 PE=4 SV=1
383	I7FCZ2|I7FCZ2_MYCS2	452.97	60	503000000	24	24	34	Carbamidomethylation; Oxidation (M)	52057	Aldehyde Dehydrogenase OS=Mycobacterium smegmatis (strain ATCC 700084 / mc(2)155) OX=246196 GN=MSMEI_0302 PE=3 SV=1
347	I7FDC2|I7FDC2_MYCS2	451.94	79	378000000	23	23	37	Carbamidomethylation; Oxidation (M); Deamidation (NQ)	43944	Cysteine desulfurase OS=Mycobacterium smegmatis (strain ATCC 700084 / mc(2)155) OX=246196 GN=csd PE=3 SV=1
347	A0QX02|A0QX02_MYCS2	451.94	79	378000000	23	23	37	Carbamidomethylation; Oxidation (M); Deamidation (NQ)	43944	Cysteine desulfurase OS=Mycobacterium smegmatis (strain ATCC 700084 / mc(2)155) OX=246196 GN=MSMEG_3125 PE=3 SV=1
89	sp|A0QSD4|RL2_MYCS2	451.92	71	5640000000	26	26	79	Carbamidomethylation; Oxidation (M); Deamidation (NQ)	30358	50S ribosomal protein L2 OS=Mycobacterium smegmatis (strain ATCC 700084 / mc(2)155) OX=246196 GN=rplB PE=1 SV=1
254	A0R3L4|A0R3L4_MYCS2	451.67	63	654000000	30	30	45	Carbamidomethylation; Oxidation (M); Deamidation (NQ)	55408	Bifunctional purine biosynthesis protein PurH OS=Mycobacterium smegmatis (strain ATCC 700084 / mc(2)155) OX=246196 GN=purH PE=3 SV=1
254	I7GFE4|I7GFE4_MYCS2	451.67	63	654000000	30	30	45	Carbamidomethylation; Oxidation (M); Deamidation (NQ)	55408	Bifunctional purine biosynthesis protein PurH OS=Mycobacterium smegmatis (strain ATCC 700084 / mc(2)155) OX=246196 GN=purH PE=3 SV=1
332	I7GFT2|I7GFT2_MYCS2	451.53	62	471000000	20	20	38	Carbamidomethylation; Deamidation (NQ)	43105	Phosphoribosylamine--glycine ligase OS=Mycobacterium smegmatis (strain ATCC 700084 / mc(2)155) OX=246196 GN=purD PE=3 SV=1
439	I7G0D4|I7G0D4_MYCS2	451.39	68	134000000	21	21	31	Carbamidomethylation; Oxidation (M); Deamidation (NQ)	49941	Pyridine nucleotide-disulfide oxidoreductase dimerization region OS=Mycobacterium smegmatis (strain ATCC 700084 / mc(2)155) OX=246196 GN=gorA PE=3 SV=1
439	A0QVL0|A0QVL0_MYCS2	451.39	68	134000000	21	21	31	Carbamidomethylation; Oxidation (M); Deamidation (NQ)	49941	Pyridine nucleotide-disulphide oxidoreductase family protein OS=Mycobacterium smegmatis (strain ATCC 700084 / mc(2)155) OX=246196 GN=MSMEG_2611 PE=3 SV=1
311	sp|Q9X5M0|SYR_MYCS2	451.38	55	330000000	20	20	39	Oxidation (M); Deamidation (NQ)	59429	Arginine--tRNA ligase OS=Mycobacterium smegmatis (strain ATCC 700084 / mc(2)155) OX=246196 GN=argS PE=3 SV=2
240	I7GDI9|I7GDI9_MYCS2	450.68	61	340000000	31	31	47	Carbamidomethylation; Deamidation (NQ)	70490	Acyl-CoA oxidase OS=Mycobacterium smegmatis (strain ATCC 700084 / mc(2)155) OX=246196 GN=MSMEI_4364 PE=4 SV=1
240	A0R0Q9|A0R0Q9_MYCS2	450.68	61	340000000	31	31	47	Carbamidomethylation; Deamidation (NQ)	70490	Acyl-CoA oxidase OS=Mycobacterium smegmatis (strain ATCC 700084 / mc(2)155) OX=246196 GN=MSMEG_4474 PE=4 SV=1
185	I7G5N6|I7G5N6_MYCS2	450.61	76	706000000	28	28	55	Oxidation (M); Deamidation (NQ)	43508	Acyl-CoA dehydrogenase OS=Mycobacterium smegmatis (strain ATCC 700084 / mc(2)155) OX=246196 GN=fadE23 PE=3 SV=1
185	A0QU53|A0QU53_MYCS2	450.61	76	706000000	28	28	55	Oxidation (M); Deamidation (NQ)	43508	Putative acyl-CoA dehydrogenase OS=Mycobacterium smegmatis (strain ATCC 700084 / mc(2)155) OX=246196 GN=MSMEG_2080 PE=3 SV=1
390	I7G4J1|I7G4J1_MYCS2	450.15	76	377000000	24	24	33	Carbamidomethylation; Deamidation (NQ)	29211	Succinate dehydrogenase iron-sulfur protein subunit SdhB OS=Mycobacterium smegmatis (strain ATCC 700084 / mc(2)155) OX=246196 GN=sdhB PE=4 SV=1
390	A0QT07|A0QT07_MYCS2	450.15	76	377000000	24	24	33	Carbamidomethylation; Deamidation (NQ)	29211	Succinate dehydrogenase iron-sulfur protein OS=Mycobacterium smegmatis (strain ATCC 700084 / mc(2)155) OX=246196 GN=sdhB PE=4 SV=1
255	I7FLC5|I7FLC5_MYCS2	449.27	59	313000000	29	29	44	Carbamidomethylation; Oxidation (M); Deamidation (NQ)	58471	ABC transporter related protein OS=Mycobacterium smegmatis (strain ATCC 700084 / mc(2)155) OX=246196 GN=MSMEI_3059 PE=4 SV=1
255	A0QX17|A0QX17_MYCS2	449.27	59	313000000	29	29	44	Carbamidomethylation; Oxidation (M); Deamidation (NQ)	58471	ABC transporter ATP-binding protein possibly in EF-3 subfamily protein OS=Mycobacterium smegmatis (strain ATCC 700084 / mc(2)155) OX=246196 GN=MSMEG_3140 PE=4 SV=1
442	I7FB57|I7FB57_MYCS2	449.08	65	393000000	24	24	31	Carbamidomethylation; Oxidation (M); Deamidation (NQ)	51273	Glutamyl-tRNA(Gln) amidotransferase subunit A OS=Mycobacterium smegmatis (strain ATCC 700084 / mc(2)155) OX=246196 GN=gatA PE=3 SV=1
442	A0QUX0|A0QUX0_MYCS2	449.08	65	393000000	24	24	31	Carbamidomethylation; Oxidation (M); Deamidation (NQ)	51273	Glutamyl-tRNA(Gln) amidotransferase subunit A OS=Mycobacterium smegmatis (strain ATCC 700084 / mc(2)155) OX=246196 GN=gatA PE=3 SV=1
214	I7FDA4|I7FDA4_MYCS2	448.88	27	131000000	40	38	51	Carbamidomethylation; Oxidation (M); Deamidation (NQ)	276822	Non-ribosomal peptide synthetase OS=Mycobacterium smegmatis (strain ATCC 700084 / mc(2)155) OX=246196 GN=MSMEI_0392 PE=4 SV=1
214	Q3L891|Q3L891_MYCS2	448.88	27	131000000	40	38	51	Carbamidomethylation; Oxidation (M); Deamidation (NQ)	276822	Linear gramicidin synthetase subunit D OS=Mycobacterium smegmatis (strain ATCC 700084 / mc(2)155) OX=246196 GN=mps2 PE=4 SV=1
313	I7G198|I7G198_MYCS2	448.6	73	255000000	26	25	39	Carbamidomethylation; Deamidation (NQ)	57941	Glucose-6-phosphate 1-dehydrogenase OS=Mycobacterium smegmatis (strain ATCC 700084 / mc(2)155) OX=246196 GN=zwf PE=3 SV=1
313	A0QWX8|A0QWX8_MYCS2	448.6	73	255000000	26	25	39	Carbamidomethylation; Deamidation (NQ)	57941	Glucose-6-phosphate 1-dehydrogenase OS=Mycobacterium smegmatis (strain ATCC 700084 / mc(2)155) OX=246196 GN=zwf PE=3 SV=1
534	A0QZ34|A0QZ34_MYCS2	448.01	69	344000000	17	17	27	Carbamidomethylation; Oxidation (M); Deamidation (NQ)	39657	Proline dipeptidase OS=Mycobacterium smegmatis (strain ATCC 700084 / mc(2)155) OX=246196 GN=MSMEG_3881 PE=3 SV=1
534	I7GCC9|I7GCC9_MYCS2	448.01	69	344000000	17	17	27	Carbamidomethylation; Oxidation (M); Deamidation (NQ)	39657	Putative dipeptidase pepE OS=Mycobacterium smegmatis (strain ATCC 700084 / mc(2)155) OX=246196 GN=pepE PE=3 SV=1
310	A0R193|A0R193_MYCS2	447.83	62	176000000	32	32	39	Carbamidomethylation; Deamidation (NQ)	84329	Oxidoreductase alpha (Molybdopterin) subunit OS=Mycobacterium smegmatis (strain ATCC 700084 / mc(2)155) OX=246196 GN=MSMEG_4668 PE=3 SV=1
304	I7G6R7|I7G6R7_MYCS2	447.71	84	947000000	26	26	40	Carbamidomethylation	40128	Malate dehydrogenase (Oxaloacetate decarboxylating) OS=Mycobacterium smegmatis (strain ATCC 700084 / mc(2)155) OX=246196 GN=MSMEI_4928 PE=4 SV=1
300	sp|A0QZ49|DOP_MYCS2	447.69	66	263000000	22	22	40	Carbamidomethylation; Oxidation (M); Deamidation (NQ)	54574	Pup deamidase/depupylase OS=Mycobacterium smegmatis (strain ATCC 700084 / mc(2)155) OX=246196 GN=dop PE=1 SV=1
224	sp|A0QVM0|SYP_MYCS2	447.55	64	380000000	30	30	49	Carbamidomethylation; Oxidation (M); Deamidation (NQ)	63844	Proline--tRNA ligase OS=Mycobacterium smegmatis (strain ATCC 700084 / mc(2)155) OX=246196 GN=proS PE=1 SV=1
319	sp|A0R5C5|GALE_MYCS2	447.01	80	442000000	20	20	38	Carbamidomethylation; Oxidation (M); Deamidation (NQ)	33217	UDP-glucose 4-epimerase OS=Mycobacterium smegmatis (strain ATCC 700084 / mc(2)155) OX=246196 GN=MSMEG_6142 PE=1 SV=2
239	A0QRN4|A0QRN4_MYCS2	446.93	78	561000000	22	22	47	Carbamidomethylation; Oxidation (M); Deamidation (NQ)	42532	N-carbamoyl-L-amino acid hydrolase OS=Mycobacterium smegmatis (strain ATCC 700084 / mc(2)155) OX=246196 GN=MSMEG_1180 PE=4 SV=1
239	I7G376|I7G376_MYCS2	446.93	78	561000000	22	22	47	Carbamidomethylation; Oxidation (M); Deamidation (NQ)	42532	Amidase hydantoinase/carbamoylase OS=Mycobacterium smegmatis (strain ATCC 700084 / mc(2)155) OX=246196 GN=MSMEI_1149 PE=4 SV=1
257	sp|A0R4S6|HOA2_MYCS2	446.47	70	776000000	19	19	44	Carbamidomethylation; Oxidation (M); Deamidation (NQ)	37265	4-hydroxy-2-oxovalerate aldolase 2 OS=Mycobacterium smegmatis (strain ATCC 700084 / mc(2)155) OX=246196 GN=bphI-2 PE=3 SV=1
476	A0R189|A0R189_MYCS2	446.35	54	149000000	21	21	29	Carbamidomethylation; Deamidation (NQ)	69226	IolD protein OS=Mycobacterium smegmatis (strain ATCC 700084 / mc(2)155) OX=246196 GN=MSMEG_4664 PE=3 SV=1
476	I7GDW7|I7GDW7_MYCS2	446.35	54	149000000	21	21	29	Carbamidomethylation; Deamidation (NQ)	69226	Thiamine pyrophosphate-requiring enzyme putative acetolactate synthase OS=Mycobacterium smegmatis (strain ATCC 700084 / mc(2)155) OX=246196 GN=MSMEI_4545 PE=3 SV=1
149	sp|A0QSG0|RL24_MYCS2	445.79	88	2400000000	23	23	61	Oxidation (M); Deamidation (NQ)	11206	50S ribosomal protein L24 OS=Mycobacterium smegmatis (strain ATCC 700084 / mc(2)155) OX=246196 GN=rplX PE=1 SV=1
328	A0R2Y4|A0R2Y4_MYCS2	445.42	84	282000000	20	20	38	Carbamidomethylation; Oxidation (M); Deamidation (NQ)	36916	Enoyl-CoA hydratase OS=Mycobacterium smegmatis (strain ATCC 700084 / mc(2)155) OX=246196 GN=MSMEG_5276 PE=4 SV=1
328	I7GDU3|I7GDU3_MYCS2	445.42	84	282000000	20	20	38	Carbamidomethylation; Oxidation (M); Deamidation (NQ)	36916	Enoyl-CoA hydratase EchA9 OS=Mycobacterium smegmatis (strain ATCC 700084 / mc(2)155) OX=246196 GN=echA9 PE=4 SV=1
339	A0R0Y9|A0R0Y9_MYCS2	445.39	64	241000000	25	25	37	Carbamidomethylation; Oxidation (M)	69567	Elongation factor 4 OS=Mycobacterium smegmatis (strain ATCC 700084 / mc(2)155) OX=246196 GN=lepA PE=3 SV=1
339	I7G5I5|I7G5I5_MYCS2	445.39	61	241000000	25	25	37	Carbamidomethylation; Oxidation (M)	72367	Elongation factor 4 OS=Mycobacterium smegmatis (strain ATCC 700084 / mc(2)155) OX=246196 GN=lepA PE=3 SV=1
488	sp|A0QRD3|MENB_MYCS2	444.7	74	225000000	17	17	29	Carbamidomethylation; Oxidation (M); Deamidation (NQ)	34303	1 4-dihydroxy-2-naphthoyl-CoA synthase OS=Mycobacterium smegmatis (strain ATCC 700084 / mc(2)155) OX=246196 GN=menB PE=1 SV=1
207	A0QXB0|A0QXB0_MYCS2	443.3	76	1980000000	20	20	53	Carbamidomethylation; Oxidation (M); Deamidation (NQ)	30706	ABC-type amino acid transport system secreted component OS=Mycobacterium smegmatis (strain ATCC 700084 / mc(2)155) OX=246196 GN=MSMEG_3235 PE=3 SV=1
207	I7G1H4|I7G1H4_MYCS2	443.3	76	1980000000	20	20	53	Carbamidomethylation; Oxidation (M); Deamidation (NQ)	30706	Extracellular solute-binding protein family 3 OS=Mycobacterium smegmatis (strain ATCC 700084 / mc(2)155) OX=246196 GN=MSMEI_3153 PE=3 SV=1
169	I7G001|I7G001_MYCS2	443.06	72	750000000	35	35	57	Carbamidomethylation; Oxidation (M); Deamidation (NQ)	54765	Signal recognition particle protein OS=Mycobacterium smegmatis (strain ATCC 700084 / mc(2)155) OX=246196 GN=ffh PE=3 SV=1
169	A0QV32|A0QV32_MYCS2	443.06	72	750000000	35	35	57	Carbamidomethylation; Oxidation (M); Deamidation (NQ)	54765	Signal recognition particle protein OS=Mycobacterium smegmatis (strain ATCC 700084 / mc(2)155) OX=246196 GN=ffh PE=3 SV=1
367	sp|A0QSY5|FOLD_MYCS2	442.69	86	413000000	22	22	35	Carbamidomethylation; Deamidation (NQ)	29693	Bifunctional protein FolD OS=Mycobacterium smegmatis (strain ATCC 700084 / mc(2)155) OX=246196 GN=folD PE=1 SV=1
391	I7G4U3|I7G4U3_MYCS2	442.68	66	213000000	24	24	33	Carbamidomethylation; Oxidation (M); Deamidation (NQ)	54106	Tripeptidyl-peptidase B Serine peptidase MEROPS family S33 OS=Mycobacterium smegmatis (strain ATCC 700084 / mc(2)155) OX=246196 GN=MSMEI_4195 PE=4 SV=1
391	A0R085|A0R085_MYCS2	442.68	66	213000000	24	24	33	Carbamidomethylation; Oxidation (M); Deamidation (NQ)	54106	Protease OS=Mycobacterium smegmatis (strain ATCC 700084 / mc(2)155) OX=246196 GN=MSMEG_4296 PE=4 SV=1
274	sp|A0QWN3|SYDND_MYCS2	442.46	38	320000000	22	22	43	Carbamidomethylation	65170	Aspartate--tRNA(Asp/Asn) ligase OS=Mycobacterium smegmatis (strain ATCC 700084 / mc(2)155) OX=246196 GN=aspS PE=1 SV=1
511	I7FR86|I7FR86_MYCS2	442.45	71	387000000	14	14	28	Deamidation (NQ)	34862	2-nitropropane dioxygenase NPD OS=Mycobacterium smegmatis (strain ATCC 700084 / mc(2)155) OX=246196 GN=MSMEI_4844 PE=4 SV=1
511	A0R234|A0R234_MYCS2	442.45	71	387000000	14	14	28	Deamidation (NQ)	34993	Oxidoreductase OS=Mycobacterium smegmatis (strain ATCC 700084 / mc(2)155) OX=246196 GN=MSMEG_4971 PE=4 SV=1
567	A0R5Y0|A0R5Y0_MYCS2	442.44	81	274000000	17	17	26	Carbamidomethylation; Oxidation (M)	28550	Delta3 5-delta2 4-dienoyl-CoA isomerase OS=Mycobacterium smegmatis (strain ATCC 700084 / mc(2)155) OX=246196 GN=MSMEG_6353 PE=4 SV=1
567	I7GGC7|I7GGC7_MYCS2	442.44	81	274000000	17	17	26	Carbamidomethylation; Oxidation (M)	28550	Enoyl-CoA hydratase EchA21 OS=Mycobacterium smegmatis (strain ATCC 700084 / mc(2)155) OX=246196 GN=echA21 PE=4 SV=1
316	I7G1I7|I7G1I7_MYCS2	442.4	75	829000000	28	28	39	Carbamidomethylation; Oxidation (M)	47871	Xylulose kinase OS=Mycobacterium smegmatis (strain ATCC 700084 / mc(2)155) OX=246196 GN=xylB PE=3 SV=1
187	sp|P42829|INHA_MYCS2	441.86	85	1200000000	20	20	55	Oxidation (M); Deamidation (NQ)	28527	Enoyl-[acyl-carrier-protein] reductase [NADH] OS=Mycobacterium smegmatis (strain ATCC 700084 / mc(2)155) OX=246196 GN=inhA PE=1 SV=1
568	sp|A0QTP2|SIGH_MYCS2	441.48	80	262000000	16	16	26	Oxidation (M)	24500	ECF RNA polymerase sigma factor SigH OS=Mycobacterium smegmatis (strain ATCC 700084 / mc(2)155) OX=246196 GN=sigH PE=1 SV=2
294	I7FEW5|I7FEW5_MYCS2	441.34	59	661000000	21	21	41	Oxidation (M); Deamidation (NQ)	51813	6-phosphogluconate dehydrogenase decarboxylating OS=Mycobacterium smegmatis (strain ATCC 700084 / mc(2)155) OX=246196 GN=gnd PE=3 SV=1
294	A0QYE7|A0QYE7_MYCS2	441.34	59	661000000	21	21	41	Oxidation (M); Deamidation (NQ)	51813	6-phosphogluconate dehydrogenase decarboxylating OS=Mycobacterium smegmatis (strain ATCC 700084 / mc(2)155) OX=246196 GN=gnd PE=3 SV=1
295	sp|A0R2G5|DAPD_MYCS2	440.72	85	1060000000	17	17	41	Carbamidomethylation; Oxidation (M); Deamidation (NQ)	32451	2 3 4 5-tetrahydropyridine-2 6-dicarboxylate N-succinyltransferase OS=Mycobacterium smegmatis (strain ATCC 700084 / mc(2)155) OX=246196 GN=dapD PE=3 SV=1
562	I7FPA9|I7FPA9_MYCS2	439.41	73	265000000	19	19	26	Carbamidomethylation; Oxidation (M)	31129	Short-chain dehydrogenase/reductase SDR OS=Mycobacterium smegmatis (strain ATCC 700084 / mc(2)155) OX=246196 GN=MSMEI_4090 PE=3 SV=1
562	A0QZX9|A0QZX9_MYCS2	439.41	73	265000000	19	19	26	Carbamidomethylation; Oxidation (M)	31129	Short chain dehydrogenase OS=Mycobacterium smegmatis (strain ATCC 700084 / mc(2)155) OX=246196 GN=MSMEG_4188 PE=3 SV=1
192	sp|A0R3D6|Y5435_MYCS2	438.97	54	537000000	27	27	54	Carbamidomethylation; Oxidation (M); Deamidation (NQ)	58778	Putative ligase MSMEG_5435/MSMEI_5285 OS=Mycobacterium smegmatis (strain ATCC 700084 / mc(2)155) OX=246196 GN=MSMEG_5435 PE=1 SV=1
318	sp|A0R4S9|3O1D_MYCS2	438.7	57	304000000	28	28	39	Carbamidomethylation; Oxidation (M); Deamidation (NQ)	61453	3-oxosteroid 1-dehydrogenase OS=Mycobacterium smegmatis (strain ATCC 700084 / mc(2)155) OX=246196 GN=ksdD PE=1 SV=1
259	I7G0K1|I7G0K1_MYCS2	437.46	66	470000000	24	24	44	Carbamidomethylation; Oxidation (M)	50572	GTPase HflX OS=Mycobacterium smegmatis (strain ATCC 700084 / mc(2)155) OX=246196 GN=hflX PE=3 SV=1
259	A0QVY1|A0QVY1_MYCS2	437.46	66	470000000	24	24	44	Carbamidomethylation; Oxidation (M)	50572	GTPase HflX OS=Mycobacterium smegmatis (strain ATCC 700084 / mc(2)155) OX=246196 GN=hflX PE=3 SV=1
233	A0QTT2|A0QTT2_MYCS2	437.45	81	281000000	30	30	48	Carbamidomethylation; Oxidation (M); Deamidation (NQ)	47854	ABC1 family protein OS=Mycobacterium smegmatis (strain ATCC 700084 / mc(2)155) OX=246196 GN=MSMEG_1954 PE=4 SV=1
233	I7FHY8|I7FHY8_MYCS2	437.45	80	281000000	30	30	48	Carbamidomethylation; Oxidation (M); Deamidation (NQ)	48354	ABC transporter ATP-binding protein OS=Mycobacterium smegmatis (strain ATCC 700084 / mc(2)155) OX=246196 GN=MSMEI_1911 PE=4 SV=1
348	A0R1D7|A0R1D7_MYCS2	437	69	671000000	22	22	36	Carbamidomethylation; Oxidation (M); Deamidation (NQ)	41303	Acyl-CoA dehydrogenase OS=Mycobacterium smegmatis (strain ATCC 700084 / mc(2)155) OX=246196 GN=MSMEG_4715 PE=3 SV=1
348	I7GDZ5|I7GDZ5_MYCS2	437	69	671000000	22	22	36	Carbamidomethylation; Oxidation (M); Deamidation (NQ)	41303	Acyl-CoA dehydrogenase FadE19 OS=Mycobacterium smegmatis (strain ATCC 700084 / mc(2)155) OX=246196 GN=MSMEI_4598 PE=3 SV=1
46	sp|A0QSL7|RS4_MYCS2	436.95	88	6390000000	34	34	99	Oxidation (M); Deamidation (NQ)	23376	30S ribosomal protein S4 OS=Mycobacterium smegmatis (strain ATCC 700084 / mc(2)155) OX=246196 GN=rpsD PE=1 SV=1
548	sp|A0R7G2|PBP1A_MYCS2	436.26	41	110000000	19	19	26	Carbamidomethylation; Deamidation (NQ)	81567	Penicillin-binding protein 1A OS=Mycobacterium smegmatis (strain ATCC 700084 / mc(2)155) OX=246196 GN=ponA1 PE=3 SV=1
640	A0QVC7|A0QVC7_MYCS2	436.12	52	229000000	18	18	23	Carbamidomethylation	37698	Glycerate kinase OS=Mycobacterium smegmatis (strain ATCC 700084 / mc(2)155) OX=246196 GN=MSMEG_2528 PE=3 SV=1
640	I7G6S9|I7G6S9_MYCS2	436.12	52	229000000	18	18	23	Carbamidomethylation	37698	Glycerate kinase OS=Mycobacterium smegmatis (strain ATCC 700084 / mc(2)155) OX=246196 GN=MSMEI_2468 PE=3 SV=1
275	I7G369|I7G369_MYCS2	435.97	64	181000000	29	29	42	Carbamidomethylation; Deamidation (NQ)	70056	Succinate dehydrogenase subunit A OS=Mycobacterium smegmatis (strain ATCC 700084 / mc(2)155) OX=246196 GN=MSMEI_0408 PE=4 SV=1
275	A0QPJ3|A0QPJ3_MYCS2	435.97	64	181000000	29	29	42	Carbamidomethylation; Deamidation (NQ)	70056	Succinate dehydrogenase flavoprotein subunit OS=Mycobacterium smegmatis (strain ATCC 700084 / mc(2)155) OX=246196 GN=MSMEG_0418 PE=4 SV=1
549	sp|A0R3C7|GLMU_MYCS2	435.52	54	173000000	16	16	26	Carbamidomethylation; Oxidation (M); Deamidation (NQ)	50295	Bifunctional protein GlmU OS=Mycobacterium smegmatis (strain ATCC 700084 / mc(2)155) OX=246196 GN=glmU PE=3 SV=1
370	A0QT32|A0QT32_MYCS2	435.26	98	282000000	18	18	35	Carbamidomethylation; Oxidation (M); Deamidation (NQ)	21949	Uracil phosphoribosyltransferase OS=Mycobacterium smegmatis (strain ATCC 700084 / mc(2)155) OX=246196 GN=upp PE=3 SV=1
370	I7G4L9|I7G4L9_MYCS2	435.26	98	282000000	18	18	35	Carbamidomethylation; Oxidation (M); Deamidation (NQ)	21949	Uracil phosphoribosyltransferase OS=Mycobacterium smegmatis (strain ATCC 700084 / mc(2)155) OX=246196 GN=upp PE=3 SV=1
329	A0R4Z5|A0R4Z5_MYCS2	434.73	65	310000000	20	20	38	Carbamidomethylation; Deamidation (NQ)	40665	Acetyl-CoA acetyltransferase OS=Mycobacterium smegmatis (strain ATCC 700084 / mc(2)155) OX=246196 GN=MSMEG_6008 PE=3 SV=1
329	I7GF99|I7GF99_MYCS2	434.73	65	310000000	20	20	38	Carbamidomethylation; Deamidation (NQ)	40665	Putative acetyl-COA acetyltransferase Fada6 (Acetoacetyl-COA thiolase) OS=Mycobacterium smegmatis (strain ATCC 700084 / mc(2)155) OX=246196 GN=fadA6 PE=3 SV=1
490	A0QPX3|A0QPX3_MYCS2	434.25	79	330000000	18	18	29	Oxidation (M); Deamidation (NQ)	34504	Sulfonate binding protein OS=Mycobacterium smegmatis (strain ATCC 700084 / mc(2)155) OX=246196 GN=MSMEG_0550 PE=4 SV=1
490	I7G200|I7G200_MYCS2	434.25	79	330000000	18	18	29	Oxidation (M); Deamidation (NQ)	34504	Aliphatic sulfonates family ABC transporter periplasmic ligand-binding protein OS=Mycobacterium smegmatis (strain ATCC 700084 / mc(2)155) OX=246196 GN=MSMEI_0535 PE=4 SV=1
252	I7GDV2|I7GDV2_MYCS2	434.2	87	207000000	29	29	45	Carbamidomethylation; Oxidation (M)	43633	Saccharopine dehydrogenase OS=Mycobacterium smegmatis (strain ATCC 700084 / mc(2)155) OX=246196 GN=MSMEI_4515 PE=4 SV=1
252	A0R157|A0R157_MYCS2	434.2	87	207000000	29	29	45	Carbamidomethylation; Oxidation (M)	43633	Saccharopine dehydrogenase OS=Mycobacterium smegmatis (strain ATCC 700084 / mc(2)155) OX=246196 GN=MSMEG_4632 PE=4 SV=1
199	sp|A0QUW7|DNLJ_MYCS2	433.58	64	300000000	41	41	53	Carbamidomethylation	76269	DNA ligase A OS=Mycobacterium smegmatis (strain ATCC 700084 / mc(2)155) OX=246196 GN=ligA PE=1 SV=1
363	A0R710|A0R710_MYCS2	432.27	70	382000000	23	23	35	Oxidation (M); Deamidation (NQ)	35858	1-aminocyclopropane-1-carboxylate deaminase OS=Mycobacterium smegmatis (strain ATCC 700084 / mc(2)155) OX=246196 GN=MSMEG_6740 PE=3 SV=1
363	I7GGN4|I7GGN4_MYCS2	432.27	70	382000000	23	23	35	Oxidation (M); Deamidation (NQ)	35858	1-aminocyclopropane-1-carboxylate deaminase OS=Mycobacterium smegmatis (strain ATCC 700084 / mc(2)155) OX=246196 GN=MSMEI_6558 PE=3 SV=1
456	A0QU52|A0QU52_MYCS2	432.01	84	628000000	15	15	31	Carbamidomethylation; Oxidation (M)	33874	Alcohol dehydrogenase OS=Mycobacterium smegmatis (strain ATCC 700084 / mc(2)155) OX=246196 GN=MSMEG_2079 PE=4 SV=1
456	I7FAC5|I7FAC5_MYCS2	432.01	84	628000000	15	15	31	Carbamidomethylation; Oxidation (M)	33874	Alcohol dehydrogenase zinc-binding protein OS=Mycobacterium smegmatis (strain ATCC 700084 / mc(2)155) OX=246196 GN=MSMEI_2034 PE=4 SV=1
251	I7F4Z3|I7F4Z3_MYCS2	431.99	83	2140000000	22	22	45	Carbamidomethylation; Oxidation (M); Deamidation (NQ)	26449	Short-chain dehydrogenase/reductase SDR OS=Mycobacterium smegmatis (strain ATCC 700084 / mc(2)155) OX=246196 GN=MSMEI_0209 PE=4 SV=1
256	A0QT51|A0QT51_MYCS2	431.81	53	654000000	23	23	44	Carbamidomethylation; Oxidation (M); Deamidation (NQ)	60402	Ribulokinase OS=Mycobacterium smegmatis (strain ATCC 700084 / mc(2)155) OX=246196 GN=araB PE=3 SV=1
256	I7F995|I7F995_MYCS2	431.81	53	654000000	23	23	44	Carbamidomethylation; Oxidation (M); Deamidation (NQ)	60402	Ribulokinase OS=Mycobacterium smegmatis (strain ATCC 700084 / mc(2)155) OX=246196 GN=MSMEI_1673 PE=3 SV=1
448	I7G8F6|I7G8F6_MYCS2	431.71	83	318000000	22	22	31	Carbamidomethylation; Deamidation (NQ)	32518	Oxppcycle protein OpcA OS=Mycobacterium smegmatis (strain ATCC 700084 / mc(2)155) OX=246196 GN=opcA PE=4 SV=1
448	A0QWX7|A0QWX7_MYCS2	431.71	83	318000000	22	22	31	Carbamidomethylation; Deamidation (NQ)	32518	OpcA protein OS=Mycobacterium smegmatis (strain ATCC 700084 / mc(2)155) OX=246196 GN=opcA PE=4 SV=1
334	I7F6E6|I7F6E6_MYCS2	431.7	59	900000000	16	16	38	Carbamidomethylation; Oxidation (M); Deamidation (NQ)	33465	Luciferase-like monooxygenase superfamily OS=Mycobacterium smegmatis (strain ATCC 700084 / mc(2)155) OX=246196 GN=MSMEI_0685 PE=4 SV=1
334	A0QQC1|A0QQC1_MYCS2	431.7	59	900000000	16	16	38	Carbamidomethylation; Oxidation (M); Deamidation (NQ)	33465	Monooxygenase OS=Mycobacterium smegmatis (strain ATCC 700084 / mc(2)155) OX=246196 GN=MSMEG_0702 PE=4 SV=1
126	sp|A0R4C9|THTR_MYCS2	431.68	77	2620000000	25	25	66	Carbamidomethylation; Deamidation (NQ)	30985	Putative thiosulfate sulfurtransferase OS=Mycobacterium smegmatis (strain ATCC 700084 / mc(2)155) OX=246196 GN=MSMEG_5789 PE=1 SV=1
374	A0QR94|A0QR94_MYCS2	431.62	63	264000000	20	20	34	Carbamidomethylation; Oxidation (M); Deamidation (NQ)	37197	Ribonucleoside-diphosphate reductase subunit beta OS=Mycobacterium smegmatis (strain ATCC 700084 / mc(2)155) OX=246196 GN=MSMEG_1033 PE=3 SV=1
374	I7FIW0|I7FIW0_MYCS2	431.62	63	264000000	20	20	34	Carbamidomethylation; Oxidation (M); Deamidation (NQ)	37197	Ribonucleoside-diphosphate reductase subunit beta OS=Mycobacterium smegmatis (strain ATCC 700084 / mc(2)155) OX=246196 GN=nrdF2 PE=3 SV=1
351	Q2YHI1|Q2YHI1_MYCS2	431.6	83	519000000	21	21	36	Carbamidomethylation; Oxidation (M); Deamidation (NQ)	30058	Rmt4 OS=Mycobacterium smegmatis (strain ATCC 700084 / mc(2)155) OX=246196 GN=rmt4 PE=4 SV=1
351	I7FWA8|I7FWA8_MYCS2	431.6	83	519000000	21	21	36	Carbamidomethylation; Oxidation (M); Deamidation (NQ)	30058	Rmt4 OS=Mycobacterium smegmatis (strain ATCC 700084 / mc(2)155) OX=246196 GN=rmt4 PE=4 SV=1
392	A0R1E4|A0R1E4_MYCS2	430.75	98	624000000	22	22	33	Carbamidomethylation; Oxidation (M); Deamidation (NQ)	27916	Short-chain dehydrogenase OS=Mycobacterium smegmatis (strain ATCC 700084 / mc(2)155) OX=246196 GN=MSMEG_4722 PE=4 SV=1
392	I7GCS8|I7GCS8_MYCS2	430.75	98	624000000	22	22	33	Carbamidomethylation; Oxidation (M); Deamidation (NQ)	27916	Short-chain dehydrogenase/reductase SDR OS=Mycobacterium smegmatis (strain ATCC 700084 / mc(2)155) OX=246196 GN=MSMEI_4605 PE=4 SV=1
284	A0QT17|A0QT17_MYCS2	430.52	55	1160000000	19	19	42	Carbamidomethylation; Oxidation (M); Deamidation (NQ)	40729	Peptidase M20 domain-containing protein 2 OS=Mycobacterium smegmatis (strain ATCC 700084 / mc(2)155) OX=246196 GN=MSMEG_1679 PE=3 SV=1
284	I7F965|I7F965_MYCS2	430.52	55	1160000000	19	19	42	Carbamidomethylation; Oxidation (M); Deamidation (NQ)	40729	Peptidase M20 domain-containing protein 2 OS=Mycobacterium smegmatis (strain ATCC 700084 / mc(2)155) OX=246196 GN=amiB1 PE=3 SV=1
574	I7G3K8|I7G3K8_MYCS2	429.44	37	202000000	18	18	25	Oxidation (M); Deamidation (NQ)	60231	Fatty-acid-CoA ligase FadD2 OS=Mycobacterium smegmatis (strain ATCC 700084 / mc(2)155) OX=246196 GN=fadD2 PE=4 SV=1
402	A0QUA6|A0QUA6_MYCS2	428.73	65	192000000	23	23	33	Deamidation (NQ)	57901	Phosphoglucomutase alpha-D-glucose phosphate-specific OS=Mycobacterium smegmatis (strain ATCC 700084 / mc(2)155) OX=246196 GN=pgm PE=3 SV=1
402	I7FIE8|I7FIE8_MYCS2	428.73	65	192000000	23	23	33	Deamidation (NQ)	57901	Phosphoglucomutase PgmA OS=Mycobacterium smegmatis (strain ATCC 700084 / mc(2)155) OX=246196 GN=pgmA PE=3 SV=1
438	A0R0R8|A0R0R8_MYCS2	428.54	53	376000000	23	23	31	Deamidation (NQ)	71674	Putative conserved transmembrane protein OS=Mycobacterium smegmatis (strain ATCC 700084 / mc(2)155) OX=246196 GN=MSMEG_4484 PE=4 SV=1
438	I7G5A6|I7G5A6_MYCS2	428.54	53	376000000	23	23	31	Deamidation (NQ)	71674	Putative conserved transmembrane protein OS=Mycobacterium smegmatis (strain ATCC 700084 / mc(2)155) OX=246196 GN=MSMEI_4373 PE=4 SV=1
385	A0QWW4|A0QWW4_MYCS2	428.43	79	842000000	17	17	34	Carbamidomethylation; Oxidation (M); Deamidation (NQ)	27377	Triosephosphate isomerase OS=Mycobacterium smegmatis (strain ATCC 700084 / mc(2)155) OX=246196 GN=tpiA PE=3 SV=1
385	I7G190|I7G190_MYCS2	428.43	79	842000000	17	17	34	Carbamidomethylation; Oxidation (M); Deamidation (NQ)	27377	Triosephosphate isomerase OS=Mycobacterium smegmatis (strain ATCC 700084 / mc(2)155) OX=246196 GN=tpiA PE=3 SV=1
405	A0R0W7|A0R0W7_MYCS2	428.41	67	564000000	18	18	33	Deamidation (NQ)	36683	Sulfate-binding protein OS=Mycobacterium smegmatis (strain ATCC 700084 / mc(2)155) OX=246196 GN=MSMEG_4533 PE=4 SV=1
405	I7GDP2|I7GDP2_MYCS2	428.41	67	564000000	18	18	33	Deamidation (NQ)	36683	Sulfate-binding lipoprotein SubI OS=Mycobacterium smegmatis (strain ATCC 700084 / mc(2)155) OX=246196 GN=MSMEI_4420 PE=4 SV=1
495	A0R214|A0R214_MYCS2	428.21	77	191000000	22	22	28	Carbamidomethylation; Oxidation (M); Deamidation (NQ)	39103	Peptide chain release factor 1 OS=Mycobacterium smegmatis (strain ATCC 700084 / mc(2)155) OX=246196 GN=prfA PE=3 SV=1
495	I7G6E7|I7G6E7_MYCS2	428.21	77	191000000	22	22	28	Carbamidomethylation; Oxidation (M); Deamidation (NQ)	39103	Peptide chain release factor 1 OS=Mycobacterium smegmatis (strain ATCC 700084 / mc(2)155) OX=246196 GN=prfA PE=3 SV=1
366	A0QU61|A0QU61_MYCS2	427.59	83	320000000	20	20	35	Carbamidomethylation; Oxidation (M); Deamidation (NQ)	25455	Cell division ATP-binding protein FtsE OS=Mycobacterium smegmatis (strain ATCC 700084 / mc(2)155) OX=246196 GN=ftsE PE=3 SV=1
366	I7G778|I7G778_MYCS2	427.59	83	320000000	20	20	35	Carbamidomethylation; Oxidation (M); Deamidation (NQ)	25455	Cell division ATP-binding protein FtsE OS=Mycobacterium smegmatis (strain ATCC 700084 / mc(2)155) OX=246196 GN=ftsE PE=3 SV=1
206	I7G8L7|I7G8L7_MYCS2	427.47	57	623000000	31	31	52	Carbamidomethylation; Deamidation (NQ)	64866	Methylmalonyl-CoA mutase beta subunit OS=Mycobacterium smegmatis (strain ATCC 700084 / mc(2)155) OX=246196 GN=mutA PE=4 SV=1
206	A0QX35|A0QX35_MYCS2	427.47	57	623000000	31	31	52	Carbamidomethylation; Deamidation (NQ)	64866	Methylmalonyl-CoA mutase small subunit OS=Mycobacterium smegmatis (strain ATCC 700084 / mc(2)155) OX=246196 GN=mutA PE=4 SV=1
326	I7G4G9|I7G4G9_MYCS2	427.32	74	323000000	26	26	38	Carbamidomethylation; Deamidation (NQ)	66968	Uroporphyrin-III C-methyltransferase/uroporphyrinogen-III synthase OS=Mycobacterium smegmatis (strain ATCC 700084 / mc(2)155) OX=246196 GN=MSMEI_0929 PE=4 SV=1
340	A0R2E8|A0R2E8_MYCS2	427.17	54	390000000	26	26	37	Carbamidomethylation; Deamidation (NQ)	63835	Very-long-chain acyl-CoA synthetase OS=Mycobacterium smegmatis (strain ATCC 700084 / mc(2)155) OX=246196 GN=MSMEG_5086 PE=4 SV=1
340	I7GER0|I7GER0_MYCS2	427.17	54	390000000	26	26	37	Carbamidomethylation; Deamidation (NQ)	63835	Fatty-acid-CoA ligase FadD6 OS=Mycobacterium smegmatis (strain ATCC 700084 / mc(2)155) OX=246196 GN=fadD6 PE=4 SV=1
418	A0QTF4|A0QTF4_MYCS2	426.47	61	305000000	21	21	32	Carbamidomethylation; Oxidation (M); Deamidation (NQ)	41641	Acyl-CoA dehydrogenase OS=Mycobacterium smegmatis (strain ATCC 700084 / mc(2)155) OX=246196 GN=MSMEG_1821 PE=3 SV=1
418	I7F9J9|I7F9J9_MYCS2	426.47	61	305000000	21	21	32	Carbamidomethylation; Oxidation (M); Deamidation (NQ)	41641	Putative acyl-CoA dehydrogenase fadE25 OS=Mycobacterium smegmatis (strain ATCC 700084 / mc(2)155) OX=246196 GN=fadE25 PE=3 SV=1
210	A0R577|A0R577_MYCS2	425.83	61	344000000	30	30	52	Carbamidomethylation; Oxidation (M); Deamidation (NQ)	56871	Lysine--tRNA ligase OS=Mycobacterium smegmatis (strain ATCC 700084 / mc(2)155) OX=246196 GN=lysS PE=3 SV=1
210	I7FU37|I7FU37_MYCS2	425.83	59	344000000	30	30	52	Carbamidomethylation; Oxidation (M); Deamidation (NQ)	58255	Lysine--tRNA ligase OS=Mycobacterium smegmatis (strain ATCC 700084 / mc(2)155) OX=246196 GN=lysS1 PE=3 SV=1
245	I7GD63|I7GD63_MYCS2	425.47	49	949000000	20	20	46	Oxidation (M); Deamidation (NQ)	38040	Transmembrane cytochrome C oxidase (Subunit II) ctaC (Transmembrane cytochrome C oxidase subunit II ctaC) OS=Mycobacterium smegmatis (strain ATCC 700084 / mc(2)155) OX=246196 GN=ctaC PE=4 SV=1
245	A0R057|A0R057_MYCS2	425.47	49	949000000	20	20	46	Oxidation (M); Deamidation (NQ)	38040	Cytochrome c oxidase subunit 2 OS=Mycobacterium smegmatis (strain ATCC 700084 / mc(2)155) OX=246196 GN=MSMEG_4268 PE=1 SV=1
222	sp|A0QV37|RS16_MYCS2	425.47	86	4530000000	19	19	50	Deamidation (NQ)	16768	30S ribosomal protein S16 OS=Mycobacterium smegmatis (strain ATCC 700084 / mc(2)155) OX=246196 GN=rpsP PE=1 SV=1
308	Q3L887|Q3L887_MYCS2	425.46	59	246000000	30	30	39	Oxidation (M); Deamidation (NQ)	66532	Acyl-coA-dehydrogenase OS=Mycobacterium smegmatis (strain ATCC 700084 / mc(2)155) OX=246196 GN=fadE5 PE=3 SV=1
308	I7FWC0|I7FWC0_MYCS2	425.46	59	246000000	30	30	39	Oxidation (M); Deamidation (NQ)	66532	Acyl-CoA dehydrogenase OS=Mycobacterium smegmatis (strain ATCC 700084 / mc(2)155) OX=246196 GN=fadE5 PE=3 SV=1
609	sp|A0QV09|Y2407_MYCS2	424.77	96	532000000	16	16	24	Carbamidomethylation	29949	Uncharacterized oxidoreductase MSMEG_2407/MSMEI_2346 OS=Mycobacterium smegmatis (strain ATCC 700084 / mc(2)155) OX=246196 GN=MSMEG_2407 PE=1 SV=1
231	A0QYD6|A0QYD6_MYCS2	424.67	62	785000000	21	21	48	Oxidation (M); Deamidation (NQ)	48980	NADH dehydrogenase OS=Mycobacterium smegmatis (strain ATCC 700084 / mc(2)155) OX=246196 GN=ndh PE=4 SV=1
231	I7GBR7|I7GBR7_MYCS2	424.67	62	785000000	21	21	48	Oxidation (M); Deamidation (NQ)	48980	Membrane NADH dehydrogenase NdhA OS=Mycobacterium smegmatis (strain ATCC 700084 / mc(2)155) OX=246196 GN=ndh PE=4 SV=1
458	A0QRV7|A0QRV7_MYCS2	424.48	24	42200000	24	24	30	Carbamidomethylation; Deamidation (NQ)	182748	DEAD/DEAH box helicase OS=Mycobacterium smegmatis (strain ATCC 700084 / mc(2)155) OX=246196 GN=MSMEG_1254 PE=4 SV=1
458	I7F7Y5|I7F7Y5_MYCS2	424.48	24	42200000	24	24	30	Carbamidomethylation; Deamidation (NQ)	182748	DEAD/DEAH box helicase-like protein OS=Mycobacterium smegmatis (strain ATCC 700084 / mc(2)155) OX=246196 GN=MSMEI_1219 PE=4 SV=1
372	sp|A0QWX4|CAPP_MYCS2	424.46	37	88100000	26	26	34	Carbamidomethylation; Deamidation (NQ)	103351	Phosphoenolpyruvate carboxylase OS=Mycobacterium smegmatis (strain ATCC 700084 / mc(2)155) OX=246196 GN=ppc PE=1 SV=1
212	sp|A0QUY7|SYE_MYCS2	423.42	67	612000000	29	29	52	Carbamidomethylation; Oxidation (M); Deamidation (NQ)	54019	Glutamate--tRNA ligase OS=Mycobacterium smegmatis (strain ATCC 700084 / mc(2)155) OX=246196 GN=gltX PE=1 SV=1
247	A0QTE3|A0QTE3_MYCS2	423.36	81	496000000	29	29	46	Carbamidomethylation; Oxidation (M); Deamidation (NQ)	32851	Putative thiosulfate sulfurtransferase OS=Mycobacterium smegmatis (strain ATCC 700084 / mc(2)155) OX=246196 GN=MSMEG_1809 PE=4 SV=1
247	I7G4Y4|I7G4Y4_MYCS2	423.36	81	496000000	29	29	46	Carbamidomethylation; Oxidation (M); Deamidation (NQ)	32851	Sulfurtransferase OS=Mycobacterium smegmatis (strain ATCC 700084 / mc(2)155) OX=246196 GN=sseA PE=4 SV=1
223	A0R2A4|A0R2A4_MYCS2	422.79	56	294000000	34	34	49	Deamidation (NQ)	63724	ATP-dependent RNA helicase DeaD OS=Mycobacterium smegmatis (strain ATCC 700084 / mc(2)155) OX=246196 GN=deaD PE=3 SV=1
223	I7GEM9|I7GEM9_MYCS2	422.79	56	294000000	34	34	49	Deamidation (NQ)	63724	ATP-dependent RNA helicase DeaD OS=Mycobacterium smegmatis (strain ATCC 700084 / mc(2)155) OX=246196 GN=deaD PE=3 SV=1
333	I7GCM1|I7GCM1_MYCS2	422.77	61	647000000	19	19	38	Carbamidomethylation; Oxidation (M); Deamidation (NQ)	39047	Thiamine pyrophosphate enzyme-like TPP-binding protein OS=Mycobacterium smegmatis (strain ATCC 700084 / mc(2)155) OX=246196 GN=MSMEI_4527 PE=4 SV=1
345	sp|A0R558|SYC_MYCS2	421.66	68	191000000	26	26	37	Carbamidomethylation; Oxidation (M); Deamidation (NQ)	52303	Cysteine--tRNA ligase OS=Mycobacterium smegmatis (strain ATCC 700084 / mc(2)155) OX=246196 GN=cysS PE=3 SV=1
535	I7GBF0|I7GBF0_MYCS2	420.82	62	145000000	18	17	27	Carbamidomethylation; Oxidation (M)	43050	Acyl CoA dehydrogenase OS=Mycobacterium smegmatis (strain ATCC 700084 / mc(2)155) OX=246196 GN=MSMEI_6506 PE=3 SV=1
535	A0R6V6|A0R6V6_MYCS2	420.82	62	145000000	18	17	27	Carbamidomethylation; Oxidation (M)	43050	Glutaryl-CoA dehydrogenase OS=Mycobacterium smegmatis (strain ATCC 700084 / mc(2)155) OX=246196 GN=MSMEG_6686 PE=1 SV=1
205	sp|A0QSD2|RL4_MYCS2	420.32	85	3310000000	23	23	52	Oxidation (M); Deamidation (NQ)	22885	50S ribosomal protein L4 OS=Mycobacterium smegmatis (strain ATCC 700084 / mc(2)155) OX=246196 GN=rplD PE=1 SV=1
772	A0R4H6|A0R4H6_MYCS2	420.12	88	482000000	10	10	20	Carbamidomethylation; Deamidation (NQ)	17203	Glutathione peroxidase OS=Mycobacterium smegmatis (strain ATCC 700084 / mc(2)155) OX=246196 GN=MSMEG_5837 PE=3 SV=1
772	I7GFS6|I7GFS6_MYCS2	420.12	88	482000000	10	10	20	Carbamidomethylation; Deamidation (NQ)	17203	Glutathione peroxidase OS=Mycobacterium smegmatis (strain ATCC 700084 / mc(2)155) OX=246196 GN=MSMEI_5679 PE=3 SV=1
474	I7FG09|I7FG09_MYCS2	420.06	73	519000000	14	14	29	Oxidation (M); Deamidation (NQ)	33732	Putative ribose ABC transporter periplasmic D-ribose-bindingprotein OS=Mycobacterium smegmatis (strain ATCC 700084 / mc(2)155) OX=246196 GN=MSMEI_1335 PE=4 SV=1
474	A0QS72|A0QS72_MYCS2	420.06	69	519000000	14	14	29	Oxidation (M); Deamidation (NQ)	35638	Ribose ABC transporter periplasmic binding protein OS=Mycobacterium smegmatis (strain ATCC 700084 / mc(2)155) OX=246196 GN=MSMEG_1374 PE=4 SV=1
327	A0QRP7|A0QRP7_MYCS2	419.89	69	285000000	28	28	38	Carbamidomethylation	61183	TROVE domain protein OS=Mycobacterium smegmatis (strain ATCC 700084 / mc(2)155) OX=246196 GN=MSMEG_1193 PE=4 SV=1
327	I7FFJ8|I7FFJ8_MYCS2	419.89	68	285000000	28	28	38	Carbamidomethylation	62425	TROVE domain protein OS=Mycobacterium smegmatis (strain ATCC 700084 / mc(2)155) OX=246196 GN=MSMEI_1162 PE=4 SV=1
497	A0R6Z9|A0R6Z9_MYCS2	419.81	76	198000000	19	19	28	Carbamidomethylation; Oxidation (M); Deamidation (NQ)	32612	Putative oxidoreductase YdbC OS=Mycobacterium smegmatis (strain ATCC 700084 / mc(2)155) OX=246196 GN=MSMEG_6730 PE=4 SV=1
892	I7FPS4|I7FPS4_MYCS2	419.1	87	114000000	13	13	17	Carbamidomethylation; Oxidation (M); Deamidation (NQ)	25544	Short-chain dehydrogenase/reductase SDR OS=Mycobacterium smegmatis (strain ATCC 700084 / mc(2)155) OX=246196 GN=MSMEI_4257 PE=4 SV=1
892	A0R0E5|A0R0E5_MYCS2	419.1	87	114000000	13	13	17	Carbamidomethylation; Oxidation (M); Deamidation (NQ)	25544	D-beta-hydroxybutyrate dehydrogenase OS=Mycobacterium smegmatis (strain ATCC 700084 / mc(2)155) OX=246196 GN=MSMEG_4358 PE=4 SV=1
435	A0QS81|A0QS81_MYCS2	418.42	66	409000000	13	13	32	Carbamidomethylation; Oxidation (M); Deamidation (NQ)	26589	Endonuclease IV OS=Mycobacterium smegmatis (strain ATCC 700084 / mc(2)155) OX=246196 GN=MSMEG_1383 PE=3 SV=1
435	I7FY19|I7FY19_MYCS2	418.42	66	409000000	13	13	32	Carbamidomethylation; Oxidation (M); Deamidation (NQ)	26589	Endonuclease IV OS=Mycobacterium smegmatis (strain ATCC 700084 / mc(2)155) OX=246196 GN=nfo PE=3 SV=1
508	sp|A0QSQ1|GLMM_MYCS2	418.21	62	190000000	19	19	28	Carbamidomethylation; Oxidation (M)	46555	Phosphoglucosamine mutase OS=Mycobacterium smegmatis (strain ATCC 700084 / mc(2)155) OX=246196 GN=glmM PE=3 SV=1
690	A0QVR8|A0QVR8_MYCS2	418.08	75	433000000	13	13	22	Carbamidomethylation	26668	Hydrolase OS=Mycobacterium smegmatis (strain ATCC 700084 / mc(2)155) OX=246196 GN=MSMEG_2669 PE=4 SV=1
690	I7FJZ3|I7FJZ3_MYCS2	418.08	75	433000000	13	13	22	Carbamidomethylation	26668	Dienelactone hydrolase OS=Mycobacterium smegmatis (strain ATCC 700084 / mc(2)155) OX=246196 GN=MSMEI_2605 PE=4 SV=1
216	A0R5S1|A0R5S1_MYCS2	417.99	62	711000000	25	25	51	Carbamidomethylation; Oxidation (M); Deamidation (NQ)	44259	D-amino-acid dehydrogenase OS=Mycobacterium smegmatis (strain ATCC 700084 / mc(2)155) OX=246196 GN=MSMEG_6291 PE=4 SV=1
216	I7GFL7|I7GFL7_MYCS2	417.99	62	711000000	25	25	51	Carbamidomethylation; Oxidation (M); Deamidation (NQ)	44259	D-amino acid dehydrogenase OS=Mycobacterium smegmatis (strain ATCC 700084 / mc(2)155) OX=246196 GN=MSMEI_6126 PE=4 SV=1
424	I7FRR6|I7FRR6_MYCS2	417.94	79	306000000	16	16	32	Carbamidomethylation; Oxidation (M); Deamidation (NQ)	26301	Short-chain dehydrogenase/reductase SDR OS=Mycobacterium smegmatis (strain ATCC 700084 / mc(2)155) OX=246196 GN=MSMEI_5049 PE=3 SV=1
424	A0R2P1|A0R2P1_MYCS2	417.94	79	306000000	16	16	32	Carbamidomethylation; Oxidation (M); Deamidation (NQ)	26301	3-Hydroxyacyl-CoA dehydrogenase OS=Mycobacterium smegmatis (strain ATCC 700084 / mc(2)155) OX=246196 GN=MSMEG_5183 PE=3 SV=1
305	I7FWD2|I7FWD2_MYCS2	417.79	80	1110000000	15	15	40	Oxidation (M)	26693	PEP phosphonomutase OS=Mycobacterium smegmatis (strain ATCC 700084 / mc(2)155) OX=246196 GN=MSMEI_0411 PE=4 SV=1
305	A0QPJ7|A0QPJ7_MYCS2	417.79	80	1110000000	15	15	40	Oxidation (M)	26693	Transferase OS=Mycobacterium smegmatis (strain ATCC 700084 / mc(2)155) OX=246196 GN=MSMEG_0422 PE=4 SV=1
531	I7G8G0|I7G8G0_MYCS2	417.79	92	516000000	16	16	27	Carbamidomethylation; Oxidation (M); Deamidation (NQ)	33696	Quinone reductase qor (NADPH:quinone reductase) (Zeta-crystallin protein) OS=Mycobacterium smegmatis (strain ATCC 700084 / mc(2)155) OX=246196 GN=MSMEI_3027 PE=4 SV=1
443	I7G384|I7G384_MYCS2	417.5	94	722000000	21	21	31	Deamidation (NQ)	23464	Short-chain dehydrogenase/reductase SDR OS=Mycobacterium smegmatis (strain ATCC 700084 / mc(2)155) OX=246196 GN=MSMEI_3534 PE=4 SV=1
443	A0QYD4|A0QYD4_MYCS2	417.5	94	722000000	21	21	31	Deamidation (NQ)	23464	Short chain dehydrogenase OS=Mycobacterium smegmatis (strain ATCC 700084 / mc(2)155) OX=246196 GN=MSMEG_3619 PE=4 SV=1
469	A0R2H7|A0R2H7_MYCS2	417.37	65	379000000	21	21	30	Carbamidomethylation; Deamidation (NQ)	35421	Proline dehydrogenase OS=Mycobacterium smegmatis (strain ATCC 700084 / mc(2)155) OX=246196 GN=MSMEG_5117 PE=4 SV=1
469	I7FRM7|I7FRM7_MYCS2	417.37	65	379000000	21	21	30	Carbamidomethylation; Deamidation (NQ)	35421	L-proline dehydrogenase OS=Mycobacterium smegmatis (strain ATCC 700084 / mc(2)155) OX=246196 GN=MSMEI_4989 PE=4 SV=1
369	sp|A0QTK2|MTRA_MYCS2	417.17	79	1010000000	14	14	35	Carbamidomethylation; Oxidation (M)	25318	DNA-binding response regulator MtrA OS=Mycobacterium smegmatis (strain ATCC 700084 / mc(2)155) OX=246196 GN=mtrA PE=1 SV=1
307	sp|A0QZ42|PAFA_MYCS2	417.11	67	206000000	27	27	39	Carbamidomethylation; Deamidation (NQ)	51373	Pup--protein ligase OS=Mycobacterium smegmatis (strain ATCC 700084 / mc(2)155) OX=246196 GN=pafA PE=1 SV=1
218	sp|A0QVE0|RRF_MYCS2	416.94	86	1260000000	25	25	50	Oxidation (M); Deamidation (NQ)	20824	Ribosome-recycling factor OS=Mycobacterium smegmatis (strain ATCC 700084 / mc(2)155) OX=246196 GN=frr PE=1 SV=1
389	sp|A0QW19|DXS_MYCS2	416.92	59	155000000	26	26	34	Carbamidomethylation; Deamidation (NQ)	68035	1-deoxy-D-xylulose-5-phosphate synthase OS=Mycobacterium smegmatis (strain ATCC 700084 / mc(2)155) OX=246196 GN=dxs PE=3 SV=1
235	I7G2C2|I7G2C2_MYCS2	416.8	89	3980000000	14	14	48	Oxidation (M); Deamidation (NQ)	18726	Peptidyl-prolyl cis-trans isomerase OS=Mycobacterium smegmatis (strain ATCC 700084 / mc(2)155) OX=246196 GN=ppiA PE=3 SV=1
235	A0QNF6|A0QNF6_MYCS2	416.8	89	3980000000	14	14	48	Oxidation (M); Deamidation (NQ)	18726	Peptidyl-prolyl cis-trans isomerase OS=Mycobacterium smegmatis (strain ATCC 700084 / mc(2)155) OX=246196 GN=MSMEG_0024 PE=3 SV=1
629	I7GFQ7|I7GFQ7_MYCS2	416.67	69	234000000	18	18	23	Carbamidomethylation; Deamidation (NQ)	37459	Phosphate-binding protein PstS OS=Mycobacterium smegmatis (strain ATCC 700084 / mc(2)155) OX=246196 GN=pstS3 PE=3 SV=1
629	A0R4C3|A0R4C3_MYCS2	416.67	69	234000000	18	18	23	Carbamidomethylation; Deamidation (NQ)	38032	Phosphate-binding protein PstS OS=Mycobacterium smegmatis (strain ATCC 700084 / mc(2)155) OX=246196 GN=pstS PE=3 SV=1
698	A0QYR2|A0QYR2_MYCS2	416.38	65	155000000	14	14	21	Carbamidomethylation; Deamidation (NQ)	36007	Hydrolase OS=Mycobacterium smegmatis (strain ATCC 700084 / mc(2)155) OX=246196 GN=MSMEG_3753 PE=4 SV=1
698	I7GAE4|I7GAE4_MYCS2	416.38	65	155000000	14	14	21	Carbamidomethylation; Deamidation (NQ)	36007	HAD-superfamily hydrolase subfamily IIA OS=Mycobacterium smegmatis (strain ATCC 700084 / mc(2)155) OX=246196 GN=MSMEI_3664 PE=4 SV=1
463	sp|P71534|FABG_MYCS2	415.97	82	727000000	15	15	30	Carbamidomethylation; Oxidation (M)	26641	3-oxoacyl-[acyl-carrier-protein] reductase FabG OS=Mycobacterium smegmatis (strain ATCC 700084 / mc(2)155) OX=246196 GN=fabG PE=1 SV=2
543	I7G7A5|I7G7A5_MYCS2	415.67	39	74600000	18	18	26	Deamidation (NQ)	83242	Phosphoenolpyruvate-protein phosphotransferase OS=Mycobacterium smegmatis (strain ATCC 700084 / mc(2)155) OX=246196 GN=MSMEI_2073 PE=3 SV=1
543	A0QU91|A0QU91_MYCS2	415.67	39	74600000	18	18	26	Deamidation (NQ)	83242	Multiphosphoryl transfer protein (MTP) OS=Mycobacterium smegmatis (strain ATCC 700084 / mc(2)155) OX=246196 GN=MSMEG_2121 PE=3 SV=1
607	I7FZC5|I7FZC5_MYCS2	415.52	58	591000000	19	19	24	Deamidation (NQ)	49484	Acyl-CoA dehydrogenase OS=Mycobacterium smegmatis (strain ATCC 700084 / mc(2)155) OX=246196 GN=fadE24 PE=3 SV=1
336	I7FN36|I7FN36_MYCS2	415.15	63	182000000	25	25	38	Carbamidomethylation	49453	FAD dependent oxidoreductase OS=Mycobacterium smegmatis (strain ATCC 700084 / mc(2)155) OX=246196 GN=MSMEI_6299 PE=4 SV=1
287	I7GF71|I7GF71_MYCS2	414.31	65	362000000	19	19	41	Carbamidomethylation; Oxidation (M); Deamidation (NQ)	44838	Formamidase OS=Mycobacterium smegmatis (strain ATCC 700084 / mc(2)155) OX=246196 GN=MSMEI_5190 PE=4 SV=1
287	A0R342|A0R342_MYCS2	414.31	65	362000000	19	19	41	Carbamidomethylation; Oxidation (M); Deamidation (NQ)	44838	Formamidase OS=Mycobacterium smegmatis (strain ATCC 700084 / mc(2)155) OX=246196 GN=MSMEG_5335 PE=4 SV=1
365	A0QNN8|A0QNN8_MYCS2	414.28	51	102000000	20	6	35	Carbamidomethylation; Oxidation (M); Deamidation (NQ)	52707	NAD(P) transhydrogenase alpha subunit OS=Mycobacterium smegmatis (strain ATCC 700084 / mc(2)155) OX=246196 GN=pntA PE=4 SV=1
365	I7FCH0|I7FCH0_MYCS2	414.28	51	102000000	20	6	35	Carbamidomethylation; Oxidation (M); Deamidation (NQ)	52707	NAD(P) transhydrogenase alpha subunit OS=Mycobacterium smegmatis (strain ATCC 700084 / mc(2)155) OX=246196 GN=MSMEI_0106 PE=4 SV=1
406	A0R5R5|A0R5R5_MYCS2	413.99	64	433000000	21	21	33	Carbamidomethylation	48639	Cyclopropane-fatty-acyl-phospholipid synthase OS=Mycobacterium smegmatis (strain ATCC 700084 / mc(2)155) OX=246196 GN=MSMEG_6284 PE=4 SV=1
406	I7FML1|I7FML1_MYCS2	413.99	64	433000000	21	21	33	Carbamidomethylation	48639	Cyclopropane fatty-acyl-phospholipid synthase OS=Mycobacterium smegmatis (strain ATCC 700084 / mc(2)155) OX=246196 GN=MSMEI_6119 PE=4 SV=1
449	A0QYF6|A0QYF6_MYCS2	413.76	51	128000000	23	23	31	Carbamidomethylation; Deamidation (NQ)	80661	Uncharacterized protein OS=Mycobacterium smegmatis (strain ATCC 700084 / mc(2)155) OX=246196 GN=MSMEG_3641 PE=4 SV=1
449	I7GBT4|I7GBT4_MYCS2	413.76	51	128000000	23	23	31	Carbamidomethylation; Deamidation (NQ)	80661	von Willebrand factor type A OS=Mycobacterium smegmatis (strain ATCC 700084 / mc(2)155) OX=246196 GN=MSMEI_3556 PE=4 SV=1
552	I7FEI9|I7FEI9_MYCS2	413.42	74	219000000	12	12	26	Deamidation (NQ)	23808	Putative MOSC domain protein OS=Mycobacterium smegmatis (strain ATCC 700084 / mc(2)155) OX=246196 GN=MSMEI_3402 PE=4 SV=1
552	A0QXZ9|A0QXZ9_MYCS2	413.42	74	219000000	12	12	26	Deamidation (NQ)	23808	Mosc domain protein OS=Mycobacterium smegmatis (strain ATCC 700084 / mc(2)155) OX=246196 GN=MSMEG_3483 PE=4 SV=1
484	A0R090|A0R090_MYCS2	412.97	50	170000000	24	24	29	Carbamidomethylation	63422	Acyl-CoA synthase OS=Mycobacterium smegmatis (strain ATCC 700084 / mc(2)155) OX=246196 GN=MSMEG_4301 PE=4 SV=1
484	I7G4U9|I7G4U9_MYCS2	412.97	49	170000000	24	24	29	Carbamidomethylation	64870	Acyl-CoA ligase FadD31 OS=Mycobacterium smegmatis (strain ATCC 700084 / mc(2)155) OX=246196 GN=MSMEI_4200 PE=4 SV=1
163	sp|A0QWG8|PDXS_MYCS2	412.43	92	775000000	24	24	59	Carbamidomethylation; Oxidation (M); Deamidation (NQ)	32103	Pyridoxal 5'-phosphate synthase subunit PdxS OS=Mycobacterium smegmatis (strain ATCC 700084 / mc(2)155) OX=246196 GN=pdxS PE=3 SV=1
283	I7G832|I7G832_MYCS2	411.99	49	211000000	30	30	42	Carbamidomethylation	81651	Polyphosphate kinase OS=Mycobacterium smegmatis (strain ATCC 700084 / mc(2)155) OX=246196 GN=ppk PE=3 SV=1
387	A0QPV4|A0QPV4_MYCS2	411.94	58	256000000	18	18	34	Carbamidomethylation; Deamidation (NQ)	43893	Putative acyl-CoA dehydrogenase OS=Mycobacterium smegmatis (strain ATCC 700084 / mc(2)155) OX=246196 GN=MSMEG_0531 PE=3 SV=1
387	I7FWJ6|I7FWJ6_MYCS2	411.94	58	256000000	18	18	34	Carbamidomethylation; Deamidation (NQ)	43893	Acyl-CoA dehydrogenase OS=Mycobacterium smegmatis (strain ATCC 700084 / mc(2)155) OX=246196 GN=MSMEI_0516 PE=3 SV=1
416	I7FY73|I7FY73_MYCS2	411.82	61	419000000	16	16	32	Oxidation (M); Deamidation (NQ)	42529	L-lactate dehydrogenase (Cytochrome) LldD1 OS=Mycobacterium smegmatis (strain ATCC 700084 / mc(2)155) OX=246196 GN=lldD1 PE=3 SV=1
421	A0R3L9|A0R3L9_MYCS2	410.8	92	314000000	20	20	32	Oxidation (M)	30909	Uncharacterized protein OS=Mycobacterium smegmatis (strain ATCC 700084 / mc(2)155) OX=246196 GN=MSMEG_5520 PE=4 SV=1
421	I7GFE5|I7GFE5_MYCS2	410.8	92	314000000	20	20	32	Oxidation (M)	30909	Luciferase family protein OS=Mycobacterium smegmatis (strain ATCC 700084 / mc(2)155) OX=246196 GN=MSMEI_5368 PE=4 SV=1
317	A0QT01|A0QT01_MYCS2	410.43	61	367000000	27	27	39	Carbamidomethylation; Oxidation (M); Deamidation (NQ)	50068	Taurine-pyruvate aminotransferase OS=Mycobacterium smegmatis (strain ATCC 700084 / mc(2)155) OX=246196 GN=MSMEG_1662 PE=3 SV=1
273	A0R425|A0R425_MYCS2	409.94	95	604000000	12	12	43	Carbamidomethylation; Oxidation (M); Deamidation (NQ)	16264	Glyoxalase family protein OS=Mycobacterium smegmatis (strain ATCC 700084 / mc(2)155) OX=246196 GN=MSMEG_5680 PE=4 SV=1
273	I7FL00|I7FL00_MYCS2	409.94	95	604000000	12	12	43	Carbamidomethylation; Oxidation (M); Deamidation (NQ)	16264	Glyoxalase/bleomycin resistance protein/dioxygenase OS=Mycobacterium smegmatis (strain ATCC 700084 / mc(2)155) OX=246196 GN=MSMEI_5530 PE=4 SV=1
538	sp|A0QR33|GSA_MYCS2	409.9	55	282000000	17	17	27	Carbamidomethylation; Oxidation (M)	46772	Glutamate-1-semialdehyde 2 1-aminomutase OS=Mycobacterium smegmatis (strain ATCC 700084 / mc(2)155) OX=246196 GN=hemL PE=3 SV=1
226	sp|A0QS97|RS7_MYCS2	409.62	83	5170000000	20	20	49	Deamidation (NQ)	17628	30S ribosomal protein S7 OS=Mycobacterium smegmatis (strain ATCC 700084 / mc(2)155) OX=246196 GN=rpsG PE=1 SV=1
426	A0QUP4|A0QUP4_MYCS2	409.56	48	4070000	24	2	32	Carbamidomethylation; Oxidation (M); Deamidation (NQ)	62043	Pyruvate dehydrogenase OS=Mycobacterium smegmatis (strain ATCC 700084 / mc(2)155) OX=246196 GN=MSMEG_2280 PE=3 SV=1
426	I7FIT1|I7FIT1_MYCS2	409.56	48	4070000	24	2	32	Carbamidomethylation; Oxidation (M); Deamidation (NQ)	62043	Thiamine pyrophosphate-requiring enzyme OS=Mycobacterium smegmatis (strain ATCC 700084 / mc(2)155) OX=246196 GN=MSMEI_2223 PE=3 SV=1
286	sp|A0R628|GLFT2_MYCS2	408.77	51	528000000	24	24	42	Carbamidomethylation; Oxidation (M); Deamidation (NQ)	71573	Galactofuranosyltransferase GlfT2 OS=Mycobacterium smegmatis (strain ATCC 700084 / mc(2)155) OX=246196 GN=glfT2 PE=3 SV=1
397	I7GCI5|I7GCI5_MYCS2	408.59	52	5930000	24	2	33	Carbamidomethylation; Oxidation (M); Deamidation (NQ)	62005	Thiamine pyrophosphate enzyme-like TPP-binding protein OS=Mycobacterium smegmatis (strain ATCC 700084 / mc(2)155) OX=246196 GN=MSMEI_3871 PE=3 SV=1
397	A0QZB5|A0QZB5_MYCS2	408.59	52	5930000	24	2	33	Carbamidomethylation; Oxidation (M); Deamidation (NQ)	62005	Pyruvate dehydrogenase OS=Mycobacterium smegmatis (strain ATCC 700084 / mc(2)155) OX=246196 GN=MSMEG_3964 PE=3 SV=1
434	I7GD24|I7GD24_MYCS2	408.47	73	309000000	17	17	32	Oxidation (M); Deamidation (NQ)	33169	Uncharacterized protein UPF0065 OS=Mycobacterium smegmatis (strain ATCC 700084 / mc(2)155) OX=246196 GN=MSMEI_4112 PE=4 SV=1
434	A0QZZ9|A0QZZ9_MYCS2	408.47	70	309000000	17	17	32	Oxidation (M); Deamidation (NQ)	34566	Secreted protein OS=Mycobacterium smegmatis (strain ATCC 700084 / mc(2)155) OX=246196 GN=MSMEG_4210 PE=4 SV=1
360	A0QSY1|A0QSY1_MYCS2	408.42	39	432000000	20	20	35	Oxidation (M); Deamidation (NQ)	95529	ABC transporter ATP-binding protein OS=Mycobacterium smegmatis (strain ATCC 700084 / mc(2)155) OX=246196 GN=MSMEG_1642 PE=4 SV=1
360	I7G4H0|I7G4H0_MYCS2	408.42	39	432000000	20	20	35	Oxidation (M); Deamidation (NQ)	95832	Conserved transmembrane ATP-binding protein ABC transporter OS=Mycobacterium smegmatis (strain ATCC 700084 / mc(2)155) OX=246196 GN=MSMEI_1603 PE=4 SV=1
586	I7G927|I7G927_MYCS2	407.97	67	208000000	13	13	25	Carbamidomethylation; Oxidation (M); Deamidation (NQ)	39548	Zinc-containing alcohol dehydrogenase NAD dependent adhB OS=Mycobacterium smegmatis (strain ATCC 700084 / mc(2)155) OX=246196 GN=adhB PE=3 SV=1
586	A0R4K5|A0R4K5_MYCS2	407.97	67	208000000	13	13	25	Carbamidomethylation; Oxidation (M); Deamidation (NQ)	39548	Alcohol dehydrogenase B OS=Mycobacterium smegmatis (strain ATCC 700084 / mc(2)155) OX=246196 GN=MSMEG_5866 PE=3 SV=1
403	A0QP16|A0QP16_MYCS2	407.79	65	349000000	21	21	33	Carbamidomethylation; Oxidation (M)	45384	O-acetylhomoserine/O-acetylserine sulfhydrylase OS=Mycobacterium smegmatis (strain ATCC 700084 / mc(2)155) OX=246196 GN=MSMEG_0239 PE=3 SV=1
403	I7FCS7|I7FCS7_MYCS2	407.79	65	349000000	21	21	33	Carbamidomethylation; Oxidation (M)	45384	O-acetylhomoserine/O-acetylserine sulfhydrylase OS=Mycobacterium smegmatis (strain ATCC 700084 / mc(2)155) OX=246196 GN=MSMEI_0232 PE=3 SV=1
482	sp|A0R6D9|MAK_MYCS2	407.56	57	155000000	23	23	29	Carbamidomethylation; Deamidation (NQ)	48800	Maltokinase OS=Mycobacterium smegmatis (strain ATCC 700084 / mc(2)155) OX=246196 GN=mak PE=1 SV=1
782	sp|A0R204|ATPF_MYCS2	407.19	61	797000000	10	10	20	Oxidation (M)	17621	ATP synthase subunit b OS=Mycobacterium smegmatis (strain ATCC 700084 / mc(2)155) OX=246196 GN=atpF PE=3 SV=1
517	I7GB03|I7GB03_MYCS2	407.12	92	328000000	16	16	27	Oxidation (M)	20836	Orotate phosphoribosyltransferase OS=Mycobacterium smegmatis (strain ATCC 700084 / mc(2)155) OX=246196 GN=pyrE PE=3 SV=1
517	A0R6E5|A0R6E5_MYCS2	407.12	92	328000000	16	16	27	Oxidation (M)	20836	Orotate phosphoribosyltransferase OS=Mycobacterium smegmatis (strain ATCC 700084 / mc(2)155) OX=246196 GN=pyrE PE=3 SV=1
689	A0QNQ5|A0QNQ5_MYCS2	406.97	62	240000000	12	12	22	Carbamidomethylation; Oxidation (M)	37358	Oxidoreductase zinc-binding dehydrogenase family protein OS=Mycobacterium smegmatis (strain ATCC 700084 / mc(2)155) OX=246196 GN=MSMEG_0127 PE=4 SV=1
689	I7F4P5|I7F4P5_MYCS2	406.97	62	240000000	12	12	22	Carbamidomethylation; Oxidation (M)	37358	Zinc-type alcohol dehydrogenase (E subunit) AdhE OS=Mycobacterium smegmatis (strain ATCC 700084 / mc(2)155) OX=246196 GN=adhE1 PE=4 SV=1
296	A0QT43|A0QT43_MYCS2	406.68	66	225000000	26	26	40	Carbamidomethylation; Oxidation (M); Deamidation (NQ)	55662	D-xylose transport ATP-binding protein XylG OS=Mycobacterium smegmatis (strain ATCC 700084 / mc(2)155) OX=246196 GN=MSMEG_1705 PE=4 SV=1
296	I7FYM8|I7FYM8_MYCS2	406.68	66	225000000	26	26	40	Carbamidomethylation; Oxidation (M); Deamidation (NQ)	55662	ABC transporter (ATP-binding protein) OS=Mycobacterium smegmatis (strain ATCC 700084 / mc(2)155) OX=246196 GN=MSMEI_1665 PE=4 SV=1
760	I7FX50|I7FX50_MYCS2	406.47	43	114000000	11	11	20	Oxidation (M); Deamidation (NQ)	40794	Molybdopterin molybdenumtransferase OS=Mycobacterium smegmatis (strain ATCC 700084 / mc(2)155) OX=246196 GN=moaE2 PE=3 SV=1
428	I7F6J0|I7F6J0_MYCS2	406.08	79	287000000	19	19	32	Carbamidomethylation; Oxidation (M)	32436	Uncharacterized protein OS=Mycobacterium smegmatis (strain ATCC 700084 / mc(2)155) OX=246196 GN=MSMEI_0725 PE=4 SV=1
428	A0QQF9|A0QQF9_MYCS2	406.08	79	287000000	19	19	32	Carbamidomethylation; Oxidation (M)	32436	Uncharacterized protein OS=Mycobacterium smegmatis (strain ATCC 700084 / mc(2)155) OX=246196 GN=MSMEG_0741 PE=4 SV=1
341	A0R2C3|A0R2C3_MYCS2	406.04	66	282000000	26	26	37	Carbamidomethylation; Deamidation (NQ)	50140	Bacterial extracellular solute-binding protein OS=Mycobacterium smegmatis (strain ATCC 700084 / mc(2)155) OX=246196 GN=MSMEG_5061 PE=4 SV=1
341	I7FRI8|I7FRI8_MYCS2	406.04	66	282000000	26	26	37	Carbamidomethylation; Deamidation (NQ)	50596	Sugar-binding lipoprotein LpqY OS=Mycobacterium smegmatis (strain ATCC 700084 / mc(2)155) OX=246196 GN=lpqY PE=4 SV=1
527	A0QQB2|A0QQB2_MYCS2	406.01	58	266000000	15	15	27	Oxidation (M); Deamidation (NQ)	59554	Uncharacterized protein OS=Mycobacterium smegmatis (strain ATCC 700084 / mc(2)155) OX=246196 GN=MSMEG_0692 PE=4 SV=1
527	I7F6D3|I7F6D3_MYCS2	406.01	58	266000000	15	15	27	Oxidation (M); Deamidation (NQ)	59554	Conserved hypothetical proline and threonine rich protein OS=Mycobacterium smegmatis (strain ATCC 700084 / mc(2)155) OX=246196 GN=MSMEI_0675 PE=4 SV=1
357	A0QX46|A0QX46_MYCS2	405.64	38	156000000	25	25	35	Carbamidomethylation; Deamidation (NQ)	117324	Isoleucine--tRNA ligase OS=Mycobacterium smegmatis (strain ATCC 700084 / mc(2)155) OX=246196 GN=ileS PE=3 SV=1
357	I7G8M8|I7G8M8_MYCS2	405.64	38	156000000	25	25	35	Carbamidomethylation; Deamidation (NQ)	117324	Isoleucine--tRNA ligase OS=Mycobacterium smegmatis (strain ATCC 700084 / mc(2)155) OX=246196 GN=ileS PE=3 SV=1
373	I7F857|I7F857_MYCS2	405.45	65	454000000	21	20	34	Carbamidomethylation; Oxidation (M); Deamidation (NQ)	32591	Mycolic acid synthase UmaA OS=Mycobacterium smegmatis (strain ATCC 700084 / mc(2)155) OX=246196 GN=cmaA1 PE=4 SV=1
373	A0QS49|A0QS49_MYCS2	405.45	65	454000000	21	20	34	Carbamidomethylation; Oxidation (M); Deamidation (NQ)	32591	Cyclopropane-fatty-acyl-phospholipid synthase 1 OS=Mycobacterium smegmatis (strain ATCC 700084 / mc(2)155) OX=246196 GN=MSMEG_1350 PE=4 SV=1
368	I7G8B8|I7G8B8_MYCS2	405.08	96	426000000	21	21	35	Carbamidomethylation; Deamidation (NQ)	22536	GCN5-related N-acetyltransferase OS=Mycobacterium smegmatis (strain ATCC 700084 / mc(2)155) OX=246196 GN=MSMEI_5462 PE=4 SV=1
230	I7FK73|I7FK73_MYCS2	405.07	48	636000000	33	31	48	Carbamidomethylation; Oxidation (M)	51504	RNA polymerase sigma factor SigA OS=Mycobacterium smegmatis (strain ATCC 700084 / mc(2)155) OX=246196 GN=rpoD PE=3 SV=1
230	A0QW02|A0QW02_MYCS2	405.07	48	636000000	33	31	48	Carbamidomethylation; Oxidation (M)	51504	RNA polymerase sigma factor SigA OS=Mycobacterium smegmatis (strain ATCC 700084 / mc(2)155) OX=246196 GN=sigA PE=1 SV=1
267	sp|A0QQH7|PURA_MYCS2	405.03	86	352000000	24	24	43	Carbamidomethylation; Oxidation (M); Deamidation (NQ)	46339	Adenylosuccinate synthetase OS=Mycobacterium smegmatis (strain ATCC 700084 / mc(2)155) OX=246196 GN=purA PE=1 SV=1
395	I7GAR6|I7GAR6_MYCS2	404.7	50	232000000	23	23	33	Oxidation (M); Deamidation (NQ)	47058	UDP-galactopyranose mutase Glf OS=Mycobacterium smegmatis (strain ATCC 700084 / mc(2)155) OX=246196 GN=glf PE=4 SV=1
395	A0R629|A0R629_MYCS2	404.7	50	232000000	23	23	33	Oxidation (M); Deamidation (NQ)	47058	UDP-galactopyranose mutase OS=Mycobacterium smegmatis (strain ATCC 700084 / mc(2)155) OX=246196 GN=glf PE=1 SV=1
76	I7GFB2|I7GFB2_MYCS2	404.65	42	2810000000	12	12	84	Deamidation (NQ)	22550	50S ribosomal protein L25 OS=Mycobacterium smegmatis (strain ATCC 700084 / mc(2)155) OX=246196 GN=rplY PE=1 SV=1
76	A0R3D2|A0R3D2_MYCS2	404.65	42	2810000000	12	12	84	Deamidation (NQ)	22550	50S ribosomal protein L25 OS=Mycobacterium smegmatis (strain ATCC 700084 / mc(2)155) OX=246196 GN=rplY PE=1 SV=1
432	I7F5Y3|I7F5Y3_MYCS2	404.61	72	353000000	19	19	32	Oxidation (M)	24858	Crp/Fnr familytranscriptional regulator OS=Mycobacterium smegmatis (strain ATCC 700084 / mc(2)155) OX=246196 GN=MSMEI_0524 PE=4 SV=1
432	A0QPW2|A0QPW2_MYCS2	404.61	72	353000000	19	19	32	Oxidation (M)	24858	Transcriptional regulator Crp/Fnr family protein OS=Mycobacterium smegmatis (strain ATCC 700084 / mc(2)155) OX=246196 GN=MSMEG_0539 PE=4 SV=1
546	A0QSJ0|A0QSJ0_MYCS2	404.08	89	229000000	12	12	26	Carbamidomethylation; Oxidation (M); Deamidation (NQ)	29368	3-hydroxyisobutyrate dehydrogenase OS=Mycobacterium smegmatis (strain ATCC 700084 / mc(2)155) OX=246196 GN=mmsB PE=3 SV=1
546	I7FGG0|I7FGG0_MYCS2	404.08	89	229000000	12	12	26	Carbamidomethylation; Oxidation (M); Deamidation (NQ)	29368	3-hydroxyisobutyrate dehydrogenase OS=Mycobacterium smegmatis (strain ATCC 700084 / mc(2)155) OX=246196 GN=mmsB PE=3 SV=1
471	A0R1A7|A0R1A7_MYCS2	404.03	100	629000000	15	15	30	Carbamidomethylation; Oxidation (M); Deamidation (NQ)	16962	Ribose 5-phosphate isomerase OS=Mycobacterium smegmatis (strain ATCC 700084 / mc(2)155) OX=246196 GN=MSMEG_4684 PE=4 SV=1
471	I7FQK1|I7FQK1_MYCS2	404.03	100	629000000	15	15	30	Carbamidomethylation; Oxidation (M); Deamidation (NQ)	16962	Ribose-5-phosphate isomerase B OS=Mycobacterium smegmatis (strain ATCC 700084 / mc(2)155) OX=246196 GN=MSMEI_4566 PE=4 SV=1
570	sp|A0R1B5|Y4692_MYCS2	403.98	89	682000000	11	11	26	Oxidation (M); Deamidation (NQ)	15899	Uncharacterized protein MSMEG_4692/MSMEI_4575 OS=Mycobacterium smegmatis (strain ATCC 700084 / mc(2)155) OX=246196 GN=MSMEG_4692 PE=1 SV=1
411	sp|A0R635|Y6410_MYCS2	403.55	52	241000000	19	19	32	Carbamidomethylation; Oxidation (M); Deamidation (NQ)	58638	Putative Rieske 2Fe-2S iron-sulfur protein MSMEG_6410/MSMEI_6242 OS=Mycobacterium smegmatis (strain ATCC 700084 / mc(2)155) OX=246196 GN=MSMEG_6410 PE=1 SV=1
429	I7FKD5|I7FKD5_MYCS2	403.48	67	334000000	17	17	32	Deamidation (NQ)	44525	Serine protease PepD OS=Mycobacterium smegmatis (strain ATCC 700084 / mc(2)155) OX=246196 GN=MSMEI_5334 PE=4 SV=1
429	A0R3I6|A0R3I6_MYCS2	403.48	67	334000000	17	17	32	Deamidation (NQ)	44525	Peptidase S1 and S6 chymotrypsin/Hap OS=Mycobacterium smegmatis (strain ATCC 700084 / mc(2)155) OX=246196 GN=MSMEG_5486 PE=4 SV=1
591	I7GGK1|I7GGK1_MYCS2	402.73	73	286000000	16	16	25	Carbamidomethylation; Oxidation (M)	32764	Uncharacterized protein OS=Mycobacterium smegmatis (strain ATCC 700084 / mc(2)155) OX=246196 GN=MSMEI_6418 PE=4 SV=1
486	I7GFK9|I7GFK9_MYCS2	402.56	57	147000000	22	22	29	Carbamidomethylation; Oxidation (M)	59199	Fatty-acid-CoA ligase FadD35 OS=Mycobacterium smegmatis (strain ATCC 700084 / mc(2)155) OX=246196 GN=fadD35 PE=4 SV=1
486	A0R3Z4|A0R3Z4_MYCS2	402.56	57	147000000	22	22	29	Carbamidomethylation; Oxidation (M)	59199	Acyl-CoA synthase OS=Mycobacterium smegmatis (strain ATCC 700084 / mc(2)155) OX=246196 GN=MSMEG_5649 PE=4 SV=1
522	I7FY24|I7FY24_MYCS2	402.26	54	84700000	18	18	27	Carbamidomethylation; Oxidation (M); Deamidation (NQ)	59821	Acyl-CoA dehydrogenase OS=Mycobacterium smegmatis (strain ATCC 700084 / mc(2)155) OX=246196 GN=fadE8 PE=3 SV=1
522	A0QS85|A0QS85_MYCS2	402.26	54	84700000	18	18	27	Carbamidomethylation; Oxidation (M); Deamidation (NQ)	59821	Putative acyl-CoA dehydrogenase OS=Mycobacterium smegmatis (strain ATCC 700084 / mc(2)155) OX=246196 GN=MSMEG_1387 PE=3 SV=1
450	I7G1F3|I7G1F3_MYCS2	400.96	51	399000000	18	18	31	Carbamidomethylation; Deamidation (NQ)	46326	Histidinol dehydrogenase OS=Mycobacterium smegmatis (strain ATCC 700084 / mc(2)155) OX=246196 GN=hisD PE=3 SV=1
450	A0QX81|A0QX81_MYCS2	400.96	50	399000000	18	18	31	Carbamidomethylation; Deamidation (NQ)	46703	Histidinol dehydrogenase OS=Mycobacterium smegmatis (strain ATCC 700084 / mc(2)155) OX=246196 GN=hisD PE=3 SV=1
179	sp|A0QSG6|RS5_MYCS2	400.65	91	4330000000	23	23	56	Carbamidomethylation; Oxidation (M); Deamidation (NQ)	21911	30S ribosomal protein S5 OS=Mycobacterium smegmatis (strain ATCC 700084 / mc(2)155) OX=246196 GN=rpsE PE=1 SV=1
729	I7FE87|I7FE87_MYCS2	400.52	92	453000000	12	12	21	Carbamidomethylation; Oxidation (M); Deamidation (NQ)	14785	Uncharacterized protein OS=Mycobacterium smegmatis (strain ATCC 700084 / mc(2)155) OX=246196 GN=MSMEI_0738 PE=4 SV=1
866	I7FYL2|I7FYL2_MYCS2	400.47	72	724000000	13	13	18	Carbamidomethylation; Oxidation (M)	15985	Endoribonuclease L-PSP OS=Mycobacterium smegmatis (strain ATCC 700084 / mc(2)155) OX=246196 GN=MSMEI_1640 PE=4 SV=1
553	A0QVX4|A0QVX4_MYCS2	400.09	69	194000000	16	16	26	Oxidation (M)	28270	Glutamate transport ATP-binding protein GluA OS=Mycobacterium smegmatis (strain ATCC 700084 / mc(2)155) OX=246196 GN=MSMEG_2728 PE=4 SV=1
553	I7G996|I7G996_MYCS2	400.09	69	194000000	16	16	26	Oxidation (M)	28270	Amino acid ABC transporter ATP-binding protein OS=Mycobacterium smegmatis (strain ATCC 700084 / mc(2)155) OX=246196 GN=MSMEI_2661 PE=4 SV=1
512	A0R5R3|A0R5R3_MYCS2	399.98	88	753000000	12	12	28	Deamidation (NQ)	15267	KanY protein OS=Mycobacterium smegmatis (strain ATCC 700084 / mc(2)155) OX=246196 GN=MSMEG_6282 PE=1 SV=1
512	I7FUI2|I7FUI2_MYCS2	399.98	88	753000000	12	12	28	Deamidation (NQ)	15267	Uncharacterized protein OS=Mycobacterium smegmatis (strain ATCC 700084 / mc(2)155) OX=246196 GN=MSMEI_6117 PE=4 SV=1
208	A0QUY9|A0QUY9_MYCS2	399.94	70	454000000	25	25	52	Carbamidomethylation; Oxidation (M); Deamidation (NQ)	51469	3-isopropylmalate dehydratase large subunit OS=Mycobacterium smegmatis (strain ATCC 700084 / mc(2)155) OX=246196 GN=leuC PE=3 SV=1
208	I7FB77|I7FB77_MYCS2	399.94	70	454000000	25	25	52	Carbamidomethylation; Oxidation (M); Deamidation (NQ)	51469	3-isopropylmalate dehydratase large subunit OS=Mycobacterium smegmatis (strain ATCC 700084 / mc(2)155) OX=246196 GN=leuC PE=3 SV=1
777	I7GDC7|I7GDC7_MYCS2	399.67	74	104000000	16	16	20	Deamidation (NQ)	37296	Luciferase-like monooxygenase OS=Mycobacterium smegmatis (strain ATCC 700084 / mc(2)155) OX=246196 GN=MSMEI_4902 PE=4 SV=1
777	A0R293|A0R293_MYCS2	399.67	74	104000000	16	16	20	Deamidation (NQ)	37296	Alkanal monooxygenase alpha chain OS=Mycobacterium smegmatis (strain ATCC 700084 / mc(2)155) OX=246196 GN=MSMEG_5029 PE=4 SV=1
298	A0QNQ9|A0QNQ9_MYCS2	399.64	60	271000000	27	27	40	Carbamidomethylation; Oxidation (M); Deamidation (NQ)	58444	AMP-binding enzyme putative OS=Mycobacterium smegmatis (strain ATCC 700084 / mc(2)155) OX=246196 GN=MSMEG_0131 PE=4 SV=1
344	I7GGJ5|I7GGJ5_MYCS2	399.6	89	316000000	19	19	37	Deamidation (NQ)	23908	Uncharacterized protein OS=Mycobacterium smegmatis (strain ATCC 700084 / mc(2)155) OX=246196 GN=MSMEI_6388 PE=4 SV=1
344	A0R6I9|A0R6I9_MYCS2	399.6	86	316000000	19	19	37	Deamidation (NQ)	24536	Uncharacterized protein OS=Mycobacterium smegmatis (strain ATCC 700084 / mc(2)155) OX=246196 GN=MSMEG_6565 PE=4 SV=1
381	A0R197|A0R197_MYCS2	399.33	61	1070000000	15	15	34	Carbamidomethylation; Oxidation (M); Deamidation (NQ)	24066	ATP-dependent Clp protease proteolytic subunit OS=Mycobacterium smegmatis (strain ATCC 700084 / mc(2)155) OX=246196 GN=clpP PE=3 SV=1
381	I7GDX1|I7GDX1_MYCS2	399.33	61	1070000000	15	15	34	Carbamidomethylation; Oxidation (M); Deamidation (NQ)	24066	ATP-dependent Clp protease proteolytic subunit OS=Mycobacterium smegmatis (strain ATCC 700084 / mc(2)155) OX=246196 GN=clpP PE=3 SV=1
388	A0QYQ8|A0QYQ8_MYCS2	399.01	41	319000000	20	20	34	Oxidation (M); Deamidation (NQ)	42295	Thiamin pyrophosphokinase catalytic domain protein OS=Mycobacterium smegmatis (strain ATCC 700084 / mc(2)155) OX=246196 GN=MSMEG_3748 PE=4 SV=1
388	I7FF70|I7FF70_MYCS2	399.01	41	319000000	20	20	34	Oxidation (M); Deamidation (NQ)	42295	Conserved membrane protein OS=Mycobacterium smegmatis (strain ATCC 700084 / mc(2)155) OX=246196 GN=MSMEI_3658 PE=4 SV=1
1058	A0R3H8|A0R3H8_MYCS2	398.72	42	149000000	10	10	14	Carbamidomethylation; Deamidation (NQ)	29471	Hydroxypyruvate isomerase putative OS=Mycobacterium smegmatis (strain ATCC 700084 / mc(2)155) OX=246196 GN=MSMEG_5478 PE=3 SV=1
1058	I7GFD6|I7GFD6_MYCS2	398.72	42	149000000	10	10	14	Carbamidomethylation; Deamidation (NQ)	29471	Hydroxypyruvate isomerase OS=Mycobacterium smegmatis (strain ATCC 700084 / mc(2)155) OX=246196 GN=MSMEI_5328 PE=3 SV=1
437	I7GFT0|I7GFT0_MYCS2	398.59	60	207000000	20	19	31	Carbamidomethylation	51359	Adenylosuccinate lyase OS=Mycobacterium smegmatis (strain ATCC 700084 / mc(2)155) OX=246196 GN=purB PE=3 SV=1
437	A0R4I6|A0R4I6_MYCS2	398.59	59	207000000	20	19	31	Carbamidomethylation	51605	Adenylosuccinate lyase OS=Mycobacterium smegmatis (strain ATCC 700084 / mc(2)155) OX=246196 GN=purB PE=1 SV=1
664	I7FS93|I7FS93_MYCS2	398.48	58	212000000	15	15	22	Carbamidomethylation; Oxidation (M); Deamidation (NQ)	43778	UPF0409 lipoprotein OS=Mycobacterium smegmatis (strain ATCC 700084 / mc(2)155) OX=246196 GN=MSMEI_5270 PE=4 SV=1
505	I7FI42|I7FI42_MYCS2	398.41	55	180000000	20	20	28	Carbamidomethylation; Deamidation (NQ)	69809	Acetyl-/propionyl-coenzyme A carboxylase alpha chain OS=Mycobacterium smegmatis (strain ATCC 700084 / mc(2)155) OX=246196 GN=MSMEI_4599 PE=4 SV=1
505	A0R1D8|A0R1D8_MYCS2	398.41	55	180000000	20	20	28	Carbamidomethylation; Deamidation (NQ)	70071	Acetyl-/propionyl-coenzyme A carboxylase alpha chain OS=Mycobacterium smegmatis (strain ATCC 700084 / mc(2)155) OX=246196 GN=MSMEG_4716 PE=4 SV=1
489	I7FZY4|I7FZY4_MYCS2	398.36	64	544000000	15	15	29	Carbamidomethylation; Oxidation (M); Deamidation (NQ)	25570	Putative conserved membrane protein OS=Mycobacterium smegmatis (strain ATCC 700084 / mc(2)155) OX=246196 GN=MSMEI_2349 PE=4 SV=1
489	A0QV12|A0QV12_MYCS2	398.36	64	544000000	15	15	29	Carbamidomethylation; Oxidation (M); Deamidation (NQ)	25570	Putative serine-threonine protein kinase OS=Mycobacterium smegmatis (strain ATCC 700084 / mc(2)155) OX=246196 GN=MSMEG_2410 PE=4 SV=1
514	A0QU00|A0QU00_MYCS2	398.34	74	934000000	17	17	28	Carbamidomethylation	28711	Short chain dehydrogenase OS=Mycobacterium smegmatis (strain ATCC 700084 / mc(2)155) OX=246196 GN=MSMEG_2026 PE=3 SV=1
514	I7FZ99|I7FZ99_MYCS2	398.34	74	934000000	17	17	28	Carbamidomethylation	28711	Short-chain dehydrogenase/reductase SDR OS=Mycobacterium smegmatis (strain ATCC 700084 / mc(2)155) OX=246196 GN=MSMEI_1981 PE=3 SV=1
501	A0QP89|A0QP89_MYCS2	398.05	49	107000000	18	18	28	Carbamidomethylation; Oxidation (M); Deamidation (NQ)	63315	Phosphogluconate dehydratase OS=Mycobacterium smegmatis (strain ATCC 700084 / mc(2)155) OX=246196 GN=edd PE=3 SV=1
501	I7FW17|I7FW17_MYCS2	398.05	49	107000000	18	18	28	Carbamidomethylation; Oxidation (M); Deamidation (NQ)	63315	6-phosphogluconate dehydratase OS=Mycobacterium smegmatis (strain ATCC 700084 / mc(2)155) OX=246196 GN=MSMEI_0306 PE=3 SV=1
494	I7FXA5|I7FXA5_MYCS2	397.92	67	515000000	21	21	28		24562	Uncharacterized protein OS=Mycobacterium smegmatis (strain ATCC 700084 / mc(2)155) OX=246196 GN=MSMEI_0897 PE=4 SV=1
494	Q3I5Q7|Q3I5Q7_MYCS2	397.92	67	515000000	21	21	28		24562	HBHA-like protein OS=Mycobacterium smegmatis (strain ATCC 700084 / mc(2)155) OX=246196 GN=MSMEG_0919 PE=4 SV=1
743	sp|A0QYE0|URE1_MYCS2	397.88	51	98900000	15	15	20	Carbamidomethylation	60794	Urease subunit alpha OS=Mycobacterium smegmatis (strain ATCC 700084 / mc(2)155) OX=246196 GN=ureC PE=3 SV=1
934	sp|A0R3S7|KU_MYCS2	397.66	56	96300000	12	12	16	Carbamidomethylation; Oxidation (M)	35712	Non-homologous end joining protein Ku OS=Mycobacterium smegmatis (strain ATCC 700084 / mc(2)155) OX=246196 GN=ku PE=1 SV=2
375	A0R4B3|A0R4B3_MYCS2	397.21	64	275000000	20	20	34	Carbamidomethylation; Oxidation (M)	38454	Fatty acid desaturase OS=Mycobacterium smegmatis (strain ATCC 700084 / mc(2)155) OX=246196 GN=MSMEG_5773 PE=4 SV=1
375	I7FL78|I7FL78_MYCS2	397.21	64	275000000	20	20	34	Carbamidomethylation; Oxidation (M)	38454	Acyl-acyl-carrier protein desaturase DesA1 OS=Mycobacterium smegmatis (strain ATCC 700084 / mc(2)155) OX=246196 GN=des PE=4 SV=1
260	I7GAI9|I7GAI9_MYCS2	396.91	85	758000000	17	17	44	Oxidation (M); Deamidation (NQ)	27561	FeS assembly ATPase SufC OS=Mycobacterium smegmatis (strain ATCC 700084 / mc(2)155) OX=246196 GN=MSMEI_3045 PE=4 SV=1
260	A0QX01|A0QX01_MYCS2	396.91	85	758000000	17	17	44	Oxidation (M); Deamidation (NQ)	27561	FeS assembly ATPase SufC OS=Mycobacterium smegmatis (strain ATCC 700084 / mc(2)155) OX=246196 GN=sufC PE=4 SV=1
386	A0QVM4|A0QVM4_MYCS2	396.86	75	449000000	25	25	34	Carbamidomethylation; Oxidation (M)	36730	Transcription termination/antitermination protein NusA OS=Mycobacterium smegmatis (strain ATCC 700084 / mc(2)155) OX=246196 GN=nusA PE=3 SV=1
386	I7G703|I7G703_MYCS2	396.86	75	449000000	25	25	34	Carbamidomethylation; Oxidation (M)	36730	Transcription termination/antitermination protein NusA OS=Mycobacterium smegmatis (strain ATCC 700084 / mc(2)155) OX=246196 GN=nusA PE=3 SV=1
519	A0QTR5|A0QTR5_MYCS2	396.28	54	274000000	18	18	27	Carbamidomethylation; Deamidation (NQ)	42890	Molybdopterin biosynthesis protein MoeB OS=Mycobacterium smegmatis (strain ATCC 700084 / mc(2)155) OX=246196 GN=MSMEG_1937 PE=4 SV=1
440	A0R1Z6|A0R1Z6_MYCS2	396.27	54	271000000	18	18	31	Carbamidomethylation; Oxidation (M); Deamidation (NQ)	43997	UDP-N-acetylglucosamine 1-carboxyvinyltransferase OS=Mycobacterium smegmatis (strain ATCC 700084 / mc(2)155) OX=246196 GN=murA PE=3 SV=1
440	I7FIQ1|I7FIQ1_MYCS2	396.27	54	271000000	18	18	31	Carbamidomethylation; Oxidation (M); Deamidation (NQ)	43997	UDP-N-acetylglucosamine 1-carboxyvinyltransferase OS=Mycobacterium smegmatis (strain ATCC 700084 / mc(2)155) OX=246196 GN=murA PE=3 SV=1
509	I7G660|I7G660_MYCS2	395.96	53	169000000	17	17	28	Carbamidomethylation; Oxidation (M); Deamidation (NQ)	49395	Aspartate ammonia-lyase OS=Mycobacterium smegmatis (strain ATCC 700084 / mc(2)155) OX=246196 GN=MSMEI_1637 PE=4 SV=1
277	A0QVZ3|A0QVZ3_MYCS2	395.59	95	619000000	23	23	42	Carbamidomethylation; Oxidation (M); Deamidation (NQ)	25416	Iron-dependent repressor IdeR OS=Mycobacterium smegmatis (strain ATCC 700084 / mc(2)155) OX=246196 GN=MSMEG_2750 PE=4 SV=1
277	I7G7B5|I7G7B5_MYCS2	395.59	95	619000000	23	23	42	Carbamidomethylation; Oxidation (M); Deamidation (NQ)	25416	Iron-dependent repressor ideR OS=Mycobacterium smegmatis (strain ATCC 700084 / mc(2)155) OX=246196 GN=ideR PE=4 SV=1
110	sp|A0R7F6|RL9_MYCS2	395.27	90	2900000000	19	19	70	Deamidation (NQ)	15923	50S ribosomal protein L9 OS=Mycobacterium smegmatis (strain ATCC 700084 / mc(2)155) OX=246196 GN=rplI PE=1 SV=1
414	I7FN65|I7FN65_MYCS2	395.18	64	321000000	21	21	32	Carbamidomethylation; Oxidation (M); Deamidation (NQ)	38905	Phenylalanine--tRNA ligase alpha subunit OS=Mycobacterium smegmatis (strain ATCC 700084 / mc(2)155) OX=246196 GN=pheS PE=3 SV=1
414	A0QYT4|A0QYT4_MYCS2	395.18	64	321000000	21	21	32	Carbamidomethylation; Oxidation (M); Deamidation (NQ)	38905	Phenylalanine--tRNA ligase alpha subunit OS=Mycobacterium smegmatis (strain ATCC 700084 / mc(2)155) OX=246196 GN=pheS PE=3 SV=1
557	A0R285|A0R285_MYCS2	395.1	43	82600000	19	19	26	Carbamidomethylation; Deamidation (NQ)	68171	Flavin-containing monooxygenase FMO OS=Mycobacterium smegmatis (strain ATCC 700084 / mc(2)155) OX=246196 GN=MSMEG_5022 PE=4 SV=1
557	I7FRC6|I7FRC6_MYCS2	395.1	43	82600000	19	19	26	Carbamidomethylation; Deamidation (NQ)	68171	Flavoprotein involved in K+ transport-like protein OS=Mycobacterium smegmatis (strain ATCC 700084 / mc(2)155) OX=246196 GN=MSMEI_4894 PE=4 SV=1
547	A0QTS8|A0QTS8_MYCS2	394.59	84	124000000	18	18	26		20246	Uncharacterized protein OS=Mycobacterium smegmatis (strain ATCC 700084 / mc(2)155) OX=246196 GN=MSMEG_1950 PE=4 SV=1
547	I7G6X8|I7G6X8_MYCS2	394.59	70	124000000	18	18	26		24566	CsbD-like protein OS=Mycobacterium smegmatis (strain ATCC 700084 / mc(2)155) OX=246196 GN=MSMEI_1907 PE=4 SV=1
737	A0R6E9|A0R6E9_MYCS2	394.15	55	288000000	12	12	21	Oxidation (M); Deamidation (NQ)	39983	ABC Polyamine/Opine/Phosphonate transporter periplasmic ligand binding protein OS=Mycobacterium smegmatis (strain ATCC 700084 / mc(2)155) OX=246196 GN=MSMEG_6524 PE=4 SV=1
737	I7GFV8|I7GFV8_MYCS2	394.15	55	288000000	12	12	21	Oxidation (M); Deamidation (NQ)	39983	Putative solute binding protein of ABC transporter system OS=Mycobacterium smegmatis (strain ATCC 700084 / mc(2)155) OX=246196 GN=MSMEI_6350 PE=4 SV=1
697	I7G4G7|I7G4G7_MYCS2	393.81	75	296000000	16	16	21	Carbamidomethylation; Oxidation (M)	19568	UPF0336 protein MSMEI_0924 OS=Mycobacterium smegmatis (strain ATCC 700084 / mc(2)155) OX=246196 GN=MSMEI_0924 PE=3 SV=1
697	A0QR13|A0QR13_MYCS2	393.81	75	296000000	16	16	21	Carbamidomethylation; Oxidation (M)	19568	UPF0336 protein MSMEG_0948 OS=Mycobacterium smegmatis (strain ATCC 700084 / mc(2)155) OX=246196 GN=MSMEG_0948 PE=3 SV=1
285	sp|A0QSH8|KAD_MYCS2	393.35	88	1470000000	22	22	42	Oxidation (M)	19871	Adenylate kinase OS=Mycobacterium smegmatis (strain ATCC 700084 / mc(2)155) OX=246196 GN=adk PE=1 SV=1
441	I7FW12|I7FW12_MYCS2	393.07	74	603000000	17	17	31	Carbamidomethylation; Oxidation (M); Deamidation (NQ)	33513	Thioredoxin reductase OS=Mycobacterium smegmatis (strain ATCC 700084 / mc(2)155) OX=246196 GN=trxB PE=3 SV=1
441	A0R7I9|A0R7I9_MYCS2	393.07	74	603000000	17	17	31	Carbamidomethylation; Oxidation (M); Deamidation (NQ)	33513	Thioredoxin reductase OS=Mycobacterium smegmatis (strain ATCC 700084 / mc(2)155) OX=246196 GN=trxB PE=1 SV=1
705	I7FCA8|I7FCA8_MYCS2	392.06	44	148000000	15	15	21	Carbamidomethylation; Oxidation (M)	53329	Serine/threonine phosphatase PPP OS=Mycobacterium smegmatis (strain ATCC 700084 / mc(2)155) OX=246196 GN=ppp PE=4 SV=1
705	A0QNG5|A0QNG5_MYCS2	392.06	44	148000000	15	15	21	Carbamidomethylation; Oxidation (M)	53329	Protein phosphatase 2C OS=Mycobacterium smegmatis (strain ATCC 700084 / mc(2)155) OX=246196 GN=MSMEG_0033 PE=4 SV=1
436	sp|A0R1Z9|ATPE_MYCS2	391.62	98	839000000	13	13	32	Oxidation (M)	13265	ATP synthase epsilon chain OS=Mycobacterium smegmatis (strain ATCC 700084 / mc(2)155) OX=246196 GN=atpC PE=1 SV=1
803	I7G4S9|I7G4S9_MYCS2	391.54	41	57600000	14	14	19	Carbamidomethylation	62663	Short-chain dehydrogenase/reductase SDR OS=Mycobacterium smegmatis (strain ATCC 700084 / mc(2)155) OX=246196 GN=ephD PE=4 SV=1
803	A0R070|A0R070_MYCS2	391.54	41	57600000	14	14	19	Carbamidomethylation	62663	Short chain dehydrogenase OS=Mycobacterium smegmatis (strain ATCC 700084 / mc(2)155) OX=246196 GN=MSMEG_4280 PE=4 SV=1
680	A0R1A8|A0R1A8_MYCS2	391.41	76	178000000	17	17	22	Carbamidomethylation	32240	Putative oxidoreductase YdbC OS=Mycobacterium smegmatis (strain ATCC 700084 / mc(2)155) OX=246196 GN=MSMEG_4686 PE=4 SV=1
680	I7GDX5|I7GDX5_MYCS2	391.41	73	178000000	17	17	22	Carbamidomethylation	33881	Aldo/keto reductase OS=Mycobacterium smegmatis (strain ATCC 700084 / mc(2)155) OX=246196 GN=MSMEI_4567 PE=4 SV=1
616	A0QQ58|A0QQ58_MYCS2	391.16	89	314000000	13	13	24	Oxidation (M); Deamidation (NQ)	18486	Uncharacterized protein OS=Mycobacterium smegmatis (strain ATCC 700084 / mc(2)155) OX=246196 GN=MSMEG_0636 PE=4 SV=1
616	I7G243|I7G243_MYCS2	391.16	89	314000000	13	13	24	Oxidation (M); Deamidation (NQ)	18486	Uncharacterized protein OS=Mycobacterium smegmatis (strain ATCC 700084 / mc(2)155) OX=246196 GN=MSMEI_0620 PE=4 SV=1
184	sp|A0QSL6|RS11_MYCS2	390.79	78	3120000000	15	15	55	Carbamidomethylation; Deamidation (NQ)	14641	30S ribosomal protein S11 OS=Mycobacterium smegmatis (strain ATCC 700084 / mc(2)155) OX=246196 GN=rpsK PE=1 SV=1
246	I7FL21|I7FL21_MYCS2	390.4	66	208000000	37	37	46	Carbamidomethylation; Oxidation (M)	60723	Type III restriction enzyme res subunit OS=Mycobacterium smegmatis (strain ATCC 700084 / mc(2)155) OX=246196 GN=ercc3 PE=4 SV=1
315	I7FR90|I7FR90_MYCS2	390.26	77	698000000	13	13	39	Carbamidomethylation; Oxidation (M); Deamidation (NQ)	20700	Isochorismatase hydrolase OS=Mycobacterium smegmatis (strain ATCC 700084 / mc(2)155) OX=246196 GN=MSMEI_4849 PE=4 SV=1
315	A0R239|A0R239_MYCS2	390.26	77	698000000	13	13	39	Carbamidomethylation; Oxidation (M); Deamidation (NQ)	20700	Isochorismatase hydrolase OS=Mycobacterium smegmatis (strain ATCC 700084 / mc(2)155) OX=246196 GN=MSMEG_4976 PE=4 SV=1
293	I7G1K3|I7G1K3_MYCS2	390.22	76	465000000	22	22	41	Oxidation (M); Deamidation (NQ)	42819	Conserved membrane protein OS=Mycobacterium smegmatis (strain ATCC 700084 / mc(2)155) OX=246196 GN=MSMEI_0310 PE=4 SV=1
293	A0QP93|A0QP93_MYCS2	390.22	75	465000000	22	22	41	Oxidation (M); Deamidation (NQ)	43259	Uncharacterized protein OS=Mycobacterium smegmatis (strain ATCC 700084 / mc(2)155) OX=246196 GN=MSMEG_0317 PE=4 SV=1
677	I7G2J9|I7G2J9_MYCS2	390.06	71	117000000	16	16	22	Carbamidomethylation; Deamidation (NQ)	29788	Mosc domain protein OS=Mycobacterium smegmatis (strain ATCC 700084 / mc(2)155) OX=246196 GN=MSMEI_0143 PE=4 SV=1
677	A0QNS4|A0QNS4_MYCS2	390.06	71	117000000	16	16	22	Carbamidomethylation; Deamidation (NQ)	29788	Mosc domain protein OS=Mycobacterium smegmatis (strain ATCC 700084 / mc(2)155) OX=246196 GN=MSMEG_0146 PE=4 SV=1
564	I7FN40|I7FN40_MYCS2	390.05	62	220000000	15	15	26	Carbamidomethylation; Deamidation (NQ)	47666	Tyrosine--tRNA ligase OS=Mycobacterium smegmatis (strain ATCC 700084 / mc(2)155) OX=246196 GN=tyrS PE=3 SV=1
480	sp|A0R1V9|AHPC_MYCS2	390.04	88	729000000	17	17	29	Carbamidomethylation; Oxidation (M); Deamidation (NQ)	21626	Alkyl hydroperoxide reductase C OS=Mycobacterium smegmatis (strain ATCC 700084 / mc(2)155) OX=246196 GN=MSMEG_4891 PE=1 SV=1
399	I7GAC5|I7GAC5_MYCS2	389.82	69	171000000	19	19	33	Carbamidomethylation; Oxidation (M); Deamidation (NQ)	46573	Dihydroorotase OS=Mycobacterium smegmatis (strain ATCC 700084 / mc(2)155) OX=246196 GN=pyrC PE=3 SV=1
399	A0QWS2|A0QWS2_MYCS2	389.82	69	171000000	19	19	33	Carbamidomethylation; Oxidation (M); Deamidation (NQ)	46573	Dihydroorotase OS=Mycobacterium smegmatis (strain ATCC 700084 / mc(2)155) OX=246196 GN=pyrC PE=3 SV=1
638	sp|A0QZY0|MSHC_MYCS2	389.71	61	92900000	16	16	23	Carbamidomethylation; Oxidation (M)	45399	L-cysteine:1D-myo-inositol 2-amino-2-deoxy-alpha-D-glucopyranoside ligase OS=Mycobacterium smegmatis (strain ATCC 700084 / mc(2)155) OX=246196 GN=mshC PE=1 SV=1
459	I7GG07|I7GG07_MYCS2	389.67	36	134000000	22	22	30	Carbamidomethylation; Deamidation (NQ)	81711	5-methyltetrahydropteroyltriglutamate--homocysteine methyltransferase OS=Mycobacterium smegmatis (strain ATCC 700084 / mc(2)155) OX=246196 GN=metE PE=3 SV=1
669	sp|A0QXE4|DERK_MYCS2	389.46	42	48700000	17	17	22	Carbamidomethylation; Deamidation (NQ)	59699	D-erythrulose kinase OS=Mycobacterium smegmatis (strain ATCC 700084 / mc(2)155) OX=246196 GN=derK PE=1 SV=1
592	A4ZHT5|A4ZHT5_MYCS2	389.3	61	109000000	16	16	25	Carbamidomethylation; Oxidation (M)	32918	Uncharacterized protein OS=Mycobacterium smegmatis (strain ATCC 700084 / mc(2)155) OX=246196 GN=MSMEG5533 PE=4 SV=1
592	I7GFG1|I7GFG1_MYCS2	389.3	61	109000000	16	16	25	Carbamidomethylation; Oxidation (M)	32918	Putative oxidoreductase OS=Mycobacterium smegmatis (strain ATCC 700084 / mc(2)155) OX=246196 GN=MSMEI_5403 PE=4 SV=1
314	I7F683|I7F683_MYCS2	388.44	60	676000000	20	20	39	Carbamidomethylation; Oxidation (M); Deamidation (NQ)	36058	Oligopeptide/dipeptide ABC transporter ATPase subunit OS=Mycobacterium smegmatis (strain ATCC 700084 / mc(2)155) OX=246196 GN=MSMEI_0624 PE=3 SV=1
314	A0QQ62|A0QQ62_MYCS2	388.44	60	676000000	20	20	39	Carbamidomethylation; Oxidation (M); Deamidation (NQ)	36058	Oligopeptide transport ATP-binding protein OppD OS=Mycobacterium smegmatis (strain ATCC 700084 / mc(2)155) OX=246196 GN=MSMEG_0640 PE=3 SV=1
324	sp|A0QNG1|PKNB_MYCS2	388.39	54	198000000	25	25	38	Carbamidomethylation; Deamidation (NQ)	66318	Serine/threonine-protein kinase PknB OS=Mycobacterium smegmatis (strain ATCC 700084 / mc(2)155) OX=246196 GN=pknB PE=1 SV=1
234	sp|A0QSP8|RL13_MYCS2	388.24	86	3110000000	18	18	48	Oxidation (M)	16119	50S ribosomal protein L13 OS=Mycobacterium smegmatis (strain ATCC 700084 / mc(2)155) OX=246196 GN=rplM PE=1 SV=1
550	A0QP10|A0QP10_MYCS2	387.93	49	348000000	17	17	26	Carbamidomethylation; Oxidation (M); Deamidation (NQ)	37234	Lipoprotein Lpps OS=Mycobacterium smegmatis (strain ATCC 700084 / mc(2)155) OX=246196 GN=MSMEG_0233 PE=4 SV=1
550	I7FVU1|I7FVU1_MYCS2	387.93	49	348000000	17	17	26	Carbamidomethylation; Oxidation (M); Deamidation (NQ)	38121	ErfK/YbiS/YcfS/YnhG family protein OS=Mycobacterium smegmatis (strain ATCC 700084 / mc(2)155) OX=246196 GN=MSMEI_0226 PE=4 SV=1
787	I7FM11|I7FM11_MYCS2	387.93	36	142000000	13	13	19	Carbamidomethylation; Deamidation (NQ)	61299	Glucose-methanol-choline oxidoreductase:FAD dependentoxidoreductase:GMC oxidoreductase OS=Mycobacterium smegmatis (strain ATCC 700084 / mc(2)155) OX=246196 GN=MSMEI_3295 PE=4 SV=1
787	A0QXP3|A0QXP3_MYCS2	387.93	36	142000000	13	13	19	Carbamidomethylation; Deamidation (NQ)	61299	Alcohol dehydrogenase OS=Mycobacterium smegmatis (strain ATCC 700084 / mc(2)155) OX=246196 GN=MSMEG_3375 PE=4 SV=1
707	A0R478|A0R478_MYCS2	387.86	77	234000000	12	12	21	Carbamidomethylation	29819	Universal stress protein family protein OS=Mycobacterium smegmatis (strain ATCC 700084 / mc(2)155) OX=246196 GN=MSMEG_5733 PE=4 SV=1
707	I7GEQ8|I7GEQ8_MYCS2	387.86	77	234000000	12	12	21	Carbamidomethylation	29819	Putative universal stress protein UspA OS=Mycobacterium smegmatis (strain ATCC 700084 / mc(2)155) OX=246196 GN=MSMEI_5581 PE=4 SV=1
740	I7FCA3|I7FCA3_MYCS2	387.45	76	173000000	11	11	21	Carbamidomethylation; Oxidation (M); Deamidation (NQ)	23579	Putative anthranilate synthase component II trpG OS=Mycobacterium smegmatis (strain ATCC 700084 / mc(2)155) OX=246196 GN=trpG PE=4 SV=1
740	A0QNG0|A0QNG0_MYCS2	387.45	76	173000000	11	11	21	Carbamidomethylation; Oxidation (M); Deamidation (NQ)	23579	Anthranilate synthase component 2 OS=Mycobacterium smegmatis (strain ATCC 700084 / mc(2)155) OX=246196 GN=MSMEG_0029 PE=4 SV=1
323	A0QSK9|A0QSK9_MYCS2	387.37	59	354000000	26	26	38	Carbamidomethylation; Oxidation (M); Deamidation (NQ)	54338	Two-component sensor histidine kinase OS=Mycobacterium smegmatis (strain ATCC 700084 / mc(2)155) OX=246196 GN=MSMEG_1515 PE=4 SV=1
323	I7FYC4|I7FYC4_MYCS2	387.37	59	354000000	26	26	38	Carbamidomethylation; Oxidation (M); Deamidation (NQ)	54338	Uncharacterized protein OS=Mycobacterium smegmatis (strain ATCC 700084 / mc(2)155) OX=246196 GN=MSMEI_1479 PE=4 SV=1
506	I7G517|I7G517_MYCS2	387.28	75	139000000	20	20	28	Carbamidomethylation	44224	Mannose-6-phosphate isomerase OS=Mycobacterium smegmatis (strain ATCC 700084 / mc(2)155) OX=246196 GN=manA PE=3 SV=1
589	I7GD84|I7GD84_MYCS2	387.24	60	145000000	19	19	25	Carbamidomethylation; Deamidation (NQ)	54729	Methyltransferase type 11 OS=Mycobacterium smegmatis (strain ATCC 700084 / mc(2)155) OX=246196 GN=MSMEI_4202 PE=4 SV=1
589	A0R092|A0R092_MYCS2	387.24	60	145000000	19	19	25	Carbamidomethylation; Deamidation (NQ)	54729	Methyltransferase OS=Mycobacterium smegmatis (strain ATCC 700084 / mc(2)155) OX=246196 GN=MSMEG_4303 PE=4 SV=1
608	A0QNL6|A0QNL6_MYCS2	386.93	52	119000000	16	16	24	Carbamidomethylation	55471	Phosphoenolpyruvate-protein phosphotransferase OS=Mycobacterium smegmatis (strain ATCC 700084 / mc(2)155) OX=246196 GN=ptsI PE=3 SV=1
608	I7FCF3|I7FCF3_MYCS2	386.93	48	119000000	16	16	24	Carbamidomethylation	61135	Phosphoenolpyruvate-protein phosphotransferase OS=Mycobacterium smegmatis (strain ATCC 700084 / mc(2)155) OX=246196 GN=MSMEI_0086 PE=3 SV=1
460	A0R2F1|A0R2F1_MYCS2	386.84	52	62600000	25	25	30	Deamidation (NQ)	80664	Uncharacterized protein OS=Mycobacterium smegmatis (strain ATCC 700084 / mc(2)155) OX=246196 GN=MSMEG_5089 PE=4 SV=1
460	I7G6T9|I7G6T9_MYCS2	386.84	51	62600000	25	25	30	Deamidation (NQ)	81377	Uncharacterized protein OS=Mycobacterium smegmatis (strain ATCC 700084 / mc(2)155) OX=246196 GN=MSMEI_4963 PE=4 SV=1
613	I7FFH5|I7FFH5_MYCS2	386.78	67	202000000	16	16	24	Oxidation (M); Deamidation (NQ)	40624	Dephospho-CoA kinase OS=Mycobacterium smegmatis (strain ATCC 700084 / mc(2)155) OX=246196 GN=coaE PE=3 SV=1
613	A4ZHS9|A4ZHS9_MYCS2	386.78	67	202000000	16	16	24	Oxidation (M); Deamidation (NQ)	40624	Dephospho-CoA kinase OS=Mycobacterium smegmatis (strain ATCC 700084 / mc(2)155) OX=246196 GN=coaE PE=3 SV=1
496	A0QSR5|A0QSR5_MYCS2	386.66	48	326000000	18	18	28	Carbamidomethylation; Oxidation (M)	50768	Glutamate decarboxylase OS=Mycobacterium smegmatis (strain ATCC 700084 / mc(2)155) OX=246196 GN=MSMEG_1574 PE=3 SV=1
496	I7G5Y1|I7G5Y1_MYCS2	386.66	47	326000000	18	18	28	Carbamidomethylation; Oxidation (M)	51621	Glutamate decarboxylase OS=Mycobacterium smegmatis (strain ATCC 700084 / mc(2)155) OX=246196 GN=gadB PE=3 SV=1
719	I7G970|I7G970_MYCS2	386.55	69	228000000	16	16	21		32508	Short-chain dehydrogenase/reductase SDR OS=Mycobacterium smegmatis (strain ATCC 700084 / mc(2)155) OX=246196 GN=MSMEI_5743 PE=3 SV=1
719	A0R4P1|A0R4P1_MYCS2	386.55	69	228000000	16	16	21		32508	Oxidoreductase short chain dehydrogenase/reductase family protein OS=Mycobacterium smegmatis (strain ATCC 700084 / mc(2)155) OX=246196 GN=MSMEG_5903 PE=1 SV=1
758	A0R6L9|A0R6L9_MYCS2	386.55	66	212000000	13	13	20	Carbamidomethylation; Deamidation (NQ)	33522	Secreted protein OS=Mycobacterium smegmatis (strain ATCC 700084 / mc(2)155) OX=246196 GN=MSMEG_6595 PE=3 SV=1
758	I7FV77|I7FV77_MYCS2	386.55	66	212000000	13	13	20	Carbamidomethylation; Deamidation (NQ)	33522	Glutamine ABC transporter glutamine-binding periplasmic protein OS=Mycobacterium smegmatis (strain ATCC 700084 / mc(2)155) OX=246196 GN=MSMEI_6417 PE=3 SV=1
220	sp|A0QSL9|RL17_MYCS2	386.48	86	1890000000	23	23	50	Oxidation (M); Deamidation (NQ)	21854	50S ribosomal protein L17 OS=Mycobacterium smegmatis (strain ATCC 700084 / mc(2)155) OX=246196 GN=rplQ PE=1 SV=1
430	I7FIX8|I7FIX8_MYCS2	386.34	66	211000000	20	20	32	Carbamidomethylation; Deamidation (NQ)	30287	NUDIX hydrolase OS=Mycobacterium smegmatis (strain ATCC 700084 / mc(2)155) OX=246196 GN=MSMEI_1017 PE=4 SV=1
430	A0QRA6|A0QRA6_MYCS2	386.34	66	211000000	20	20	32	Carbamidomethylation; Deamidation (NQ)	30287	Nudix hydrolase OS=Mycobacterium smegmatis (strain ATCC 700084 / mc(2)155) OX=246196 GN=MSMEG_1047 PE=4 SV=1
288	I7GD56|I7GD56_MYCS2	386.3	45	357000000	32	32	41	Carbamidomethylation; Oxidation (M); Deamidation (NQ)	95918	Glycogen phosphorylase OS=Mycobacterium smegmatis (strain ATCC 700084 / mc(2)155) OX=246196 GN=MSMEI_4788 PE=4 SV=1
288	A0R1Y2|A0R1Y2_MYCS2	386.3	45	357000000	32	32	41	Carbamidomethylation; Oxidation (M); Deamidation (NQ)	95918	Alpha-glucan phosphorylase family protein OS=Mycobacterium smegmatis (strain ATCC 700084 / mc(2)155) OX=246196 GN=MSMEG_4915 PE=4 SV=1
412	A0R373|A0R373_MYCS2	385.67	56	376000000	14	14	32	Carbamidomethylation; Oxidation (M); Deamidation (NQ)	33063	Ectoine/hydroxyectoine ABC transporter solute-binding protein OS=Mycobacterium smegmatis (strain ATCC 700084 / mc(2)155) OX=246196 GN=ehuB PE=4 SV=1
412	I7GDZ7|I7GDZ7_MYCS2	385.67	58	376000000	14	14	32	Carbamidomethylation; Oxidation (M); Deamidation (NQ)	31826	Ectoine/hydroxyEctoine ABC transporter solute-binding protein OS=Mycobacterium smegmatis (strain ATCC 700084 / mc(2)155) OX=246196 GN=MSMEI_5222 PE=4 SV=1
804	A0R3L2|A0R3L2_MYCS2	385.26	40	83800000	16	16	19	Carbamidomethylation; Deamidation (NQ)	65527	Serine/threonine-protein kinase PknE OS=Mycobacterium smegmatis (strain ATCC 700084 / mc(2)155) OX=246196 GN=MSMEG_5513 PE=4 SV=1
804	I7G7W9|I7G7W9_MYCS2	385.26	38	83800000	16	16	19	Carbamidomethylation; Deamidation (NQ)	68975	LpqN OS=Mycobacterium smegmatis (strain ATCC 700084 / mc(2)155) OX=246196 GN=MSMEI_5361 PE=4 SV=1
524	I7F853|I7F853_MYCS2	385.21	47	1230000000	15	15	27	Oxidation (M); Deamidation (NQ)	29840	Transcription termination/antitermination protein NusG OS=Mycobacterium smegmatis (strain ATCC 700084 / mc(2)155) OX=246196 GN=nusG PE=3 SV=1
524	A0QS44|A0QS44_MYCS2	385.21	47	1230000000	15	15	27	Oxidation (M); Deamidation (NQ)	29840	Transcription termination/antitermination protein NusG OS=Mycobacterium smegmatis (strain ATCC 700084 / mc(2)155) OX=246196 GN=nusG PE=3 SV=1
813	I7FUL5|I7FUL5_MYCS2	385	66	259000000	12	12	19		22119	Uncharacterized protein OS=Mycobacterium smegmatis (strain ATCC 700084 / mc(2)155) OX=246196 GN=MSMEI_6164 PE=4 SV=1
364	sp|A0QX93|TRPE_MYCS2	384.1	49	188000000	24	24	35	Carbamidomethylation	56311	Anthranilate synthase component 1 OS=Mycobacterium smegmatis (strain ATCC 700084 / mc(2)155) OX=246196 GN=trpE PE=1 SV=1
530	sp|A0R7K1|DNAA_MYCS2	384	50	93700000	18	18	27	Carbamidomethylation; Deamidation (NQ)	56664	Chromosomal replication initiator protein DnaA OS=Mycobacterium smegmatis (strain ATCC 700084 / mc(2)155) OX=246196 GN=dnaA PE=2 SV=1
584	I7G339|I7G339_MYCS2	383.95	69	92900000	15	15	25	Carbamidomethylation; Oxidation (M); Deamidation (NQ)	36281	Glycerol-3-phosphate dehydrogenase [NAD(P)+] OS=Mycobacterium smegmatis (strain ATCC 700084 / mc(2)155) OX=246196 GN=gpsA2 PE=3 SV=1
584	A0QRJ6|A0QRJ6_MYCS2	383.95	69	92900000	15	15	25	Carbamidomethylation; Oxidation (M); Deamidation (NQ)	36281	Glycerol-3-phosphate dehydrogenase [NAD(P)+] OS=Mycobacterium smegmatis (strain ATCC 700084 / mc(2)155) OX=246196 GN=gpsA PE=3 SV=1
775	A0R0N9|A0R0N9_MYCS2	383.92	67	130000000	13	13	20	Oxidation (M); Deamidation (NQ)	35505	L-threonine aldolase low-specificity OS=Mycobacterium smegmatis (strain ATCC 700084 / mc(2)155) OX=246196 GN=ltaE PE=4 SV=1
400	I7FF63|I7FF63_MYCS2	383.53	76	509000000	14	14	33	Carbamidomethylation; Oxidation (M); Deamidation (NQ)	22735	Pyridoxamine 5'-phosphate oxidase-related FMN-binding protein OS=Mycobacterium smegmatis (strain ATCC 700084 / mc(2)155) OX=246196 GN=MSMEI_1028 PE=4 SV=1
400	A0QRB9|A0QRB9_MYCS2	383.53	76	509000000	14	14	33	Carbamidomethylation; Oxidation (M); Deamidation (NQ)	22735	Phosphohydrolase OS=Mycobacterium smegmatis (strain ATCC 700084 / mc(2)155) OX=246196 GN=MSMEG_1061 PE=4 SV=1
451	I7G317|I7G317_MYCS2	383.32	81	180000000	22	22	31	Deamidation (NQ)	29872	Bromoperoxidase BpoC OS=Mycobacterium smegmatis (strain ATCC 700084 / mc(2)155) OX=246196 GN=bpoC PE=4 SV=1
454	sp|O85501|NDK_MYCS2	383.25	95	2110000000	17	17	31	Deamidation (NQ)	14916	Nucleoside diphosphate kinase OS=Mycobacterium smegmatis (strain ATCC 700084 / mc(2)155) OX=246196 GN=ndk PE=1 SV=1
473	A0QSX6|A0QSX6_MYCS2	383.23	36	135000000	21	21	29	Oxidation (M); Deamidation (NQ)	97237	Histidine kinase OS=Mycobacterium smegmatis (strain ATCC 700084 / mc(2)155) OX=246196 GN=MSMEG_1637 PE=4 SV=1
473	I7G4G6|I7G4G6_MYCS2	383.23	32	135000000	21	21	29	Oxidation (M); Deamidation (NQ)	109694	Histidine kinase OS=Mycobacterium smegmatis (strain ATCC 700084 / mc(2)155) OX=246196 GN=MSMEI_1598 PE=4 SV=1
515	A0QSX3|A0QSX3_MYCS2	383.14	93	381000000	12	12	28	Oxidation (M); Deamidation (NQ)	20447	Probable forkhead-associated protein OS=Mycobacterium smegmatis (strain ATCC 700084 / mc(2)155) OX=246196 GN=MSMEG_1634 PE=4 SV=1
515	I7FGU0|I7FGU0_MYCS2	383.14	93	381000000	12	12	28	Oxidation (M); Deamidation (NQ)	20447	FHA domain containing protein OS=Mycobacterium smegmatis (strain ATCC 700084 / mc(2)155) OX=246196 GN=MSMEI_1595 PE=4 SV=1
559	A0QYW5|A0QYW5_MYCS2	383.13	96	290000000	15	15	26	Carbamidomethylation; Oxidation (M); Deamidation (NQ)	24631	Hydrolase OS=Mycobacterium smegmatis (strain ATCC 700084 / mc(2)155) OX=246196 GN=MSMEG_3810 PE=4 SV=1
452	A0QWS4|A0QWS4_MYCS2	382.88	66	298000000	16	16	31	Carbamidomethylation; Deamidation (NQ)	40620	Carbamoyl-phosphate synthase small chain OS=Mycobacterium smegmatis (strain ATCC 700084 / mc(2)155) OX=246196 GN=carA PE=3 SV=1
452	I7G8A7|I7G8A7_MYCS2	382.88	66	298000000	16	16	31	Carbamidomethylation; Deamidation (NQ)	40620	Carbamoyl-phosphate synthase small chain OS=Mycobacterium smegmatis (strain ATCC 700084 / mc(2)155) OX=246196 GN=carA PE=3 SV=1
349	I7G4V3|I7G4V3_MYCS2	382.72	69	358000000	21	21	36	Carbamidomethylation; Oxidation (M); Deamidation (NQ)	27142	Uncharacterized protein OS=Mycobacterium smegmatis (strain ATCC 700084 / mc(2)155) OX=246196 GN=MSMEI_4205 PE=4 SV=1
349	A0R095|A0R095_MYCS2	382.72	69	358000000	21	21	36	Carbamidomethylation; Oxidation (M); Deamidation (NQ)	27142	Uncharacterized protein OS=Mycobacterium smegmatis (strain ATCC 700084 / mc(2)155) OX=246196 GN=MSMEG_4306 PE=1 SV=1
713	I7FT54|I7FT54_MYCS2	382.68	69	161000000	15	15	21	Carbamidomethylation; Oxidation (M); Deamidation (NQ)	24649	Phosphate-specific transport system accessory protein PhoU OS=Mycobacterium smegmatis (strain ATCC 700084 / mc(2)155) OX=246196 GN=phoU2 PE=3 SV=1
713	A0R4B7|A0R4B7_MYCS2	382.68	69	161000000	15	15	21	Carbamidomethylation; Oxidation (M); Deamidation (NQ)	24649	Phosphate-specific transport system accessory protein PhoU OS=Mycobacterium smegmatis (strain ATCC 700084 / mc(2)155) OX=246196 GN=phoU PE=3 SV=1
590	I7GG50|I7GG50_MYCS2	382.56	79	342000000	18	18	25	Carbamidomethylation; Oxidation (M); Deamidation (NQ)	35550	Integral membrane protein OS=Mycobacterium smegmatis (strain ATCC 700084 / mc(2)155) OX=246196 GN=MSMEI_6600 PE=4 SV=1
590	A0R753|A0R753_MYCS2	382.56	79	342000000	18	18	25	Carbamidomethylation; Oxidation (M); Deamidation (NQ)	35550	Integral membrane protein OS=Mycobacterium smegmatis (strain ATCC 700084 / mc(2)155) OX=246196 GN=MSMEG_6783 PE=4 SV=1
306	sp|A0R0B2|FABD_MYCS2	382.46	73	602000000	15	15	40	Carbamidomethylation; Oxidation (M); Deamidation (NQ)	29676	Malonyl CoA-acyl carrier protein transacylase OS=Mycobacterium smegmatis (strain ATCC 700084 / mc(2)155) OX=246196 GN=fabD PE=1 SV=1
597	A0QWX3|A0QWX3_MYCS2	382.4	81	168000000	18	18	25	Carbamidomethylation; Deamidation (NQ)	32054	D-ribose-binding periplasmic protein OS=Mycobacterium smegmatis (strain ATCC 700084 / mc(2)155) OX=246196 GN=MSMEG_3095 PE=4 SV=1
597	I7G195|I7G195_MYCS2	382.4	77	168000000	18	18	25	Carbamidomethylation; Deamidation (NQ)	33443	Periplasmic binding protein/LacI transcriptional regulator OS=Mycobacterium smegmatis (strain ATCC 700084 / mc(2)155) OX=246196 GN=MSMEI_3018 PE=1 SV=1
985	A0R1Y5|A0R1Y5_MYCS2	382.37	52	230000000	12	12	16	Deamidation (NQ)	31122	Tetratricopeptide repeat domain protein OS=Mycobacterium smegmatis (strain ATCC 700084 / mc(2)155) OX=246196 GN=MSMEG_4917 PE=4 SV=1
985	I7GED5|I7GED5_MYCS2	382.37	52	230000000	12	12	16	Deamidation (NQ)	31122	Thioredoxin OS=Mycobacterium smegmatis (strain ATCC 700084 / mc(2)155) OX=246196 GN=MSMEI_4791 PE=4 SV=1
447	I7F4L8|I7F4L8_MYCS2	382.24	53	343000000	20	20	31	Carbamidomethylation; Oxidation (M); Deamidation (NQ)	45156	Acyl-CoA dehydrogenase FadE2 OS=Mycobacterium smegmatis (strain ATCC 700084 / mc(2)155) OX=246196 GN=MSMEI_0098 PE=3 SV=1
464	I7FX10|I7FX10_MYCS2	382.21	53	177000000	21	21	30	Oxidation (M); Deamidation (NQ)	52639	Aminopeptidase Y Metallo peptidase MEROPS family M28A OS=Mycobacterium smegmatis (strain ATCC 700084 / mc(2)155) OX=246196 GN=MSMEI_0787 PE=4 SV=1
464	A0QQM2|A0QQM2_MYCS2	382.21	52	177000000	21	21	30	Oxidation (M); Deamidation (NQ)	52899	Hydrolase OS=Mycobacterium smegmatis (strain ATCC 700084 / mc(2)155) OX=246196 GN=MSMEG_0806 PE=4 SV=1
431	I7FTL1|I7FTL1_MYCS2	382.09	67	436000000	15	15	32	Carbamidomethylation; Oxidation (M); Deamidation (NQ)	28029	2-keto-4-pentenoate hydratase OS=Mycobacterium smegmatis (strain ATCC 700084 / mc(2)155) OX=246196 GN=mhpD PE=4 SV=1
431	A0R4S8|A0R4S8_MYCS2	382.09	67	436000000	15	15	32	Carbamidomethylation; Oxidation (M); Deamidation (NQ)	28029	2-keto-4-pentenoate hydratase OS=Mycobacterium smegmatis (strain ATCC 700084 / mc(2)155) OX=246196 GN=MSMEG_5940 PE=4 SV=1
278	A0R2G2|A0R2G2_MYCS2	381.95	46	111000000	36	36	42	Carbamidomethylation; Deamidation (NQ)	125024	Pyruvate ferredoxin/flavodoxin oxidoreductase family protein OS=Mycobacterium smegmatis (strain ATCC 700084 / mc(2)155) OX=246196 GN=MSMEG_5100 PE=4 SV=1
278	I7G6U7|I7G6U7_MYCS2	381.95	46	111000000	36	36	42	Carbamidomethylation; Deamidation (NQ)	125024	Pyruvate ferredoxin/flavodoxin oxidoreductase OS=Mycobacterium smegmatis (strain ATCC 700084 / mc(2)155) OX=246196 GN=MSMEI_4973 PE=4 SV=1
358	sp|A0R5R7|Y6286_MYCS2	381.82	68	399000000	26	26	35	Carbamidomethylation; Oxidation (M); Deamidation (NQ)	46411	Putative aminotransferase MSMEG_6286/MSMEI_6121 OS=Mycobacterium smegmatis (strain ATCC 700084 / mc(2)155) OX=246196 GN=MSMEG_6286 PE=1 SV=1
427	A0QSZ6|A0QSZ6_MYCS2	381.44	70	188000000	25	25	32	Carbamidomethylation; Deamidation (NQ)	36810	Tryptophan--tRNA ligase OS=Mycobacterium smegmatis (strain ATCC 700084 / mc(2)155) OX=246196 GN=trpS PE=3 SV=1
427	I7F946|I7F946_MYCS2	381.44	70	188000000	25	25	32	Carbamidomethylation; Deamidation (NQ)	36810	Tryptophan--tRNA ligase OS=Mycobacterium smegmatis (strain ATCC 700084 / mc(2)155) OX=246196 GN=trpS PE=3 SV=1
204	I7G2R2|I7G2R2_MYCS2	381.31	33	299000000	26	26	52	Oxidation (M); Deamidation (NQ)	109399	Drug exporters of the RND superfamily-like protein OS=Mycobacterium smegmatis (strain ATCC 700084 / mc(2)155) OX=246196 GN=mmpL3 PE=4 SV=1
204	A0QP27|A0QP27_MYCS2	381.31	33	299000000	26	26	52	Oxidation (M); Deamidation (NQ)	109399	Membrane protein MmpL family protein OS=Mycobacterium smegmatis (strain ATCC 700084 / mc(2)155) OX=246196 GN=MSMEG_0250 PE=4 SV=1
599	I7FLD9|I7FLD9_MYCS2	381.05	62	407000000	15	15	24	Oxidation (M)	43983	SPFH domain/band 7 family protein OS=Mycobacterium smegmatis (strain ATCC 700084 / mc(2)155) OX=246196 GN=MSMEI_3074 PE=4 SV=1
599	A0QX32|A0QX32_MYCS2	381.05	62	407000000	15	15	24	Oxidation (M)	43983	Band 7 protein OS=Mycobacterium smegmatis (strain ATCC 700084 / mc(2)155) OX=246196 GN=MSMEG_3155 PE=4 SV=1
271	A0QWS8|A0QWS8_MYCS2	380.87	82	5150000000	17	17	43	Oxidation (M); Deamidation (NQ)	11636	Integration host factor OS=Mycobacterium smegmatis (strain ATCC 700084 / mc(2)155) OX=246196 GN=MSMEG_3050 PE=4 SV=1
271	I7GAC9|I7GAC9_MYCS2	380.87	82	5150000000	17	17	43	Oxidation (M); Deamidation (NQ)	11636	Integration host factor MihF OS=Mycobacterium smegmatis (strain ATCC 700084 / mc(2)155) OX=246196 GN=mihF PE=4 SV=1
159	sp|A0R652|SODM_MYCS2	380.81	66	3280000000	11	7	59	Deamidation (NQ)	22936	Superoxide dismutase [Mn] OS=Mycobacterium smegmatis (strain ATCC 700084 / mc(2)155) OX=246196 GN=sodA PE=1 SV=1
523	A0QPN0|A0QPN0_MYCS2	380.55	49	252000000	19	19	27	Carbamidomethylation	50106	Aldehyde dehydrogenase OS=Mycobacterium smegmatis (strain ATCC 700084 / mc(2)155) OX=246196 GN=MSMEG_0455 PE=4 SV=1
523	I7FDE7|I7FDE7_MYCS2	380.55	49	252000000	19	19	27	Carbamidomethylation	50106	Aldehyde Dehydrogenase OS=Mycobacterium smegmatis (strain ATCC 700084 / mc(2)155) OX=246196 GN=MSMEI_0442 PE=4 SV=1
354	sp|A0R4I0|PUR7_MYCS2	380.16	81	370000000	20	20	36	Carbamidomethylation; Deamidation (NQ)	33101	Phosphoribosylaminoimidazole-succinocarboxamide synthase OS=Mycobacterium smegmatis (strain ATCC 700084 / mc(2)155) OX=246196 GN=purC PE=1 SV=1
678	A0R724|A0R724_MYCS2	380.02	47	168000000	13	13	22	Carbamidomethylation; Oxidation (M); Deamidation (NQ)	36927	MaoC like domain protein OS=Mycobacterium smegmatis (strain ATCC 700084 / mc(2)155) OX=246196 GN=MSMEG_6754 PE=1 SV=1
678	I7FVN2|I7FVN2_MYCS2	380.02	47	168000000	13	13	22	Carbamidomethylation; Oxidation (M); Deamidation (NQ)	36927	MaoC-like dehydratase OS=Mycobacterium smegmatis (strain ATCC 700084 / mc(2)155) OX=246196 GN=MSMEI_6572 PE=4 SV=1
504	I7FP37|I7FP37_MYCS2	380	40	659000	15	1	28	Carbamidomethylation; Oxidation (M); Deamidation (NQ)	52594	NAD(P) transhydrogenase alpha subunit OS=Mycobacterium smegmatis (strain ATCC 700084 / mc(2)155) OX=246196 GN=MSMEI_4010 PE=4 SV=1
312	sp|A0R638|SYS_MYCS2	379.88	61	271000000	23	23	39	Carbamidomethylation; Oxidation (M); Deamidation (NQ)	45514	Serine--tRNA ligase OS=Mycobacterium smegmatis (strain ATCC 700084 / mc(2)155) OX=246196 GN=serS PE=1 SV=1
453	I7G8B6|I7G8B6_MYCS2	379.43	58	586000000	17	17	31	Deamidation (NQ)	30577	Lipoprotein OS=Mycobacterium smegmatis (strain ATCC 700084 / mc(2)155) OX=246196 GN=MSMEI_2982 PE=3 SV=1
453	A0QWT6|A0QWT6_MYCS2	379.43	58	586000000	17	17	31	Deamidation (NQ)	30577	Lipoprotein OS=Mycobacterium smegmatis (strain ATCC 700084 / mc(2)155) OX=246196 GN=MSMEG_3058 PE=3 SV=1
394	I7FI31|I7FI31_MYCS2	378.94	57	239000000	20	20	33	Carbamidomethylation; Deamidation (NQ)	46875	Histidinol dehydrogenase OS=Mycobacterium smegmatis (strain ATCC 700084 / mc(2)155) OX=246196 GN=hisD PE=3 SV=1
394	A0QTY8|A0QTY8_MYCS2	378.94	57	239000000	20	20	33	Carbamidomethylation; Deamidation (NQ)	46875	Histidinol dehydrogenase OS=Mycobacterium smegmatis (strain ATCC 700084 / mc(2)155) OX=246196 GN=hisD PE=3 SV=1
582	I7F7X4|I7F7X4_MYCS2	378.65	41	49300000	20	20	25	Carbamidomethylation	63486	Type III restriction enzyme OS=Mycobacterium smegmatis (strain ATCC 700084 / mc(2)155) OX=246196 GN=MSMEI_1204 PE=4 SV=1
582	A0QRU1|A0QRU1_MYCS2	378.65	41	49300000	20	20	25	Carbamidomethylation	63486	Type III restriction enzyme res subunit OS=Mycobacterium smegmatis (strain ATCC 700084 / mc(2)155) OX=246196 GN=MSMEG_1238 PE=4 SV=1
1041	I7FYG3|I7FYG3_MYCS2	378.3	59	86200000	12	12	14	Carbamidomethylation	28295	Enoyl-CoA hydratase/isomerase OS=Mycobacterium smegmatis (strain ATCC 700084 / mc(2)155) OX=246196 GN=MSMEI_1554 PE=4 SV=1
1041	A0QST4|A0QST4_MYCS2	378.3	59	86200000	12	12	14	Carbamidomethylation	28295	Enoyl-CoA hydratase OS=Mycobacterium smegmatis (strain ATCC 700084 / mc(2)155) OX=246196 GN=MSMEG_1594 PE=1 SV=1
558	I7F5J3|I7F5J3_MYCS2	378.04	57	227000000	15	15	26	Carbamidomethylation; Deamidation (NQ)	38621	RmlB OS=Mycobacterium smegmatis (strain ATCC 700084 / mc(2)155) OX=246196 GN=rmlB PE=4 SV=1
660	I7FER1|I7FER1_MYCS2	378.03	39	97500000	16	16	22	Carbamidomethylation; Deamidation (NQ)	63508	Tetratricopeptide TPR_2 OS=Mycobacterium smegmatis (strain ATCC 700084 / mc(2)155) OX=246196 GN=MSMEI_3492 PE=4 SV=1
633	I7GC04|I7GC04_MYCS2	377.5	60	243000000	19	19	23	Deamidation (NQ)	37514	Putative chromosome-partitioning protein parB OS=Mycobacterium smegmatis (strain ATCC 700084 / mc(2)155) OX=246196 GN=parB PE=3 SV=1
633	A0R7J3|A0R7J3_MYCS2	377.5	60	243000000	19	19	23	Deamidation (NQ)	37514	ParB-like partition proteins OS=Mycobacterium smegmatis (strain ATCC 700084 / mc(2)155) OX=246196 GN=MSMEG_6938 PE=3 SV=1
828	I7FPL2|I7FPL2_MYCS2	377.2	42	49300000	14	14	18		55597	CHAD domain containing protein OS=Mycobacterium smegmatis (strain ATCC 700084 / mc(2)155) OX=246196 GN=MSMEI_4201 PE=4 SV=1
828	A0R091|A0R091_MYCS2	377.2	42	49300000	14	14	18		55597	Adenylate cyclase putative OS=Mycobacterium smegmatis (strain ATCC 700084 / mc(2)155) OX=246196 GN=MSMEG_4302 PE=4 SV=1
581	I7G6W7|I7G6W7_MYCS2	376.79	37	49900000	19	19	25	Carbamidomethylation; Deamidation (NQ)	94820	FO synthase OS=Mycobacterium smegmatis (strain ATCC 700084 / mc(2)155) OX=246196 GN=fbiC PE=3 SV=1
581	A0R2I4|A0R2I4_MYCS2	376.79	37	49900000	19	19	25	Carbamidomethylation; Deamidation (NQ)	95232	FO synthase OS=Mycobacterium smegmatis (strain ATCC 700084 / mc(2)155) OX=246196 GN=MSMEG_5126 PE=3 SV=1
532	sp|A0QRN6|HUTI_MYCS2	375.76	68	305000000	17	17	27	Carbamidomethylation; Oxidation (M); Deamidation (NQ)	41331	Imidazolonepropionase OS=Mycobacterium smegmatis (strain ATCC 700084 / mc(2)155) OX=246196 GN=hutI PE=1 SV=1
580	I7FGD8|I7FGD8_MYCS2	375.7	86	148000000	19	19	25	Carbamidomethylation	32120	3-hydroxyacyl-CoA dehydrogenase OS=Mycobacterium smegmatis (strain ATCC 700084 / mc(2)155) OX=246196 GN=MSMEI_4017 PE=4 SV=1
580	A0QZR0|A0QZR0_MYCS2	375.7	86	148000000	19	19	25	Carbamidomethylation	32120	3-hydroxybutyryl-CoA dehydrogenase OS=Mycobacterium smegmatis (strain ATCC 700084 / mc(2)155) OX=246196 GN=MSMEG_4116 PE=4 SV=1
168	A0R7J6|A0R7J6_MYCS2	375.47	79	994000000	29	29	57	Oxidation (M)	20141	R3H domain-containing protein OS=Mycobacterium smegmatis (strain ATCC 700084 / mc(2)155) OX=246196 GN=MSMEG_6941 PE=4 SV=1
168	I7FPG4|I7FPG4_MYCS2	375.47	79	994000000	29	29	57	Oxidation (M)	20141	Single-stranded nucleic acid binding R3H OS=Mycobacterium smegmatis (strain ATCC 700084 / mc(2)155) OX=246196 GN=MSMEI_6749 PE=4 SV=1
577	A0QRW3|A0QRW3_MYCS2	374.78	55	94000000	18	18	25		49682	Uncharacterized protein OS=Mycobacterium smegmatis (strain ATCC 700084 / mc(2)155) OX=246196 GN=MSMEG_1260 PE=4 SV=1
577	I7F7Y9|I7F7Y9_MYCS2	374.78	55	94000000	18	18	25		49682	Uncharacterized protein OS=Mycobacterium smegmatis (strain ATCC 700084 / mc(2)155) OX=246196 GN=MSMEI_1224 PE=4 SV=1
350	sp|A0QYU6|RL20_MYCS2	374.54	64	1540000000	17	17	36	Deamidation (NQ)	14465	50S ribosomal protein L20 OS=Mycobacterium smegmatis (strain ATCC 700084 / mc(2)155) OX=246196 GN=rplT PE=1 SV=1
423	A0QSX4|A0QSX4_MYCS2	374.42	78	951000000	22	22	32	Carbamidomethylation; Deamidation (NQ)	23770	Nitroreductase family protein OS=Mycobacterium smegmatis (strain ATCC 700084 / mc(2)155) OX=246196 GN=MSMEG_1635 PE=4 SV=1
423	I7G631|I7G631_MYCS2	374.42	78	951000000	22	22	32	Carbamidomethylation; Deamidation (NQ)	23770	Nitroreductase OS=Mycobacterium smegmatis (strain ATCC 700084 / mc(2)155) OX=246196 GN=MSMEI_1596 PE=4 SV=1
573	A0QQS4|A0QQS4_MYCS2	373.49	44	103000000	21	20	25	Carbamidomethylation	78121	Cell division control protein Cdc48 OS=Mycobacterium smegmatis (strain ATCC 700084 / mc(2)155) OX=246196 GN=MSMEG_0858 PE=1 SV=1
573	I7G468|I7G468_MYCS2	373.49	44	103000000	21	20	25	Carbamidomethylation	78121	Conserved ATPase OS=Mycobacterium smegmatis (strain ATCC 700084 / mc(2)155) OX=246196 GN=MSMEI_0839 PE=3 SV=1
422	A0QTF2|A0QTF2_MYCS2	373.27	59	235000000	18	18	32	Deamidation (NQ)	43804	N5-carboxyaminoimidazole ribonucleotide synthase OS=Mycobacterium smegmatis (strain ATCC 700084 / mc(2)155) OX=246196 GN=purK PE=3 SV=1
422	I7FHE6|I7FHE6_MYCS2	373.27	58	235000000	18	18	32	Deamidation (NQ)	44117	N5-carboxyaminoimidazole ribonucleotide synthase OS=Mycobacterium smegmatis (strain ATCC 700084 / mc(2)155) OX=246196 GN=purK PE=3 SV=1
408	I7FFF6|I7FFF6_MYCS2	372.98	39	144000000	24	24	32	Carbamidomethylation; Oxidation (M)	80761	UvrABC system protein B OS=Mycobacterium smegmatis (strain ATCC 700084 / mc(2)155) OX=246196 GN=uvrB PE=3 SV=1
556	A0QQA8|A0QQA8_MYCS2	372.5	60	198000000	20	20	26	Carbamidomethylation	47189	Aspartate aminotransferase OS=Mycobacterium smegmatis (strain ATCC 700084 / mc(2)155) OX=246196 GN=MSMEG_0688 PE=4 SV=1
556	I7G268|I7G268_MYCS2	372.5	59	198000000	20	20	26	Carbamidomethylation	47868	Aspartate aminotransferase AspC OS=Mycobacterium smegmatis (strain ATCC 700084 / mc(2)155) OX=246196 GN=aspC PE=4 SV=1
470	A0QPP0|A0QPP0_MYCS2	372.41	69	406000000	17	17	30	Carbamidomethylation; Oxidation (M); Deamidation (NQ)	27976	Phosphomethylpyrimidine kinase OS=Mycobacterium smegmatis (strain ATCC 700084 / mc(2)155) OX=246196 GN=MSMEG_0464 PE=4 SV=1
470	I7FDF6|I7FDF6_MYCS2	372.41	69	406000000	17	17	30	Carbamidomethylation; Oxidation (M); Deamidation (NQ)	27976	Hydroxymethylpyrimidine/phosphomethylpyrimidine kinase OS=Mycobacterium smegmatis (strain ATCC 700084 / mc(2)155) OX=246196 GN=MSMEI_0452 PE=4 SV=1
642	sp|A0R083|GLN1A_MYCS2	372.32	42	169000000	15	15	23	Carbamidomethylation	49825	Glutamine synthetase OS=Mycobacterium smegmatis (strain ATCC 700084 / mc(2)155) OX=246196 GN=glnA PE=1 SV=1
738	I7GCL2|I7GCL2_MYCS2	372.25	27	138000000	15	15	21	Oxidation (M)	54623	Folylpolyglutamate synthase protein FolC OS=Mycobacterium smegmatis (strain ATCC 700084 / mc(2)155) OX=246196 GN=MSMEI_4512 PE=4 SV=1
691	I7FCR3|I7FCR3_MYCS2	372.23	69	163000000	15	15	22	Carbamidomethylation; Oxidation (M)	23136	O-methyltransferase OS=Mycobacterium smegmatis (strain ATCC 700084 / mc(2)155) OX=246196 GN=MSMEI_0217 PE=4 SV=1
691	A0QP01|A0QP01_MYCS2	372.23	69	163000000	15	15	22	Carbamidomethylation; Oxidation (M)	23136	O-methyltransferase MdmC OS=Mycobacterium smegmatis (strain ATCC 700084 / mc(2)155) OX=246196 GN=MSMEG_0224 PE=4 SV=1
472	A0QVT1|A0QVT1_MYCS2	371.55	45	244000000	16	16	30	Carbamidomethylation; Oxidation (M); Deamidation (NQ)	30883	4-hydroxy-tetrahydrodipicolinate synthase OS=Mycobacterium smegmatis (strain ATCC 700084 / mc(2)155) OX=246196 GN=dapA PE=3 SV=1
472	I7G0H6|I7G0H6_MYCS2	371.55	45	244000000	16	16	30	Carbamidomethylation; Oxidation (M); Deamidation (NQ)	30883	4-hydroxy-tetrahydrodipicolinate synthase OS=Mycobacterium smegmatis (strain ATCC 700084 / mc(2)155) OX=246196 GN=dapA PE=3 SV=1
578	A0R7G7|A0R7G7_MYCS2	371.52	83	122000000	20	20	25		33318	Putative hydrolase OS=Mycobacterium smegmatis (strain ATCC 700084 / mc(2)155) OX=246196 GN=MSMEG_6906 PE=4 SV=1
578	I7GBY1|I7GBY1_MYCS2	371.52	83	122000000	20	20	25		33318	Alpha/beta hydrolase fold protein OS=Mycobacterium smegmatis (strain ATCC 700084 / mc(2)155) OX=246196 GN=MSMEI_6721 PE=4 SV=1
744	A0QUG4|A0QUG4_MYCS2	371.39	33	53300000	16	16	20	Carbamidomethylation; Deamidation (NQ)	78559	ThiF family protein OS=Mycobacterium smegmatis (strain ATCC 700084 / mc(2)155) OX=246196 GN=MSMEG_2198 PE=4 SV=1
744	I7G5Y2|I7G5Y2_MYCS2	371.39	33	53300000	16	16	20	Carbamidomethylation; Deamidation (NQ)	78559	UBA/THIF-type NAD/FAD binding fold protein OS=Mycobacterium smegmatis (strain ATCC 700084 / mc(2)155) OX=246196 GN=MSMEI_2146 PE=4 SV=1
194	sp|A0QSL5|RS13_MYCS2	370.87	73	2490000000	24	24	54	Carbamidomethylation; Oxidation (M); Deamidation (NQ)	14218	30S ribosomal protein S13 OS=Mycobacterium smegmatis (strain ATCC 700084 / mc(2)155) OX=246196 GN=rpsM PE=1 SV=1
342	I7FDP6|I7FDP6_MYCS2	370.79	78	456000000	24	24	37	Oxidation (M); Deamidation (NQ)	30330	DoxX OS=Mycobacterium smegmatis (strain ATCC 700084 / mc(2)155) OX=246196 GN=MSMEI_3172 PE=4 SV=1
342	A0QXC8|A0QXC8_MYCS2	370.79	78	456000000	24	24	37	Oxidation (M); Deamidation (NQ)	30330	DoxX subfamily protein putative OS=Mycobacterium smegmatis (strain ATCC 700084 / mc(2)155) OX=246196 GN=MSMEG_3255 PE=4 SV=1
751	I7GA27|I7GA27_MYCS2	370.72	29	419000000	10	10	20	Oxidation (M); Deamidation (NQ)	35568	Fibronectin-attachment family protein OS=Mycobacterium smegmatis (strain ATCC 700084 / mc(2)155) OX=246196 GN=MSMEI_3533 PE=4 SV=1
751	A0QYD3|A0QYD3_MYCS2	370.72	29	419000000	10	10	20	Oxidation (M); Deamidation (NQ)	35568	Alanine and proline-rich secreted protein apa OS=Mycobacterium smegmatis (strain ATCC 700084 / mc(2)155) OX=246196 GN=MSMEG_3618 PE=4 SV=1
618	A0R1H5|A0R1H5_MYCS2	370.66	63	297000000	17	17	24	Oxidation (M); Deamidation (NQ)	45704	Peptidase M20 OS=Mycobacterium smegmatis (strain ATCC 700084 / mc(2)155) OX=246196 GN=MSMEG_4755 PE=4 SV=1
618	I7GE21|I7GE21_MYCS2	370.66	62	297000000	17	17	24	Oxidation (M); Deamidation (NQ)	46006	Peptidase M20 OS=Mycobacterium smegmatis (strain ATCC 700084 / mc(2)155) OX=246196 GN=MSMEI_4635 PE=4 SV=1
962	A0QYR3|A0QYR3_MYCS2	370.61	50	186000000	13	13	16	Carbamidomethylation	35573	TPR-repeat-containing protein OS=Mycobacterium smegmatis (strain ATCC 700084 / mc(2)155) OX=246196 GN=MSMEG_3754 PE=4 SV=1
962	I7G3J3|I7G3J3_MYCS2	370.61	50	186000000	13	13	16	Carbamidomethylation	35573	Tetratricopeptide TPR_4 OS=Mycobacterium smegmatis (strain ATCC 700084 / mc(2)155) OX=246196 GN=MSMEI_3665 PE=4 SV=1
653	I7FGJ5|I7FGJ5_MYCS2	370.28	73	199000000	15	15	23	Carbamidomethylation; Deamidation (NQ)	30339	ATP phosphoribosyltransferase OS=Mycobacterium smegmatis (strain ATCC 700084 / mc(2)155) OX=246196 GN=hisG PE=3 SV=1
653	A0QZX1|A0QZX1_MYCS2	370.28	72	199000000	15	15	23	Carbamidomethylation; Deamidation (NQ)	30815	ATP phosphoribosyltransferase OS=Mycobacterium smegmatis (strain ATCC 700084 / mc(2)155) OX=246196 GN=hisG PE=3 SV=1
554	I7G7R7|I7G7R7_MYCS2	370.17	62	437000000	14	14	26	Carbamidomethylation; Oxidation (M)	32554	Putative UTP--glucose-1-phosphate uridylyltransferase OS=Mycobacterium smegmatis (strain ATCC 700084 / mc(2)155) OX=246196 GN=galU PE=4 SV=1
445	I7FXZ1|I7FXZ1_MYCS2	369.95	91	929000000	12	12	31	Oxidation (M); Deamidation (NQ)	14858	MaoC-like dehydratase OS=Mycobacterium smegmatis (strain ATCC 700084 / mc(2)155) OX=246196 GN=MSMEI_1303 PE=4 SV=1
445	A0QS41|A0QS41_MYCS2	369.95	91	929000000	12	12	31	Oxidation (M); Deamidation (NQ)	14858	MaoC family protein OS=Mycobacterium smegmatis (strain ATCC 700084 / mc(2)155) OX=246196 GN=MSMEG_1341 PE=1 SV=1
583	I7G9U5|I7G9U5_MYCS2	369.85	53	182000000	17	17	25		43909	Uncharacterized N-acetyltransferase MSMEI_3433 OS=Mycobacterium smegmatis (strain ATCC 700084 / mc(2)155) OX=246196 GN=eis PE=3 SV=1
583	A0QY29|A0QY29_MYCS2	369.85	53	182000000	17	17	25		43909	Uncharacterized N-acetyltransferase MSMEG_3513 OS=Mycobacterium smegmatis (strain ATCC 700084 / mc(2)155) OX=246196 GN=MSMEG_3513 PE=1 SV=1
513	A0QT70|A0QT70_MYCS2	369.69	37	78600000	18	16	28	Carbamidomethylation; Deamidation (NQ)	63053	Glycerol-3-phosphate dehydrogenase OS=Mycobacterium smegmatis (strain ATCC 700084 / mc(2)155) OX=246196 GN=MSMEG_1736 PE=3 SV=1
513	I7FH56|I7FH56_MYCS2	369.69	37	78600000	18	16	28	Carbamidomethylation; Deamidation (NQ)	63053	Glycerol-3-phosphate dehydrogenase OS=Mycobacterium smegmatis (strain ATCC 700084 / mc(2)155) OX=246196 GN=glpD2 PE=3 SV=1
521	A0R2R8|A0R2R8_MYCS2	369.66	32	86900000	19	19	27	Carbamidomethylation; Deamidation (NQ)	104599	Aminotransferase class-III OS=Mycobacterium smegmatis (strain ATCC 700084 / mc(2)155) OX=246196 GN=MSMEG_5211 PE=4 SV=1
521	I7FRT4|I7FRT4_MYCS2	369.66	32	86900000	19	19	27	Carbamidomethylation; Deamidation (NQ)	104599	Aminotransferase class-III OS=Mycobacterium smegmatis (strain ATCC 700084 / mc(2)155) OX=246196 GN=MSMEI_5074 PE=4 SV=1
600	I7GGA4|I7GGA4_MYCS2	369.36	36	113000000	15	15	24	Deamidation (NQ)	52337	FAD linked oxidase-like protein OS=Mycobacterium smegmatis (strain ATCC 700084 / mc(2)155) OX=246196 GN=MSMEI_6118 PE=4 SV=1
600	A0R5R4|A0R5R4_MYCS2	369.36	36	113000000	15	15	24	Deamidation (NQ)	52337	FAD binding domain protein OS=Mycobacterium smegmatis (strain ATCC 700084 / mc(2)155) OX=246196 GN=MSMEG_6283 PE=4 SV=1
483	A0R4Q2|A0R4Q2_MYCS2	369.33	43	92300000	18	18	29	Deamidation (NQ)	60246	Acyl-CoA synthase OS=Mycobacterium smegmatis (strain ATCC 700084 / mc(2)155) OX=246196 GN=MSMEG_5914 PE=4 SV=1
483	I7FTI4|I7FTI4_MYCS2	369.33	43	92300000	18	18	29	Deamidation (NQ)	60246	Fatty-acid-CoA ligase FadD18 OS=Mycobacterium smegmatis (strain ATCC 700084 / mc(2)155) OX=246196 GN=fadD19 PE=4 SV=1
694	I7GFQ8|I7GFQ8_MYCS2	369.27	34	282000000	7	7	22	Carbamidomethylation; Oxidation (M); Deamidation (NQ)	35701	Putative esterase OS=Mycobacterium smegmatis (strain ATCC 700084 / mc(2)155) OX=246196 GN=MSMEI_6230 PE=4 SV=1
694	A0R623|A0R623_MYCS2	369.27	34	282000000	7	7	22	Carbamidomethylation; Oxidation (M); Deamidation (NQ)	35701	Antigen 85-A OS=Mycobacterium smegmatis (strain ATCC 700084 / mc(2)155) OX=246196 GN=MSMEG_6398 PE=4 SV=1
654	A0QTG6|A0QTG6_MYCS2	369.14	61	141000000	18	18	23	Carbamidomethylation; Deamidation (NQ)	49505	Phosphomannomutase/phosphoglucomutase OS=Mycobacterium smegmatis (strain ATCC 700084 / mc(2)155) OX=246196 GN=MSMEG_1834 PE=4 SV=1
654	I7G6K0|I7G6K0_MYCS2	369.14	61	141000000	18	18	23	Carbamidomethylation; Deamidation (NQ)	49505	Phosphomannomutase PmmA OS=Mycobacterium smegmatis (strain ATCC 700084 / mc(2)155) OX=246196 GN=pmmA PE=4 SV=1
759	I7G4P0|I7G4P0_MYCS2	369.11	48	269000000	14	14	20	Carbamidomethylation; Deamidation (NQ)	37821	Geranylgeranyl pyrophosphate synthetase IdsA2 OS=Mycobacterium smegmatis (strain ATCC 700084 / mc(2)155) OX=246196 GN=idsA2 PE=3 SV=1
759	A0R029|A0R029_MYCS2	369.11	47	269000000	14	14	20	Carbamidomethylation; Deamidation (NQ)	38776	Polyprenyl synthetase OS=Mycobacterium smegmatis (strain ATCC 700084 / mc(2)155) OX=246196 GN=MSMEG_4240 PE=3 SV=1
602	I7G647|I7G647_MYCS2	369.04	66	142000000	14	14	24	Carbamidomethylation; Oxidation (M); Deamidation (NQ)	30138	Exodeoxyribonuclease III Xth OS=Mycobacterium smegmatis (strain ATCC 700084 / mc(2)155) OX=246196 GN=MSMEI_1617 PE=4 SV=1
602	A0QSZ5|A0QSZ5_MYCS2	369.04	66	142000000	14	14	24	Carbamidomethylation; Oxidation (M); Deamidation (NQ)	30138	Exodeoxyribonuclease III OS=Mycobacterium smegmatis (strain ATCC 700084 / mc(2)155) OX=246196 GN=xth PE=4 SV=1
461	A0R3Y5|A0R3Y5_MYCS2	368.66	78	744000000	19	19	30	Carbamidomethylation; Oxidation (M)	26055	Enoyl-CoA hydratase OS=Mycobacterium smegmatis (strain ATCC 700084 / mc(2)155) OX=246196 GN=MSMEG_5639 PE=3 SV=1
461	I7GFK5|I7GFK5_MYCS2	368.66	78	744000000	19	19	30	Carbamidomethylation; Oxidation (M)	26055	Enoyl-CoA hydratase/isomerase OS=Mycobacterium smegmatis (strain ATCC 700084 / mc(2)155) OX=246196 GN=echA6 PE=3 SV=1
355	I7FH52|I7FH52_MYCS2	368.43	52	715000000	16	16	36	Carbamidomethylation; Oxidation (M); Deamidation (NQ)	44497	Formamidase OS=Mycobacterium smegmatis (strain ATCC 700084 / mc(2)155) OX=246196 GN=MSMEI_4264 PE=4 SV=1
355	A0R0F4|A0R0F4_MYCS2	368.43	52	715000000	16	16	36	Carbamidomethylation; Oxidation (M); Deamidation (NQ)	44497	Formamidase OS=Mycobacterium smegmatis (strain ATCC 700084 / mc(2)155) OX=246196 GN=MSMEG_4367 PE=4 SV=1
634	A0QV26|A0QV26_MYCS2	368.43	46	255000000	16	16	23	Oxidation (M); Deamidation (NQ)	50684	Signal recognition particle receptor FtsY OS=Mycobacterium smegmatis (strain ATCC 700084 / mc(2)155) OX=246196 GN=ftsY PE=3 SV=1
634	I7G6I1|I7G6I1_MYCS2	368.43	45	255000000	16	16	23	Oxidation (M); Deamidation (NQ)	51156	Signal recognition particle receptor FtsY OS=Mycobacterium smegmatis (strain ATCC 700084 / mc(2)155) OX=246196 GN=ftsY PE=3 SV=1
611	sp|A0R566|CYNT_MYCS2	368.29	68	285000000	13	13	24	Carbamidomethylation; Oxidation (M)	21715	Carbonic anhydrase OS=Mycobacterium smegmatis (strain ATCC 700084 / mc(2)155) OX=246196 GN=cynT PE=1 SV=1
789	I7GEV3|I7GEV3_MYCS2	368.22	51	76400000	14	14	19	Carbamidomethylation	54536	Amidophosphoribosyltransferase OS=Mycobacterium smegmatis (strain ATCC 700084 / mc(2)155) OX=246196 GN=purF PE=3 SV=1
789	A0R4E0|A0R4E0_MYCS2	368.22	51	76400000	14	14	19	Carbamidomethylation	54536	Amidophosphoribosyltransferase OS=Mycobacterium smegmatis (strain ATCC 700084 / mc(2)155) OX=246196 GN=purF PE=3 SV=1
842	A0R6D2|A0R6D2_MYCS2	367.65	38	75900000	14	14	18	Carbamidomethylation	79520	Glycogen debranching enzyme GlgX OS=Mycobacterium smegmatis (strain ATCC 700084 / mc(2)155) OX=246196 GN=glgX PE=3 SV=1
842	I7GFV2|I7GFV2_MYCS2	367.65	38	75900000	14	14	18	Carbamidomethylation	79520	Glycogen debranching enzyme GlgX OS=Mycobacterium smegmatis (strain ATCC 700084 / mc(2)155) OX=246196 GN=glgX PE=3 SV=1
619	A0QRA8|A0QRA8_MYCS2	366.93	69	200000000	18	18	24	Deamidation (NQ)	36276	Methyltransferase UbiE/COQ5 family protein OS=Mycobacterium smegmatis (strain ATCC 700084 / mc(2)155) OX=246196 GN=MSMEG_1049 PE=4 SV=1
619	I7FB19|I7FB19_MYCS2	366.93	69	200000000	18	18	24	Deamidation (NQ)	36276	Methyltransferase type 11 OS=Mycobacterium smegmatis (strain ATCC 700084 / mc(2)155) OX=246196 GN=MSMEI_1019 PE=4 SV=1
622	A0R1H3|A0R1H3_MYCS2	366.93	84	471000000	14	14	24	Carbamidomethylation; Deamidation (NQ)	17025	Antioxidant AhpC/TSA family protein OS=Mycobacterium smegmatis (strain ATCC 700084 / mc(2)155) OX=246196 GN=MSMEG_4753 PE=4 SV=1
622	I7G5Y4|I7G5Y4_MYCS2	366.93	84	471000000	14	14	24	Carbamidomethylation; Deamidation (NQ)	17025	Bacterioferritin comigratory protein OS=Mycobacterium smegmatis (strain ATCC 700084 / mc(2)155) OX=246196 GN=MSMEI_4633 PE=4 SV=1
563	I7F4T1|I7F4T1_MYCS2	366.73	41	116000000	19	19	26	Carbamidomethylation; Deamidation (NQ)	60777	Oxalyl-CoA decarboxylase OxcA OS=Mycobacterium smegmatis (strain ATCC 700084 / mc(2)155) OX=246196 GN=oxcA PE=3 SV=1
563	A0QNT5|A0QNT5_MYCS2	366.73	41	116000000	19	19	26	Carbamidomethylation; Deamidation (NQ)	60777	Oxalyl-CoA decarboxylase OS=Mycobacterium smegmatis (strain ATCC 700084 / mc(2)155) OX=246196 GN=MSMEG_0157 PE=3 SV=1
605	sp|O52200|DNAG_MYCS2	366.69	39	55600000	18	18	24	Carbamidomethylation; Oxidation (M); Deamidation (NQ)	69816	DNA primase OS=Mycobacterium smegmatis (strain ATCC 700084 / mc(2)155) OX=246196 GN=dnaG PE=3 SV=1
555	I7G3K0|I7G3K0_MYCS2	366.31	30	94000000	21	21	26	Deamidation (NQ)	107438	Putative long-chain acyl-CoA synthase OS=Mycobacterium smegmatis (strain ATCC 700084 / mc(2)155) OX=246196 GN=MSMEI_3678 PE=4 SV=1
410	I7FQ98|I7FQ98_MYCS2	366.19	52	121000000	25	25	32	Carbamidomethylation; Deamidation (NQ)	63422	Ferredoxin-nitrite reductase OS=Mycobacterium smegmatis (strain ATCC 700084 / mc(2)155) OX=246196 GN=MSMEI_4414 PE=3 SV=1
410	A0R0W1|A0R0W1_MYCS2	366.19	52	121000000	25	25	32	Carbamidomethylation; Deamidation (NQ)	63422	Ferredoxin sulfite reductase OS=Mycobacterium smegmatis (strain ATCC 700084 / mc(2)155) OX=246196 GN=MSMEG_4527 PE=3 SV=1
795	I7F6I5|I7F6I5_MYCS2	365.84	51	116000000	11	11	19	Carbamidomethylation; Oxidation (M); Deamidation (NQ)	31196	Putative conserved secreted protein OS=Mycobacterium smegmatis (strain ATCC 700084 / mc(2)155) OX=246196 GN=MSMEI_0720 PE=4 SV=1
795	A0QQF4|A0QQF4_MYCS2	365.84	51	116000000	11	11	19	Carbamidomethylation; Oxidation (M); Deamidation (NQ)	31196	Uncharacterized protein OS=Mycobacterium smegmatis (strain ATCC 700084 / mc(2)155) OX=246196 GN=MSMEG_0736 PE=4 SV=1
1020	I7G891|I7G891_MYCS2	365.78	44	121000000	11	11	15		39743	3-dehydroquinate synthase OS=Mycobacterium smegmatis (strain ATCC 700084 / mc(2)155) OX=246196 GN=aroB PE=3 SV=1
639	A0QWT2|A0QWT2_MYCS2	365.67	64	102000000	15	15	23	Carbamidomethylation; Deamidation (NQ)	43152	Coenzyme A biosynthesis bifunctional protein CoaBC OS=Mycobacterium smegmatis (strain ATCC 700084 / mc(2)155) OX=246196 GN=coaBC PE=1 SV=1
639	I7G171|I7G171_MYCS2	365.67	64	102000000	15	15	23	Carbamidomethylation; Deamidation (NQ)	43152	Coenzyme A biosynthesis bifunctional protein CoaBC OS=Mycobacterium smegmatis (strain ATCC 700084 / mc(2)155) OX=246196 GN=coaBC PE=3 SV=1
821	A0R1G3|A0R1G3_MYCS2	365.47	58	340000000	15	15	19	Deamidation (NQ)	27177	Clavaldehyde dehydrogenase OS=Mycobacterium smegmatis (strain ATCC 700084 / mc(2)155) OX=246196 GN=MSMEG_4742 PE=4 SV=1
748	I7FBN4|I7FBN4_MYCS2	365.44	60	357000000	13	13	20	Deamidation (NQ)	31285	Siderophore-interacting protein OS=Mycobacterium smegmatis (strain ATCC 700084 / mc(2)155) OX=246196 GN=MSMEI_2452 PE=4 SV=1
748	A0QVB1|A0QVB1_MYCS2	365.44	60	357000000	13	13	20	Deamidation (NQ)	31285	Siderophore utilization protein OS=Mycobacterium smegmatis (strain ATCC 700084 / mc(2)155) OX=246196 GN=MSMEG_2511 PE=4 SV=1
769	A0R471|A0R471_MYCS2	365.39	44	47900000	13	13	20	Carbamidomethylation; Deamidation (NQ)	43440	Uncharacterized protein OS=Mycobacterium smegmatis (strain ATCC 700084 / mc(2)155) OX=246196 GN=MSMEG_5726 PE=3 SV=1
769	I7GFN8|I7GFN8_MYCS2	365.39	44	47900000	13	13	20	Carbamidomethylation; Deamidation (NQ)	44312	Uncharacterized protein OS=Mycobacterium smegmatis (strain ATCC 700084 / mc(2)155) OX=246196 GN=MSMEI_5574 PE=3 SV=1
297	I7G0H9|I7G0H9_MYCS2	365.14	45	186000000	28	28	40	Carbamidomethylation; Oxidation (M); Deamidation (NQ)	93722	Cell division FtsK/SpoIIIE OS=Mycobacterium smegmatis (strain ATCC 700084 / mc(2)155) OX=246196 GN=ftsK PE=3 SV=1
297	A0QVT6|A0QVT6_MYCS2	365.14	42	186000000	28	28	40	Carbamidomethylation; Oxidation (M); Deamidation (NQ)	99229	DNA translocase FtsK OS=Mycobacterium smegmatis (strain ATCC 700084 / mc(2)155) OX=246196 GN=MSMEG_2690 PE=3 SV=1
282	I7G9R3|I7G9R3_MYCS2	365.06	95	3950000000	10	10	42	Carbamidomethylation; Oxidation (M); Deamidation (NQ)	16832	Thiol peroxidase OS=Mycobacterium smegmatis (strain ATCC 700084 / mc(2)155) OX=246196 GN=tpx PE=3 SV=1
282	A0QXZ5|A0QXZ5_MYCS2	365.06	95	3950000000	10	10	42	Carbamidomethylation; Oxidation (M); Deamidation (NQ)	16832	Thiol peroxidase OS=Mycobacterium smegmatis (strain ATCC 700084 / mc(2)155) OX=246196 GN=tpx PE=3 SV=1
1055	sp|A0QQ37|Y614_MYCS2	365.06	46	68500000	9	8	14	Carbamidomethylation; Deamidation (NQ)	32603	Putative S-adenosyl-L-methionine-dependent methyltransferase MSMEG_0614/MSMEI_0598 OS=Mycobacterium smegmatis (strain ATCC 700084 / mc(2)155) OX=246196 GN=MSMEG_0614 PE=3 SV=1
827	A0QWR3|A0QWR3_MYCS2	364.64	52	92200000	15	15	18	Carbamidomethylation	39792	Metallopeptidase M24 family protein OS=Mycobacterium smegmatis (strain ATCC 700084 / mc(2)155) OX=246196 GN=MSMEG_3034 PE=4 SV=1
827	I7FL25|I7FL25_MYCS2	364.64	52	92200000	15	15	18	Carbamidomethylation	39792	Cytoplasmic peptidase PepQ OS=Mycobacterium smegmatis (strain ATCC 700084 / mc(2)155) OX=246196 GN=pepQ PE=4 SV=1
121	sp|A0QS46|RL1_MYCS2	364.61	80	5190000000	22	22	67	Oxidation (M); Deamidation (NQ)	25020	50S ribosomal protein L1 OS=Mycobacterium smegmatis (strain ATCC 700084 / mc(2)155) OX=246196 GN=rplA PE=1 SV=1
528	sp|A0QVQ3|RS15_MYCS2	364.45	79	1890000000	12	12	27	Deamidation (NQ)	10344	30S ribosomal protein S15 OS=Mycobacterium smegmatis (strain ATCC 700084 / mc(2)155) OX=246196 GN=rpsO PE=1 SV=1
243	sp|A0QV42|RL19_MYCS2	364.27	89	2720000000	17	17	47	Oxidation (M); Deamidation (NQ)	12868	50S ribosomal protein L19 OS=Mycobacterium smegmatis (strain ATCC 700084 / mc(2)155) OX=246196 GN=rplS PE=1 SV=1
361	I7F874|I7F874_MYCS2	363.96	69	190000000	20	20	35	Carbamidomethylation; Oxidation (M); Deamidation (NQ)	38966	Ribonucleotide ABC transporter ATP-binding protein Mkl OS=Mycobacterium smegmatis (strain ATCC 700084 / mc(2)155) OX=246196 GN=mkl PE=4 SV=1
361	A0QS64|A0QS64_MYCS2	363.96	69	190000000	20	20	35	Carbamidomethylation; Oxidation (M); Deamidation (NQ)	38966	ABC transporter ATP-binding protein OS=Mycobacterium smegmatis (strain ATCC 700084 / mc(2)155) OX=246196 GN=MSMEG_1366 PE=4 SV=1
561	I7GCS3|I7GCS3_MYCS2	363.78	65	147000000	20	20	26	Carbamidomethylation; Oxidation (M); Deamidation (NQ)	54754	Acetyl-/propionyl-CoA carboxylase (Beta subunit) AccD1 OS=Mycobacterium smegmatis (strain ATCC 700084 / mc(2)155) OX=246196 GN=MSMEI_4600 PE=4 SV=1
561	A0R1D9|A0R1D9_MYCS2	363.78	65	147000000	20	20	26	Carbamidomethylation; Oxidation (M); Deamidation (NQ)	54754	Carboxyl transferase domain protein OS=Mycobacterium smegmatis (strain ATCC 700084 / mc(2)155) OX=246196 GN=MSMEG_4717 PE=4 SV=1
706	A0R5W6|A0R5W6_MYCS2	363.29	53	143000000	14	14	21	Carbamidomethylation	36564	Phosphotransferase enzyme family protein OS=Mycobacterium smegmatis (strain ATCC 700084 / mc(2)155) OX=246196 GN=MSMEG_6337 PE=4 SV=1
706	I7FMQ8|I7FMQ8_MYCS2	363.29	53	143000000	14	14	21	Carbamidomethylation	36564	Acyl-CoA dehydrogenase FadE36 OS=Mycobacterium smegmatis (strain ATCC 700084 / mc(2)155) OX=246196 GN=fadE36 PE=4 SV=1
1082	I7FVI2|I7FVI2_MYCS2	363.12	47	41700000	13	13	14	Carbamidomethylation	50531	Aldehyde dehydrogenase OS=Mycobacterium smegmatis (strain ATCC 700084 / mc(2)155) OX=246196 GN=MSMEI_6507 PE=3 SV=1
1082	A0R6V7|A0R6V7_MYCS2	363.12	47	41700000	13	13	14	Carbamidomethylation	50531	Aldehyde dehydrogenase thermostable OS=Mycobacterium smegmatis (strain ATCC 700084 / mc(2)155) OX=246196 GN=MSMEG_6687 PE=3 SV=1
631	I7FSJ9|I7FSJ9_MYCS2	362.67	34	52200000	19	19	23	Carbamidomethylation	86623	ATP-dependent DNA helicase OS=Mycobacterium smegmatis (strain ATCC 700084 / mc(2)155) OX=246196 GN=pcrA PE=3 SV=1
631	A0R3N3|A0R3N3_MYCS2	362.67	34	52200000	19	19	23	Carbamidomethylation	86623	ATP-dependent DNA helicase OS=Mycobacterium smegmatis (strain ATCC 700084 / mc(2)155) OX=246196 GN=pcrA PE=3 SV=1
791	I7FLM8|I7FLM8_MYCS2	362.58	43	95000000	14	14	19		43462	Acyl-CoA dehydrogenase OS=Mycobacterium smegmatis (strain ATCC 700084 / mc(2)155) OX=246196 GN=MSMEI_3175 PE=4 SV=1
791	A0QXD2|A0QXD2_MYCS2	362.58	43	95000000	14	14	19		43462	Acyl-CoA dehydrogenase OS=Mycobacterium smegmatis (strain ATCC 700084 / mc(2)155) OX=246196 GN=MSMEG_3259 PE=4 SV=1
420	I7GFM2|I7GFM2_MYCS2	361.98	43	549000000	15	15	32	Carbamidomethylation; Deamidation (NQ)	39324	Phosphoserine aminotransferase OS=Mycobacterium smegmatis (strain ATCC 700084 / mc(2)155) OX=246196 GN=serC PE=3 SV=1
420	A0R429|A0R429_MYCS2	361.98	43	549000000	15	15	32	Carbamidomethylation; Deamidation (NQ)	39324	Phosphoserine aminotransferase OS=Mycobacterium smegmatis (strain ATCC 700084 / mc(2)155) OX=246196 GN=serC PE=3 SV=1
652	A0R2H4|A0R2H4_MYCS2	361.61	55	111000000	16	16	23	Oxidation (M); Deamidation (NQ)	49773	Acyl-CoA synthase OS=Mycobacterium smegmatis (strain ATCC 700084 / mc(2)155) OX=246196 GN=MSMEG_5114 PE=4 SV=1
652	I7FJC9|I7FJC9_MYCS2	361.61	55	111000000	16	16	23	Oxidation (M); Deamidation (NQ)	49773	Fatty-acid-CoA ligase FadD36 OS=Mycobacterium smegmatis (strain ATCC 700084 / mc(2)155) OX=246196 GN=fadD36 PE=4 SV=1
801	I7G771|I7G771_MYCS2	361.31	64	55900000	14	13	19	Carbamidomethylation; Deamidation (NQ)	42598	Acyl CoA dehydrogenase OS=Mycobacterium smegmatis (strain ATCC 700084 / mc(2)155) OX=246196 GN=fadE7 PE=3 SV=1
801	A0R2X4|A0R2X4_MYCS2	361.31	64	55900000	14	13	19	Carbamidomethylation; Deamidation (NQ)	42598	Glutaryl-CoA dehydrogenase OS=Mycobacterium smegmatis (strain ATCC 700084 / mc(2)155) OX=246196 GN=MSMEG_5267 PE=3 SV=1
498	A0QQT2|A0QQT2_MYCS2	361.12	46	61900000	22	22	28		62485	DNA or RNA helicase of superfamily protein II OS=Mycobacterium smegmatis (strain ATCC 700084 / mc(2)155) OX=246196 GN=MSMEG_0866 PE=4 SV=1
686	I7FK99|I7FK99_MYCS2	361.09	88	468000000	12	12	22	Carbamidomethylation; Oxidation (M); Deamidation (NQ)	15458	Peptide-methionine (R)-S-oxide reductase OS=Mycobacterium smegmatis (strain ATCC 700084 / mc(2)155) OX=246196 GN=MSMEI_2715 PE=4 SV=1
686	A0QW27|A0QW27_MYCS2	361.09	88	468000000	12	12	22	Carbamidomethylation; Oxidation (M); Deamidation (NQ)	15458	Peptide-methionine (R)-S-oxide reductase OS=Mycobacterium smegmatis (strain ATCC 700084 / mc(2)155) OX=246196 GN=msrB PE=4 SV=1
682	A0R2C6|A0R2C6_MYCS2	361.01	69	100000000	13	13	22	Carbamidomethylation; Oxidation (M)	34202	Malyl-CoA lyase OS=Mycobacterium smegmatis (strain ATCC 700084 / mc(2)155) OX=246196 GN=MSMEG_5064 PE=3 SV=1
682	I7GDG4|I7GDG4_MYCS2	361.01	67	100000000	13	13	22	Carbamidomethylation; Oxidation (M)	35158	Citrate (Pro-3S)-lyase OS=Mycobacterium smegmatis (strain ATCC 700084 / mc(2)155) OX=246196 GN=MSMEI_4937 PE=3 SV=1
425	A0R5L0|A0R5L0_MYCS2	361.01	43	108000000	20	14	32	Carbamidomethylation	55172	Glycerol kinase OS=Mycobacterium smegmatis (strain ATCC 700084 / mc(2)155) OX=246196 GN=glpK PE=3 SV=1
811	A0QPW9|A0QPW9_MYCS2	360.69	79	194000000	13	13	19	Carbamidomethylation	30078	Uncharacterized protein OS=Mycobacterium smegmatis (strain ATCC 700084 / mc(2)155) OX=246196 GN=MSMEG_0546 PE=4 SV=1
811	I7FWK6|I7FWK6_MYCS2	360.69	79	194000000	13	13	19	Carbamidomethylation	30078	Methyltransferase type 11 OS=Mycobacterium smegmatis (strain ATCC 700084 / mc(2)155) OX=246196 GN=MSMEI_0531 PE=4 SV=1
335	sp|A0QVR3|DAPB_MYCS2	360.62	66	249000000	13	13	38	Oxidation (M); Deamidation (NQ)	25710	4-hydroxy-tetrahydrodipicolinate reductase OS=Mycobacterium smegmatis (strain ATCC 700084 / mc(2)155) OX=246196 GN=dapB PE=1 SV=1
491	sp|A0QW25|Y2782_MYCS2	360.3	82	303000000	16	16	29	Carbamidomethylation; Oxidation (M); Deamidation (NQ)	26305	Uncharacterized protein MSMEG_2782/MSMEI_2713 OS=Mycobacterium smegmatis (strain ATCC 700084 / mc(2)155) OX=246196 GN=MSMEG_2782 PE=1 SV=1
736	A0R2X3|A0R2X3_MYCS2	360.28	49	208000000	13	13	21	Carbamidomethylation; Oxidation (M)	40458	Putative cystathionine gamma-synthase OS=Mycobacterium smegmatis (strain ATCC 700084 / mc(2)155) OX=246196 GN=MSMEG_5265 PE=3 SV=1
736	I7GDT7|I7GDT7_MYCS2	360.28	49	208000000	13	13	21	Carbamidomethylation; Oxidation (M)	40458	Cystathionine gamma-synthase OS=Mycobacterium smegmatis (strain ATCC 700084 / mc(2)155) OX=246196 GN=metB PE=3 SV=1
727	I7FJ40|I7FJ40_MYCS2	360.21	48	85400000	12	12	21	Carbamidomethylation	35792	Hydrolase MutT1 OS=Mycobacterium smegmatis (strain ATCC 700084 / mc(2)155) OX=246196 GN=mutT1 PE=3 SV=1
727	A0QUZ2|A0QUZ2_MYCS2	360.21	48	85400000	12	12	21	Carbamidomethylation	35923	Hydrolase NUDIX family protein OS=Mycobacterium smegmatis (strain ATCC 700084 / mc(2)155) OX=246196 GN=MSMEG_2390 PE=1 SV=1
932	I7FZX1|I7FZX1_MYCS2	360.01	68	130000000	13	13	16	Carbamidomethylation	38959	Cys/Met metabolism pyridoxal-phosphate-dependent enzyme OS=Mycobacterium smegmatis (strain ATCC 700084 / mc(2)155) OX=246196 GN=MSMEI_2334 PE=3 SV=1
932	A0QUZ6|A0QUZ6_MYCS2	360.01	68	130000000	13	13	16	Carbamidomethylation	38959	Putative cystathionine gamma-synthase OS=Mycobacterium smegmatis (strain ATCC 700084 / mc(2)155) OX=246196 GN=MSMEG_2394 PE=3 SV=1
628	A0QRU7|A0QRU7_MYCS2	359.86	27	33000000	21	21	23		126164	Uncharacterized protein OS=Mycobacterium smegmatis (strain ATCC 700084 / mc(2)155) OX=246196 GN=MSMEG_1244 PE=4 SV=1
628	I7F7X8|I7F7X8_MYCS2	359.86	27	33000000	21	21	23		126164	Uncharacterized protein OS=Mycobacterium smegmatis (strain ATCC 700084 / mc(2)155) OX=246196 GN=MSMEI_1209 PE=4 SV=1
572	I7FE16|I7FE16_MYCS2	359.42	43	94900000	20	20	25		68306	Isoniazid inducible gene protein IniA OS=Mycobacterium smegmatis (strain ATCC 700084 / mc(2)155) OX=246196 GN=iniA PE=4 SV=1
649	A0QVQ7|A0QVQ7_MYCS2	359.34	67	262000000	17	16	23	Carbamidomethylation; Oxidation (M); Deamidation (NQ)	31095	Beta-lactamase OS=Mycobacterium smegmatis (strain ATCC 700084 / mc(2)155) OX=246196 GN=MSMEG_2658 PE=3 SV=1
649	I7FJY5|I7FJY5_MYCS2	359.34	67	262000000	17	16	23	Carbamidomethylation; Oxidation (M); Deamidation (NQ)	31095	Beta-lactamase OS=Mycobacterium smegmatis (strain ATCC 700084 / mc(2)155) OX=246196 GN=MSMEI_2595 PE=3 SV=1
637	I7FGI0|I7FGI0_MYCS2	359.23	63	56300000	18	18	23	Carbamidomethylation	49953	Benzaldehyde dehydrogenase II OS=Mycobacterium smegmatis (strain ATCC 700084 / mc(2)155) OX=246196 GN=MSMEI_4067 PE=3 SV=1
637	A0QZV7|A0QZV7_MYCS2	359.23	63	56300000	18	18	23	Carbamidomethylation	49953	[NAD+] benzaldehyde dehydrogenase OS=Mycobacterium smegmatis (strain ATCC 700084 / mc(2)155) OX=246196 GN=MSMEG_4165 PE=3 SV=1
1441	A0QSB2|A0QSB2_MYCS2	358.89	35	16300000	9	9	9	Carbamidomethylation	45125	Glyoxalase family protein OS=Mycobacterium smegmatis (strain ATCC 700084 / mc(2)155) OX=246196 GN=MSMEG_1417 PE=4 SV=1
1441	I7F8H2|I7F8H2_MYCS2	358.89	35	16300000	9	9	9	Carbamidomethylation	45125	Glyoxalase/bleomycin resistance protein/dioxygenase OS=Mycobacterium smegmatis (strain ATCC 700084 / mc(2)155) OX=246196 GN=MSMEI_1382 PE=4 SV=1
270	sp|A0QS62|RL10_MYCS2	358.78	89	3520000000	24	24	43	Oxidation (M); Deamidation (NQ)	18011	50S ribosomal protein L10 OS=Mycobacterium smegmatis (strain ATCC 700084 / mc(2)155) OX=246196 GN=rplJ PE=1 SV=1
533	sp|A0R196|CLPX_MYCS2	358.62	55	233000000	18	18	27	Carbamidomethylation; Oxidation (M)	46676	ATP-dependent Clp protease ATP-binding subunit ClpX OS=Mycobacterium smegmatis (strain ATCC 700084 / mc(2)155) OX=246196 GN=clpX PE=3 SV=1
816	A0QNM4|A0QNM4_MYCS2	358.6	74	97900000	16	16	19		29986	Peroxisomal hydratase-dehydrogenase-epimerase OS=Mycobacterium smegmatis (strain ATCC 700084 / mc(2)155) OX=246196 GN=MSMEG_0096 PE=3 SV=1
816	I7F4L2|I7F4L2_MYCS2	358.6	73	97900000	16	16	19		30239	Short-chain dehydrogenase/reductase SDR OS=Mycobacterium smegmatis (strain ATCC 700084 / mc(2)155) OX=246196 GN=MSMEI_0093 PE=3 SV=1
655	A0QS18|A0QS18_MYCS2	358.37	44	98800000	17	17	23	Carbamidomethylation; Deamidation (NQ)	58465	Peptide chain release factor 3 OS=Mycobacterium smegmatis (strain ATCC 700084 / mc(2)155) OX=246196 GN=prfC PE=3 SV=1
655	I7F834|I7F834_MYCS2	358.37	43	98800000	17	17	23	Carbamidomethylation; Deamidation (NQ)	59752	Peptide chain release factor 3 OS=Mycobacterium smegmatis (strain ATCC 700084 / mc(2)155) OX=246196 GN=prfC PE=3 SV=1
701	I7FF59|I7FF59_MYCS2	358.23	48	111000000	15	15	21	Oxidation (M)	51134	GTPase Der OS=Mycobacterium smegmatis (strain ATCC 700084 / mc(2)155) OX=246196 GN=engA PE=3 SV=1
701	A0QYP9|A0QYP9_MYCS2	358.23	48	111000000	15	15	21	Oxidation (M)	51134	GTPase Der OS=Mycobacterium smegmatis (strain ATCC 700084 / mc(2)155) OX=246196 GN=der PE=3 SV=1
499	sp|Q9RP48|GLGE_MYCS2	358.03	47	139000000	20	20	28	Carbamidomethylation; Deamidation (NQ)	78043	Alpha-1 4-glucan:maltose-1-phosphate maltosyltransferase OS=Mycobacterium smegmatis (strain ATCC 700084 / mc(2)155) OX=246196 GN=glgE PE=1 SV=1
446	I7GFR3|I7GFR3_MYCS2	357.55	81	302000000	21	21	31	Carbamidomethylation; Oxidation (M); Deamidation (NQ)	38082	Phosphoribosylformylglycinamidine cyclo-ligase OS=Mycobacterium smegmatis (strain ATCC 700084 / mc(2)155) OX=246196 GN=purM PE=3 SV=1
446	A0R4D8|A0R4D8_MYCS2	357.55	81	302000000	21	21	31	Carbamidomethylation; Oxidation (M); Deamidation (NQ)	38082	Phosphoribosylformylglycinamidine cyclo-ligase OS=Mycobacterium smegmatis (strain ATCC 700084 / mc(2)155) OX=246196 GN=purM PE=3 SV=1
666	sp|A0QZ12|PPM1_MYCS2	357.08	58	258000000	14	14	22	Deamidation (NQ)	29106	Polyprenol monophosphomannose synthase OS=Mycobacterium smegmatis (strain ATCC 700084 / mc(2)155) OX=246196 GN=ppm1 PE=1 SV=1
675	I7GBT0|I7GBT0_MYCS2	356.91	67	339000000	14	14	22	Oxidation (M); Deamidation (NQ)	36100	Iron ABC transporter periplasmic iron-binding protein OS=Mycobacterium smegmatis (strain ATCC 700084 / mc(2)155) OX=246196 GN=MSMEI_3551 PE=4 SV=1
675	A0QYF1|A0QYF1_MYCS2	356.91	66	339000000	14	14	22	Oxidation (M); Deamidation (NQ)	36432	Ferric iron-binding periplasmic protein of ABC transporter OS=Mycobacterium smegmatis (strain ATCC 700084 / mc(2)155) OX=246196 GN=MSMEG_3636 PE=4 SV=1
700	I7FFZ0|I7FFZ0_MYCS2	356.83	41	190000000	16	16	21		52347	Bbc-1 OS=Mycobacterium smegmatis (strain ATCC 700084 / mc(2)155) OX=246196 GN=MSMEI_1315 PE=4 SV=1
700	A0QS52|A0QS52_MYCS2	356.83	41	190000000	16	16	21		52347	ABC1 family protein OS=Mycobacterium smegmatis (strain ATCC 700084 / mc(2)155) OX=246196 GN=MSMEG_1353 PE=4 SV=1
621	I7FPB2|I7FPB2_MYCS2	356.79	80	161000000	15	15	24	Carbamidomethylation; Deamidation (NQ)	23852	Phosphoglycerate mutase OS=Mycobacterium smegmatis (strain ATCC 700084 / mc(2)155) OX=246196 GN=MSMEI_4095 PE=4 SV=1
621	A0QZY4|A0QZY4_MYCS2	356.79	80	161000000	15	15	24	Carbamidomethylation; Deamidation (NQ)	23852	Phosphoglycerate mutase family protein OS=Mycobacterium smegmatis (strain ATCC 700084 / mc(2)155) OX=246196 GN=MSMEG_4193 PE=4 SV=1
643	sp|A0QXD8|ELTD_MYCS2	356.79	57	160000000	14	14	23	Carbamidomethylation; Deamidation (NQ)	39356	Erythritol/L-threitol dehydrogenase OS=Mycobacterium smegmatis (strain ATCC 700084 / mc(2)155) OX=246196 GN=eltD PE=1 SV=1
922	A0QPI4|A0QPI4_MYCS2	356.65	37	138000000	13	13	16	Carbamidomethylation	51737	Condensation domain protein OS=Mycobacterium smegmatis (strain ATCC 700084 / mc(2)155) OX=246196 GN=MSMEG_0409 PE=4 SV=1
922	Q2M5K5|Q2M5K5_MYCS2	356.65	32	138000000	13	13	16	Carbamidomethylation	58488	PapA3 OS=Mycobacterium smegmatis (strain ATCC 700084 / mc(2)155) OX=246196 GN=papA3 PE=4 SV=1
922	I7F5K9|I7F5K9_MYCS2	356.65	32	138000000	13	13	16	Carbamidomethylation	58488	PapA3 OS=Mycobacterium smegmatis (strain ATCC 700084 / mc(2)155) OX=246196 GN=papA3 PE=4 SV=1
757	sp|A0QNI7|ESPG1_MYCS2	356.43	73	153000000	14	14	20	Carbamidomethylation; Deamidation (NQ)	30582	ESX-1 secretion-associated protein EspG1 OS=Mycobacterium smegmatis (strain ATCC 700084 / mc(2)155) OX=246196 GN=espG1 PE=3 SV=1
516	sp|A0QZ40|TATA_MYCS2	356.11	51	249000000	11	11	28	Oxidation (M); Deamidation (NQ)	8932	Sec-independent protein translocase protein TatA OS=Mycobacterium smegmatis (strain ATCC 700084 / mc(2)155) OX=246196 GN=tatA PE=3 SV=1
693	sp|A0QYG2|GARA_MYCS2	355.48	96	402000000	9	9	22	Deamidation (NQ)	16584	Glycogen accumulation regulator GarA OS=Mycobacterium smegmatis (strain ATCC 700084 / mc(2)155) OX=246196 GN=garA PE=1 SV=2
477	sp|A0QWV9|WHIA_MYCS2	355.34	66	262000000	21	21	29	Carbamidomethylation	34864	Probable cell division protein WhiA OS=Mycobacterium smegmatis (strain ATCC 700084 / mc(2)155) OX=246196 GN=whiA PE=1 SV=2
536	I7GDP0|I7GDP0_MYCS2	355.25	59	177000000	16	16	27	Carbamidomethylation; Oxidation (M); Deamidation (NQ)	42321	Acyl-CoA dehydrogenase OS=Mycobacterium smegmatis (strain ATCC 700084 / mc(2)155) OX=246196 GN=MSMEI_5062 PE=3 SV=1
536	A0R2Q5|A0R2Q5_MYCS2	355.25	59	177000000	16	16	27	Carbamidomethylation; Oxidation (M); Deamidation (NQ)	42321	Long-chain specific acyl-CoA dehydrogenase OS=Mycobacterium smegmatis (strain ATCC 700084 / mc(2)155) OX=246196 GN=MSMEG_5197 PE=3 SV=1
520	I7FL29|I7FL29_MYCS2	355.12	95	422000000	16	16	27	Deamidation (NQ)	15873	Pyridoxamine 5'-phosphate oxidase-related FMN-binding protein OS=Mycobacterium smegmatis (strain ATCC 700084 / mc(2)155) OX=246196 GN=MSMEI_5565 PE=4 SV=1
520	A0R462|A0R462_MYCS2	355.12	95	422000000	16	16	27	Deamidation (NQ)	15873	Pyridoxamine 5'-phosphate oxidase family protein OS=Mycobacterium smegmatis (strain ATCC 700084 / mc(2)155) OX=246196 GN=MSMEG_5717 PE=4 SV=1
1076	I7FLY6|I7FLY6_MYCS2	354.99	49	69000000	10	10	14		25933	Trehalose 6-phosphate phosphatase OS=Mycobacterium smegmatis (strain ATCC 700084 / mc(2)155) OX=246196 GN=MSMEI_5882 PE=3 SV=1
1076	A0R529|A0R529_MYCS2	354.99	49	69000000	10	10	14		25933	Trehalose 6-phosphate phosphatase OS=Mycobacterium smegmatis (strain ATCC 700084 / mc(2)155) OX=246196 GN=otsB PE=3 SV=1
810	I7GG16|I7GG16_MYCS2	354.86	70	147000000	11	11	19	Deamidation (NQ)	22378	2-C-methyl-D-erythritol 4-phosphate cytidylyltransferase OS=Mycobacterium smegmatis (strain ATCC 700084 / mc(2)155) OX=246196 GN=ispD PE=3 SV=1
810	A0R560|A0R560_MYCS2	354.86	70	147000000	11	11	19	Deamidation (NQ)	22378	2-C-methyl-D-erythritol 4-phosphate cytidylyltransferase OS=Mycobacterium smegmatis (strain ATCC 700084 / mc(2)155) OX=246196 GN=ispD PE=1 SV=1
615	sp|A0QUX7|ILVH_MYCS2	354.85	88	511000000	17	17	24		18395	Acetolactate synthase small subunit OS=Mycobacterium smegmatis (strain ATCC 700084 / mc(2)155) OX=246196 GN=ilvH PE=1 SV=1
672	I7FCD9|I7FCD9_MYCS2	354.62	36	103000000	17	17	22	Carbamidomethylation; Deamidation (NQ)	78114	Conserved hypothetical alanine and proline rich protein OS=Mycobacterium smegmatis (strain ATCC 700084 / mc(2)155) OX=246196 GN=MSMEI_0071 PE=4 SV=1
672	A0QNK1|A0QNK1_MYCS2	354.62	36	103000000	17	17	22	Carbamidomethylation; Deamidation (NQ)	78245	Uncharacterized protein OS=Mycobacterium smegmatis (strain ATCC 700084 / mc(2)155) OX=246196 GN=MSMEG_0071 PE=4 SV=1
648	I7G505|I7G505_MYCS2	354.11	52	265000000	18	18	23	Carbamidomethylation; Deamidation (NQ)	39147	Nucleotidyl transferase OS=Mycobacterium smegmatis (strain ATCC 700084 / mc(2)155) OX=246196 GN=mpg1 PE=4 SV=1
1218	I7FMW3|I7FMW3_MYCS2	353.99	74	82800000	9	9	12	Carbamidomethylation; Oxidation (M); Deamidation (NQ)	28288	Cof-like hydrolase OS=Mycobacterium smegmatis (strain ATCC 700084 / mc(2)155) OX=246196 GN=MSMEI_6239 PE=4 SV=1
1218	A0R632|A0R632_MYCS2	353.99	74	82800000	9	9	12	Carbamidomethylation; Oxidation (M); Deamidation (NQ)	28288	Cof-like hydrolase OS=Mycobacterium smegmatis (strain ATCC 700084 / mc(2)155) OX=246196 GN=MSMEG_6407 PE=4 SV=1
303	I7F4F0|I7F4F0_MYCS2	353.6	51	469000000	24	24	40	Deamidation (NQ)	51424	FHA domain containing protein OS=Mycobacterium smegmatis (strain ATCC 700084 / mc(2)155) OX=246196 GN=MSMEI_0037 PE=4 SV=1
303	A0QNG7|A0QNG7_MYCS2	353.6	51	469000000	24	24	40	Deamidation (NQ)	52026	FHA domain protein OS=Mycobacterium smegmatis (strain ATCC 700084 / mc(2)155) OX=246196 GN=MSMEG_0035 PE=4 SV=1
1007	I7FPE5|I7FPE5_MYCS2	353.41	47	87600000	12	12	15	Carbamidomethylation; Deamidation (NQ)	51664	UDP-N-acetylmuramoyl-tripeptide--D-alanyl-D-alanine ligase OS=Mycobacterium smegmatis (strain ATCC 700084 / mc(2)155) OX=246196 GN=murF PE=3 SV=1
1007	A0R020|A0R020_MYCS2	353.41	47	87600000	12	12	15	Carbamidomethylation; Deamidation (NQ)	51664	UDP-N-acetylmuramoyl-tripeptide--D-alanyl-D-alanine ligase OS=Mycobacterium smegmatis (strain ATCC 700084 / mc(2)155) OX=246196 GN=murF PE=3 SV=1
948	sp|A0QVH7|DXR_MYCS2	353.07	56	132000000	12	12	16	Carbamidomethylation; Deamidation (NQ)	41064	1-deoxy-D-xylulose 5-phosphate reductoisomerase OS=Mycobacterium smegmatis (strain ATCC 700084 / mc(2)155) OX=246196 GN=dxr PE=3 SV=1
786	I7G3S1|I7G3S1_MYCS2	352.99	19	46300000	15	15	19		130640	Cobaltochelatase CobN subunit OS=Mycobacterium smegmatis (strain ATCC 700084 / mc(2)155) OX=246196 GN=cobN PE=4 SV=1
786	A0QZ17|A0QZ17_MYCS2	352.99	19	46300000	15	15	19		130640	Cobaltochelatase CobN subunit OS=Mycobacterium smegmatis (strain ATCC 700084 / mc(2)155) OX=246196 GN=cobN PE=4 SV=1
927	A0QYI2|A0QYI2_MYCS2	352.79	43	65700000	13	13	16	Carbamidomethylation	56505	Carboxylic ester hydrolase OS=Mycobacterium smegmatis (strain ATCC 700084 / mc(2)155) OX=246196 GN=MSMEG_3667 PE=3 SV=1
647	A0QR65|A0QR65_MYCS2	352.69	73	106000000	18	18	23	Carbamidomethylation	29797	Acetyltransferase gnat family protein putative OS=Mycobacterium smegmatis (strain ATCC 700084 / mc(2)155) OX=246196 GN=MSMEG_1001 PE=4 SV=1
647	I7FF19|I7FF19_MYCS2	352.69	73	106000000	18	18	23	Carbamidomethylation	29797	Acetyltransferase GNAT family OS=Mycobacterium smegmatis (strain ATCC 700084 / mc(2)155) OX=246196 GN=MSMEI_0973 PE=4 SV=1
479	sp|A0R607|DPRE1_MYCS2	352.53	51	232000000	17	17	29	Carbamidomethylation; Oxidation (M); Deamidation (NQ)	50377	Decaprenylphosphoryl-beta-D-ribose oxidase OS=Mycobacterium smegmatis (strain ATCC 700084 / mc(2)155) OX=246196 GN=dprE1 PE=1 SV=2
487	A0R3D9|A0R3D9_MYCS2	352.27	69	388000000	21	21	29	Oxidation (M)	32833	Ribosomal RNA small subunit methyltransferase A OS=Mycobacterium smegmatis (strain ATCC 700084 / mc(2)155) OX=246196 GN=ksgA PE=3 SV=1
487	I7FK81|I7FK81_MYCS2	352.27	69	388000000	21	21	29	Oxidation (M)	32833	Ribosomal RNA small subunit methyltransferase A OS=Mycobacterium smegmatis (strain ATCC 700084 / mc(2)155) OX=246196 GN=ksgA PE=3 SV=1
604	A0R5L6|A0R5L6_MYCS2	352.22	68	509000000	10	10	24	Oxidation (M); Deamidation (NQ)	24500	Thiopurine S-methyltransferase (Tpmt) superfamily protein OS=Mycobacterium smegmatis (strain ATCC 700084 / mc(2)155) OX=246196 GN=MSMEG_6235 PE=4 SV=1
604	I7FMH0|I7FMH0_MYCS2	352.22	65	509000000	10	10	24	Oxidation (M); Deamidation (NQ)	25744	Methyltransferase type 11 OS=Mycobacterium smegmatis (strain ATCC 700084 / mc(2)155) OX=246196 GN=MSMEI_6074 PE=4 SV=1
593	A0QYW6|A0QYW6_MYCS2	352.22	93	832000000	12	12	25	Deamidation (NQ)	15207	Universal stress protein family protein putative OS=Mycobacterium smegmatis (strain ATCC 700084 / mc(2)155) OX=246196 GN=MSMEG_3811 PE=1 SV=1
593	I7GAK0|I7GAK0_MYCS2	352.22	93	832000000	12	12	25	Deamidation (NQ)	15207	UspA domain protein OS=Mycobacterium smegmatis (strain ATCC 700084 / mc(2)155) OX=246196 GN=MSMEI_3722 PE=4 SV=1
824	sp|A0QTF8|RMLD_MYCS2	352.1	54	117000000	11	11	19	Carbamidomethylation; Oxidation (M); Deamidation (NQ)	34254	dTDP-4-dehydrorhamnose reductase OS=Mycobacterium smegmatis (strain ATCC 700084 / mc(2)155) OX=246196 GN=rmlD PE=1 SV=1
537	I7FTA1|I7FTA1_MYCS2	352.05	72	298000000	14	14	27	Carbamidomethylation; Oxidation (M); Deamidation (NQ)	23769	Phosphoribosylformylglycinamidine synthase subunit PurQ OS=Mycobacterium smegmatis (strain ATCC 700084 / mc(2)155) OX=246196 GN=purQ PE=3 SV=1
537	A0R4H1|A0R4H1_MYCS2	352.05	72	298000000	14	14	27	Carbamidomethylation; Oxidation (M); Deamidation (NQ)	23769	Phosphoribosylformylglycinamidine synthase subunit PurQ OS=Mycobacterium smegmatis (strain ATCC 700084 / mc(2)155) OX=246196 GN=purQ PE=3 SV=1
930	A0QP15|A0QP15_MYCS2	352.05	81	156000000	12	12	16		17430	O-acetylhomoserine/O-acetylserine sulfhydrylase OS=Mycobacterium smegmatis (strain ATCC 700084 / mc(2)155) OX=246196 GN=MSMEG_0238 PE=4 SV=1
930	I7FVU5|I7FVU5_MYCS2	352.05	81	156000000	12	12	16		17430	CoA binding domain protein OS=Mycobacterium smegmatis (strain ATCC 700084 / mc(2)155) OX=246196 GN=MSMEI_0231 PE=4 SV=1
565	A0QV17|A0QV17_MYCS2	351.83	83	286000000	13	13	26	Deamidation (NQ)	21261	Hemerythrin HHE cation binding region OS=Mycobacterium smegmatis (strain ATCC 700084 / mc(2)155) OX=246196 GN=MSMEG_2415 PE=4 SV=1
571	I7G0L5|I7G0L5_MYCS2	351.79	88	263000000	11	11	26	Carbamidomethylation; Deamidation (NQ)	10954	Uncharacterized protein OS=Mycobacterium smegmatis (strain ATCC 700084 / mc(2)155) OX=246196 GN=MSMEI_2694 PE=4 SV=1
571	A0QW06|A0QW06_MYCS2	351.79	88	263000000	11	11	26	Carbamidomethylation; Deamidation (NQ)	10954	Uncharacterized protein OS=Mycobacterium smegmatis (strain ATCC 700084 / mc(2)155) OX=246196 GN=MSMEG_2763 PE=4 SV=1
973	I7FFA5|I7FFA5_MYCS2	351.61	52	169000000	12	12	16	Carbamidomethylation; Oxidation (M); Deamidation (NQ)	39828	Arginine biosynthesis bifunctional protein ArgJ OS=Mycobacterium smegmatis (strain ATCC 700084 / mc(2)155) OX=246196 GN=argJ PE=3 SV=1
973	A0QYT1|A0QYT1_MYCS2	351.61	51	169000000	12	12	16	Carbamidomethylation; Oxidation (M); Deamidation (NQ)	40354	Arginine biosynthesis bifunctional protein ArgJ OS=Mycobacterium smegmatis (strain ATCC 700084 / mc(2)155) OX=246196 GN=argJ PE=3 SV=1
1106	I7FIS4|I7FIS4_MYCS2	351.52	44	68700000	11	11	13	Carbamidomethylation	39818	Hydrogenase expression/formation protein HypD OS=Mycobacterium smegmatis (strain ATCC 700084 / mc(2)155) OX=246196 GN=MSMEI_2218 PE=4 SV=1
1106	A0QUN9|A0QUN9_MYCS2	351.52	44	68700000	11	11	13	Carbamidomethylation	39818	Hydrogenase expression/formation protein HypD OS=Mycobacterium smegmatis (strain ATCC 700084 / mc(2)155) OX=246196 GN=hypD PE=4 SV=1
774	I7FDS5|I7FDS5_MYCS2	351.48	31	101000000	15	15	20	Deamidation (NQ)	78754	Acyl-CoA dehydrogenase FadE6 OS=Mycobacterium smegmatis (strain ATCC 700084 / mc(2)155) OX=246196 GN=fadE6 PE=4 SV=1
774	A0QQ26|A0QQ26_MYCS2	351.48	31	101000000	15	15	20	Deamidation (NQ)	78754	Putative acyl-CoA dehydrogenase OS=Mycobacterium smegmatis (strain ATCC 700084 / mc(2)155) OX=246196 GN=MSMEG_0603 PE=4 SV=1
1016	I7FB52|I7FB52_MYCS2	351.39	48	50000000	11	11	15	Carbamidomethylation; Deamidation (NQ)	55365	4-coumarate CoA ligase OS=Mycobacterium smegmatis (strain ATCC 700084 / mc(2)155) OX=246196 GN=MSMEI_2300 PE=4 SV=1
1016	A0QUW5|A0QUW5_MYCS2	351.39	48	50000000	11	11	15	Carbamidomethylation; Deamidation (NQ)	55365	4-coumarate:CoA ligase OS=Mycobacterium smegmatis (strain ATCC 700084 / mc(2)155) OX=246196 GN=MSMEG_2360 PE=4 SV=1
1014	sp|A0QVY5|LEXA_MYCS2	351.28	79	112000000	12	12	15	Carbamidomethylation	25778	LexA repressor OS=Mycobacterium smegmatis (strain ATCC 700084 / mc(2)155) OX=246196 GN=lexA PE=3 SV=1
732	I7G417|I7G417_MYCS2	351.22	57	82800000	16	16	21	Deamidation (NQ)	47805	5-oxoprolinase (ATP-hydrolyzing) OS=Mycobacterium smegmatis (strain ATCC 700084 / mc(2)155) OX=246196 GN=MSMEI_3879 PE=4 SV=1
902	I7G7N5|I7G7N5_MYCS2	351.11	79	101000000	12	12	17	Carbamidomethylation	30700	TatD-related deoxyribonuclease OS=Mycobacterium smegmatis (strain ATCC 700084 / mc(2)155) OX=246196 GN=tatD PE=4 SV=1
902	A0R3E1|A0R3E1_MYCS2	351.11	79	101000000	12	12	17	Carbamidomethylation	30700	Deoxyribonuclease OS=Mycobacterium smegmatis (strain ATCC 700084 / mc(2)155) OX=246196 GN=MSMEG_5440 PE=4 SV=1
784	I7FJJ8|I7FJJ8_MYCS2	350.84	51	367000000	7	7	20	Carbamidomethylation; Deamidation (NQ)	25675	Beta-Ig-H3/fasciclin OS=Mycobacterium smegmatis (strain ATCC 700084 / mc(2)155) OX=246196 GN=MSMEI_5061 PE=4 SV=1
784	A0R2Q4|A0R2Q4_MYCS2	350.84	51	367000000	7	7	20	Carbamidomethylation; Deamidation (NQ)	25675	Fasciclin domain protein OS=Mycobacterium smegmatis (strain ATCC 700084 / mc(2)155) OX=246196 GN=MSMEG_5196 PE=4 SV=1
898	I7FZE8|I7FZE8_MYCS2	350.79	66	64300000	15	15	17	Carbamidomethylation; Oxidation (M); Deamidation (NQ)	39467	N-acetylglucosamine 6-phosphate deacetylase OS=Mycobacterium smegmatis (strain ATCC 700084 / mc(2)155) OX=246196 GN=nagA PE=3 SV=1
898	A0QU89|A0QU89_MYCS2	350.79	66	64300000	15	15	17	Carbamidomethylation; Oxidation (M); Deamidation (NQ)	39467	N-acetylglucosamine-6-phosphate deacetylase OS=Mycobacterium smegmatis (strain ATCC 700084 / mc(2)155) OX=246196 GN=nagA PE=1 SV=1
579	I7G751|I7G751_MYCS2	350.72	75	155000000	18	18	25	Carbamidomethylation; Deamidation (NQ)	36221	Uncharacterized protein OS=Mycobacterium smegmatis (strain ATCC 700084 / mc(2)155) OX=246196 GN=MSMEI_5108 PE=4 SV=1
579	A0R2V4|A0R2V4_MYCS2	350.72	75	155000000	18	18	25	Carbamidomethylation; Deamidation (NQ)	36221	Uncharacterized protein OS=Mycobacterium smegmatis (strain ATCC 700084 / mc(2)155) OX=246196 GN=MSMEG_5246 PE=1 SV=1
542	A0QWJ6|A0QWJ6_MYCS2	350.24	36	47300000	20	20	26	Carbamidomethylation; Deamidation (NQ)	87931	GTP pyrophosphokinase OS=Mycobacterium smegmatis (strain ATCC 700084 / mc(2)155) OX=246196 GN=relA PE=3 SV=1
542	I7FCZ4|I7FCZ4_MYCS2	350.24	36	47300000	20	20	26	Carbamidomethylation; Deamidation (NQ)	87931	GTP pyrophosphokinase RelA OS=Mycobacterium smegmatis (strain ATCC 700084 / mc(2)155) OX=246196 GN=relA PE=3 SV=1
841	sp|A0R191|IOLG_MYCS2	350.05	69	99900000	15	15	18	Carbamidomethylation	36836	Inositol 2-dehydrogenase OS=Mycobacterium smegmatis (strain ATCC 700084 / mc(2)155) OX=246196 GN=iolG PE=3 SV=1
526	I7FAD0|I7FAD0_MYCS2	350.03	56	117000000	22	22	27	Deamidation (NQ)	49471	NADPH:adrenodoxin oxidoreductase fprA (NADPH-ferredoxin reductase) OS=Mycobacterium smegmatis (strain ATCC 700084 / mc(2)155) OX=246196 GN=fprA PE=4 SV=1
526	A4ZHS2|A4ZHS2_MYCS2	350.03	54	117000000	22	22	27	Deamidation (NQ)	50926	Putative ferredoxin-NADP reductase OS=Mycobacterium smegmatis (strain ATCC 700084 / mc(2)155) OX=246196 GN=MSMEG2086 PE=4 SV=1
986	I7G7C4|I7G7C4_MYCS2	349.94	89	287000000	9	9	16	Carbamidomethylation	11037	Uncharacterized protein OS=Mycobacterium smegmatis (strain ATCC 700084 / mc(2)155) OX=246196 GN=MSMEI_5183 PE=4 SV=1
986	A0R336|A0R336_MYCS2	349.94	89	287000000	9	9	16	Carbamidomethylation	11037	Uncharacterized protein OS=Mycobacterium smegmatis (strain ATCC 700084 / mc(2)155) OX=246196 GN=MSMEG_5328 PE=4 SV=1
910	A0R3F0|A0R3F0_MYCS2	349.91	63	35700000	15	15	17	Carbamidomethylation	43113	Arginine deiminase OS=Mycobacterium smegmatis (strain ATCC 700084 / mc(2)155) OX=246196 GN=arcA PE=3 SV=1
910	I7GE59|I7GE59_MYCS2	349.91	63	35700000	15	15	17	Carbamidomethylation	43113	Arginine deiminase OS=Mycobacterium smegmatis (strain ATCC 700084 / mc(2)155) OX=246196 GN=arcA PE=3 SV=1
808	sp|Q9F868|REGX3_MYCS2	349.75	66	133000000	12	12	19	Carbamidomethylation; Oxidation (M)	24911	Sensory transduction protein regX3 OS=Mycobacterium smegmatis (strain ATCC 700084 / mc(2)155) OX=246196 GN=regX3 PE=1 SV=1
575	A0QVJ2|A0QVJ2_MYCS2	349.46	48	80400000	22	22	25	Carbamidomethylation; Oxidation (M)	65926	Gnat-family protein acetyltransferase OS=Mycobacterium smegmatis (strain ATCC 700084 / mc(2)155) OX=246196 GN=MSMEG_2593 PE=4 SV=1
575	I7G8V0|I7G8V0_MYCS2	349.46	48	80400000	22	22	25	Carbamidomethylation; Oxidation (M)	67315	Acetyltransferase GNAT family OS=Mycobacterium smegmatis (strain ATCC 700084 / mc(2)155) OX=246196 GN=MSMEI_2531 PE=4 SV=1
794	I7FLC6|I7FLC6_MYCS2	349.15	63	91600000	16	16	19	Carbamidomethylation; Deamidation (NQ)	44879	Probable M18 family aminopeptidase 2 OS=Mycobacterium smegmatis (strain ATCC 700084 / mc(2)155) OX=246196 GN=apeB PE=3 SV=1
794	A0R4G8|A0R4G8_MYCS2	349.15	63	91600000	16	16	19	Carbamidomethylation; Deamidation (NQ)	44879	Probable M18 family aminopeptidase 2 OS=Mycobacterium smegmatis (strain ATCC 700084 / mc(2)155) OX=246196 GN=apeB PE=3 SV=1
792	I7G4R7|I7G4R7_MYCS2	348.98	61	69200000	11	11	19	Carbamidomethylation; Deamidation (NQ)	26698	Short-chain dehydrogenase/reductase SDR OS=Mycobacterium smegmatis (strain ATCC 700084 / mc(2)155) OX=246196 GN=MSMEI_1699 PE=4 SV=1
792	A0QT73|A0QT73_MYCS2	348.98	61	69200000	11	11	19	Carbamidomethylation; Deamidation (NQ)	26698	Dehydrogenase/reductase SDR family protein member 4 OS=Mycobacterium smegmatis (strain ATCC 700084 / mc(2)155) OX=246196 GN=MSMEG_1740 PE=4 SV=1
433	I7FLY1|I7FLY1_MYCS2	348.97	68	163000000	18	18	32	Oxidation (M); Deamidation (NQ)	43329	Acyl-CoA dehydrogenase type 2 C-terminal domain protein OS=Mycobacterium smegmatis (strain ATCC 700084 / mc(2)155) OX=246196 GN=MSMEI_5877 PE=4 SV=1
433	A0R524|A0R524_MYCS2	348.97	68	163000000	18	18	32	Oxidation (M); Deamidation (NQ)	43329	Pigment production hydroxylase OS=Mycobacterium smegmatis (strain ATCC 700084 / mc(2)155) OX=246196 GN=MSMEG_6038 PE=4 SV=1
856	I7G8V2|I7G8V2_MYCS2	347.86	65	108000000	14	14	18	Carbamidomethylation	38138	Glycine cleavage T protein (Aminomethyl transferase) OS=Mycobacterium smegmatis (strain ATCC 700084 / mc(2)155) OX=246196 GN=MSMEI_5642 PE=3 SV=1
856	A0R4D6|A0R4D6_MYCS2	347.86	65	108000000	14	14	18	Carbamidomethylation	38138	Glycine cleavage T-protein (Aminomethyl transferase) OS=Mycobacterium smegmatis (strain ATCC 700084 / mc(2)155) OX=246196 GN=MSMEG_5796 PE=3 SV=1
644	A0QND7|A0QND7_MYCS2	347.79	62	318000000	10	10	23	Oxidation (M)	31537	6-phosphogluconate dehydrogenase decarboxylating OS=Mycobacterium smegmatis (strain ATCC 700084 / mc(2)155) OX=246196 GN=MSMEG_0002 PE=4 SV=1
644	I7G2B0|I7G2B0_MYCS2	347.79	62	318000000	10	10	23	Oxidation (M)	31537	6-phosphogluconate dehydrogenase OS=Mycobacterium smegmatis (strain ATCC 700084 / mc(2)155) OX=246196 GN=MSMEI_0004 PE=4 SV=1
918	A0QR73|A0QR73_MYCS2	347.76	68	153000000	10	10	17	Carbamidomethylation; Oxidation (M); Deamidation (NQ)	23342	Transcriptional regulator TetR family protein OS=Mycobacterium smegmatis (strain ATCC 700084 / mc(2)155) OX=246196 GN=MSMEG_1010 PE=4 SV=1
763	I7FKW8|I7FKW8_MYCS2	347.58	98	227000000	11	11	20	Oxidation (M); Deamidation (NQ)	6868	Uncharacterized protein OS=Mycobacterium smegmatis (strain ATCC 700084 / mc(2)155) OX=246196 GN=MSMEI_5485 PE=4 SV=1
763	A0R3Y1|A0R3Y1_MYCS2	347.58	98	227000000	11	11	20	Oxidation (M); Deamidation (NQ)	6868	Uncharacterized protein OS=Mycobacterium smegmatis (strain ATCC 700084 / mc(2)155) OX=246196 GN=MSMEG_5635 PE=4 SV=1
632	A0QPA9|A0QPA9_MYCS2	347.36	44	51500000	20	20	23	Carbamidomethylation	71183	Acetyl-/propionyl-coenzyme A carboxylase alpha chain OS=Mycobacterium smegmatis (strain ATCC 700084 / mc(2)155) OX=246196 GN=MSMEG_0334 PE=4 SV=1
907	I7GGK5|I7GGK5_MYCS2	347.24	51	57600000	14	14	17	Carbamidomethylation	42464	Alcohol dehydrogenase GroES-like protein OS=Mycobacterium smegmatis (strain ATCC 700084 / mc(2)155) OX=246196 GN=MSMEI_6438 PE=3 SV=1
907	A0R6N9|A0R6N9_MYCS2	347.24	51	57600000	14	14	17	Carbamidomethylation	42464	S-(Hydroxymethyl)glutathione dehydrogenase OS=Mycobacterium smegmatis (strain ATCC 700084 / mc(2)155) OX=246196 GN=MSMEG_6616 PE=3 SV=1
588	A0R175|A0R175_MYCS2	347.15	84	313000000	18	18	25	Carbamidomethylation	35395	Putative oxidoreductase YisS OS=Mycobacterium smegmatis (strain ATCC 700084 / mc(2)155) OX=246196 GN=MSMEG_4650 PE=4 SV=1
588	I7GCM4|I7GCM4_MYCS2	347.15	84	313000000	18	18	25	Carbamidomethylation	35395	Myo-inositol 2-dehydrogenase OS=Mycobacterium smegmatis (strain ATCC 700084 / mc(2)155) OX=246196 GN=MSMEI_4532 PE=4 SV=1
679	I7G0L0|I7G0L0_MYCS2	346.93	69	54900000	18	16	22	Deamidation (NQ)	36069	RNA polymerase sigma factor OS=Mycobacterium smegmatis (strain ATCC 700084 / mc(2)155) OX=246196 GN=mysB PE=3 SV=1
679	A0QVZ5|A0QVZ5_MYCS2	346.93	69	54900000	18	16	22	Deamidation (NQ)	36069	RNA polymerase sigma factor OS=Mycobacterium smegmatis (strain ATCC 700084 / mc(2)155) OX=246196 GN=MSMEG_2752 PE=3 SV=1
673	I7G0N1|I7G0N1_MYCS2	346.91	61	81400000	16	16	22	Carbamidomethylation; Deamidation (NQ)	37149	ATP/GTP-binding integral membrane protein OS=Mycobacterium smegmatis (strain ATCC 700084 / mc(2)155) OX=246196 GN=MSMEI_2719 PE=4 SV=1
673	A0QW31|A0QW31_MYCS2	346.91	61	81400000	16	16	22	Carbamidomethylation; Deamidation (NQ)	37149	ATP/GTP-binding integral membrane protein OS=Mycobacterium smegmatis (strain ATCC 700084 / mc(2)155) OX=246196 GN=MSMEG_2788 PE=4 SV=1
941	A0QUY6|A0QUY6_MYCS2	346.71	69	248000000	12	12	16	Carbamidomethylation; Deamidation (NQ)	27650	5-carboxymethyl-2-hydroxymuconate delta-isomerase OS=Mycobacterium smegmatis (strain ATCC 700084 / mc(2)155) OX=246196 GN=MSMEG_2382 PE=1 SV=1
941	I7FZW3|I7FZW3_MYCS2	346.71	69	248000000	12	12	16	Carbamidomethylation; Deamidation (NQ)	27650	Putative 2-hydroxyhepta-2 4-diene-1 7-dioate isomerase OS=Mycobacterium smegmatis (strain ATCC 700084 / mc(2)155) OX=246196 GN=MSMEI_2322 PE=4 SV=1
493	sp|A0R201|ATPG_MYCS2	346.67	63	517000000	16	16	28	Oxidation (M); Deamidation (NQ)	33398	ATP synthase gamma chain OS=Mycobacterium smegmatis (strain ATCC 700084 / mc(2)155) OX=246196 GN=atpG PE=1 SV=1
881	A0QQC2|A0QQC2_MYCS2	346.49	89	183000000	14	14	17	Carbamidomethylation	22433	Uncharacterized protein OS=Mycobacterium smegmatis (strain ATCC 700084 / mc(2)155) OX=246196 GN=MSMEG_0703 PE=4 SV=1
881	I7G275|I7G275_MYCS2	346.49	89	183000000	14	14	17	Carbamidomethylation	22433	Uncharacterized protein OS=Mycobacterium smegmatis (strain ATCC 700084 / mc(2)155) OX=246196 GN=MSMEI_0686 PE=4 SV=1
819	A0QUN5|A0QUN5_MYCS2	346.28	73	123000000	11	11	19	Carbamidomethylation; Oxidation (M); Deamidation (NQ)	28390	Hydrogenase accessory protein HypB OS=Mycobacterium smegmatis (strain ATCC 700084 / mc(2)155) OX=246196 GN=hypB PE=4 SV=1
819	I7G7P8|I7G7P8_MYCS2	346.28	73	123000000	11	11	19	Carbamidomethylation; Oxidation (M); Deamidation (NQ)	28390	Hydrogenase accessory protein HypB OS=Mycobacterium smegmatis (strain ATCC 700084 / mc(2)155) OX=246196 GN=MSMEI_2214 PE=4 SV=1
148	sp|A0QSE0|RS17_MYCS2	346.09	82	3070000000	14	14	61	Oxidation (M); Deamidation (NQ)	11102	30S ribosomal protein S17 OS=Mycobacterium smegmatis (strain ATCC 700084 / mc(2)155) OX=246196 GN=rpsQ PE=1 SV=1
1088	sp|A0R2I7|MSHB_MYCS2	346.07	52	51300000	12	12	14		30819	1D-myo-inositol 2-acetamido-2-deoxy-alpha-D-glucopyranoside deacetylase OS=Mycobacterium smegmatis (strain ATCC 700084 / mc(2)155) OX=246196 GN=mshB PE=3 SV=1
928	A0R470|A0R470_MYCS2	345.97	54	88900000	13	13	16	Carbamidomethylation	41915	PLP-dependent aminotransferases OS=Mycobacterium smegmatis (strain ATCC 700084 / mc(2)155) OX=246196 GN=MSMEG_5725 PE=4 SV=1
928	I7FT16|I7FT16_MYCS2	345.97	54	88900000	13	13	16	Carbamidomethylation	41915	Succinyldiaminopimelate aminotransferase OS=Mycobacterium smegmatis (strain ATCC 700084 / mc(2)155) OX=246196 GN=MSMEI_5573 PE=4 SV=1
601	sp|A0QNJ2|ECC1B_MYCS2	345.73	43	81500000	19	19	24	Carbamidomethylation	65057	ESX-1 secretion system protein EccCb1 OS=Mycobacterium smegmatis (strain ATCC 700084 / mc(2)155) OX=246196 GN=eccCb1 PE=3 SV=1
376	sp|A0R115|PROA_MYCS2	345.69	58	281000000	22	22	34	Oxidation (M); Deamidation (NQ)	44375	Gamma-glutamyl phosphate reductase OS=Mycobacterium smegmatis (strain ATCC 700084 / mc(2)155) OX=246196 GN=proA PE=3 SV=1
764	A0QYA9|A0QYA9_MYCS2	345.52	48	172000000	12	12	20	Deamidation (NQ)	42974	Anthranilate dioxygenase reductase OS=Mycobacterium smegmatis (strain ATCC 700084 / mc(2)155) OX=246196 GN=MSMEG_3594 PE=4 SV=1
764	I7FET0|I7FET0_MYCS2	345.52	48	172000000	12	12	20	Deamidation (NQ)	42974	Ferredoxin reductase OS=Mycobacterium smegmatis (strain ATCC 700084 / mc(2)155) OX=246196 GN=MSMEI_3512 PE=4 SV=1
612	A0R597|A0R597_MYCS2	345.46	52	867000000	14	14	24	Carbamidomethylation; Oxidation (M)	18350	Inorganic pyrophosphatase OS=Mycobacterium smegmatis (strain ATCC 700084 / mc(2)155) OX=246196 GN=ppa PE=3 SV=1
746	A0R2T2|A0R2T2_MYCS2	345.46	88	125000000	15	15	20	Carbamidomethylation; Deamidation (NQ)	34049	4-hydroxy-3-methylbut-2-enyl diphosphate reductase OS=Mycobacterium smegmatis (strain ATCC 700084 / mc(2)155) OX=246196 GN=ispH PE=3 SV=1
746	I7GDQ8|I7GDQ8_MYCS2	345.46	82	125000000	15	15	20	Carbamidomethylation; Deamidation (NQ)	36188	4-hydroxy-3-methylbut-2-enyl diphosphate reductase OS=Mycobacterium smegmatis (strain ATCC 700084 / mc(2)155) OX=246196 GN=ispH1 PE=3 SV=1
756	I7FKV9|I7FKV9_MYCS2	345.4	35	52200000	15	15	20	Carbamidomethylation; Oxidation (M)	58201	Extracellular solute-binding protein OS=Mycobacterium smegmatis (strain ATCC 700084 / mc(2)155) OX=246196 GN=MSMEI_2889 PE=4 SV=1
756	A0QWJ4|A0QWJ4_MYCS2	345.4	35	52200000	15	15	20	Carbamidomethylation; Oxidation (M)	58201	Bacterial extracellular solute-binding protein family protein 5 OS=Mycobacterium smegmatis (strain ATCC 700084 / mc(2)155) OX=246196 GN=MSMEG_2963 PE=4 SV=1
676	I7FLM5|I7FLM5_MYCS2	344.87	85	211000000	14	14	22	Carbamidomethylation; Oxidation (M); Deamidation (NQ)	30551	MaoC-like dehydratase OS=Mycobacterium smegmatis (strain ATCC 700084 / mc(2)155) OX=246196 GN=MSMEI_5782 PE=4 SV=1
676	A0R4T0|A0R4T0_MYCS2	344.87	85	211000000	14	14	22	Carbamidomethylation; Oxidation (M); Deamidation (NQ)	30551	Putative peroxisomal multifunctional enzyme type 2 OS=Mycobacterium smegmatis (strain ATCC 700084 / mc(2)155) OX=246196 GN=MSMEG_5943 PE=4 SV=1
656	A0QRE7|A0QRE7_MYCS2	344.82	49	121000000	20	20	23	Oxidation (M); Deamidation (NQ)	49194	Amidase OS=Mycobacterium smegmatis (strain ATCC 700084 / mc(2)155) OX=246196 GN=MSMEG_1090 PE=3 SV=1
656	I7FF89|I7FF89_MYCS2	344.82	49	121000000	20	20	23	Oxidation (M); Deamidation (NQ)	49194	Amidase OS=Mycobacterium smegmatis (strain ATCC 700084 / mc(2)155) OX=246196 GN=amiD PE=3 SV=1
545	I7GDI2|I7GDI2_MYCS2	344.8	60	84100000	18	18	26	Carbamidomethylation; Deamidation (NQ)	54512	Peptidase U62 modulator of DNA gyrase OS=Mycobacterium smegmatis (strain ATCC 700084 / mc(2)155) OX=246196 GN=MSMEI_4354 PE=4 SV=1
545	A0R0P9|A0R0P9_MYCS2	344.8	60	84100000	18	18	26	Carbamidomethylation; Deamidation (NQ)	54512	Modulator of DNA gyrase OS=Mycobacterium smegmatis (strain ATCC 700084 / mc(2)155) OX=246196 GN=MSMEG_4464 PE=4 SV=1
847	I7G5R0|I7G5R0_MYCS2	344.66	55	161000000	11	11	18	Carbamidomethylation; Deamidation (NQ)	29111	Sugar ABC transporter ATP-binding protein OS=Mycobacterium smegmatis (strain ATCC 700084 / mc(2)155) OX=246196 GN=MSMEI_4538 PE=4 SV=1
847	A0R181|A0R181_MYCS2	344.66	55	161000000	11	11	18	Carbamidomethylation; Deamidation (NQ)	29111	Sugar ABC transporter ATP-binding protein OS=Mycobacterium smegmatis (strain ATCC 700084 / mc(2)155) OX=246196 GN=MSMEG_4656 PE=4 SV=1
825	I7FXY9|I7FXY9_MYCS2	344.45	62	135000000	12	12	19	Deamidation (NQ)	26603	Glyoxalase II GloB OS=Mycobacterium smegmatis (strain ATCC 700084 / mc(2)155) OX=246196 GN=MSMEI_1296 PE=4 SV=1
825	A0QS36|A0QS36_MYCS2	344.45	62	135000000	12	12	19	Deamidation (NQ)	26603	Metallo-beta-lactamase family protein OS=Mycobacterium smegmatis (strain ATCC 700084 / mc(2)155) OX=246196 GN=MSMEG_1334 PE=4 SV=1
518	I7G3F2|I7G3F2_MYCS2	344.11	40	103000000	21	21	27	Carbamidomethylation; Deamidation (NQ)	80803	DNA helicase OS=Mycobacterium smegmatis (strain ATCC 700084 / mc(2)155) OX=246196 GN=MSMEI_1220 PE=4 SV=1
518	A0QRV8|A0QRV8_MYCS2	344.11	40	103000000	21	21	27	Carbamidomethylation; Deamidation (NQ)	80803	DNA helicase OS=Mycobacterium smegmatis (strain ATCC 700084 / mc(2)155) OX=246196 GN=MSMEG_1255 PE=4 SV=1
885	I7FA13|I7FA13_MYCS2	343.79	32	77000000	11	11	17		39148	Transmembrane cation transporter OS=Mycobacterium smegmatis (strain ATCC 700084 / mc(2)155) OX=246196 GN=MSMEI_1903 PE=4 SV=1
885	A0QTS3|A0QTS3_MYCS2	343.79	32	77000000	11	11	17		39148	Ion channel membrane protein OS=Mycobacterium smegmatis (strain ATCC 700084 / mc(2)155) OX=246196 GN=MSMEG_1945 PE=4 SV=1
884	I7G814|I7G814_MYCS2	343.54	27	188000000	11	11	17	Deamidation (NQ)	63647	Protein translocase subunit SecD OS=Mycobacterium smegmatis (strain ATCC 700084 / mc(2)155) OX=246196 GN=secD PE=3 SV=1
884	A0QWJ2|A0QWJ2_MYCS2	343.54	27	188000000	11	11	17	Deamidation (NQ)	63647	Protein translocase subunit SecD OS=Mycobacterium smegmatis (strain ATCC 700084 / mc(2)155) OX=246196 GN=secD PE=3 SV=1
475	sp|A0R4Q0|GABD2_MYCS2	343.15	44	123000000	21	21	29	Carbamidomethylation; Oxidation (M)	54992	Putative succinate-semialdehyde dehydrogenase [NADP(+)] OS=Mycobacterium smegmatis (strain ATCC 700084 / mc(2)155) OX=246196 GN=gabD2 PE=3 SV=1
901	sp|A0R048|TRPD_MYCS2	343.11	55	200000000	12	12	17	Deamidation (NQ)	37518	Anthranilate phosphoribosyltransferase OS=Mycobacterium smegmatis (strain ATCC 700084 / mc(2)155) OX=246196 GN=trpD PE=1 SV=1
529	sp|Q9X5M1|DCDA_MYCS2	343.06	59	168000000	20	20	27	Carbamidomethylation; Oxidation (M); Deamidation (NQ)	50348	Diaminopimelate decarboxylase OS=Mycobacterium smegmatis (strain ATCC 700084 / mc(2)155) OX=246196 GN=lysA PE=3 SV=1
850	A0QZC4|A0QZC4_MYCS2	343.03	45	69100000	16	16	18	Carbamidomethylation	71435	N-methylhydantoinase OS=Mycobacterium smegmatis (strain ATCC 700084 / mc(2)155) OX=246196 GN=MSMEG_3973 PE=4 SV=1
850	I7GB01|I7GB01_MYCS2	343.03	45	69100000	16	16	18	Carbamidomethylation	71435	N-methylhydantoinase OS=Mycobacterium smegmatis (strain ATCC 700084 / mc(2)155) OX=246196 GN=MSMEI_3878 PE=4 SV=1
862	sp|A0QX87|HIS6_MYCS2	343.01	59	124000000	14	14	18	Oxidation (M)	27074	Imidazole glycerol phosphate synthase subunit HisF OS=Mycobacterium smegmatis (strain ATCC 700084 / mc(2)155) OX=246196 GN=hisF PE=3 SV=1
936	I7G6F2|I7G6F2_MYCS2	342.47	53	68600000	14	14	16	Carbamidomethylation	33960	Glycerol-3-phosphate dehydrogenase [NAD(P)+] OS=Mycobacterium smegmatis (strain ATCC 700084 / mc(2)155) OX=246196 GN=gpsA PE=3 SV=1
936	A0QUZ5|A0QUZ5_MYCS2	342.47	53	68600000	14	14	16	Carbamidomethylation	33960	Glycerol-3-phosphate dehydrogenase [NAD(P)+] OS=Mycobacterium smegmatis (strain ATCC 700084 / mc(2)155) OX=246196 GN=gpsA PE=3 SV=1
864	A0R0G8|A0R0G8_MYCS2	342.4	58	59600000	9	9	18	Oxidation (M); Deamidation (NQ)	36015	Amidase OS=Mycobacterium smegmatis (strain ATCC 700084 / mc(2)155) OX=246196 GN=MSMEG_4381 PE=4 SV=1
864	I7GDD1|I7GDD1_MYCS2	342.4	58	59600000	9	9	18	Oxidation (M); Deamidation (NQ)	36015	Acetamidase/Formamidase OS=Mycobacterium smegmatis (strain ATCC 700084 / mc(2)155) OX=246196 GN=MSMEI_4278 PE=4 SV=1
858	I7FWM6|I7FWM6_MYCS2	342.35	39	54600000	11	10	18	Carbamidomethylation; Oxidation (M); Deamidation (NQ)	46490	4-aminobutyrate aminotransferase OS=Mycobacterium smegmatis (strain ATCC 700084 / mc(2)155) OX=246196 GN=gabT PE=3 SV=1
858	A0QQ04|A0QQ04_MYCS2	342.35	39	54600000	11	10	18	Carbamidomethylation; Oxidation (M); Deamidation (NQ)	46490	4-aminobutyrate transaminase OS=Mycobacterium smegmatis (strain ATCC 700084 / mc(2)155) OX=246196 GN=gabT PE=1 SV=1
118	sp|A0QSG3|RS8_MYCS2	342.12	78	3410000000	16	16	68	Oxidation (M); Deamidation (NQ)	14471	30S ribosomal protein S8 OS=Mycobacterium smegmatis (strain ATCC 700084 / mc(2)155) OX=246196 GN=rpsH PE=1 SV=1
840	A0R6A2|A0R6A2_MYCS2	342.09	63	257000000	9	9	18	Carbamidomethylation; Deamidation (NQ)	19295	Peptide methionine sulfoxide reductase MsrA OS=Mycobacterium smegmatis (strain ATCC 700084 / mc(2)155) OX=246196 GN=msrA PE=3 SV=1
840	I7GFT9|I7GFT9_MYCS2	342.09	63	257000000	9	9	18	Carbamidomethylation; Deamidation (NQ)	19295	Peptide methionine sulfoxide reductase MsrA OS=Mycobacterium smegmatis (strain ATCC 700084 / mc(2)155) OX=246196 GN=msrA PE=3 SV=1
800	A0R421|A0R421_MYCS2	341.98	50	166000000	15	14	19	Carbamidomethylation	40333	Citrate synthase OS=Mycobacterium smegmatis (strain ATCC 700084 / mc(2)155) OX=246196 GN=MSMEG_5676 PE=3 SV=1
800	I7GEM0|I7GEM0_MYCS2	341.98	50	166000000	15	14	19	Carbamidomethylation	40333	Citrate (Si) synthase OS=Mycobacterium smegmatis (strain ATCC 700084 / mc(2)155) OX=246196 GN=citA PE=3 SV=1
382	A0R6K8|A0R6K8_MYCS2	341.9	67	155000000	25	25	34	Carbamidomethylation; Oxidation (M)	42720	Acyl-CoA dehydrogenase OS=Mycobacterium smegmatis (strain ATCC 700084 / mc(2)155) OX=246196 GN=MSMEG_6584 PE=3 SV=1
382	I7GB42|I7GB42_MYCS2	341.9	67	155000000	25	25	34	Carbamidomethylation; Oxidation (M)	42720	Acyl-CoA dehydrogenase OS=Mycobacterium smegmatis (strain ATCC 700084 / mc(2)155) OX=246196 GN=MSMEI_6406 PE=3 SV=1
696	I7G3I8|I7G3I8_MYCS2	341.83	41	69500000	15	15	21		62357	DNA repair protein RecN OS=Mycobacterium smegmatis (strain ATCC 700084 / mc(2)155) OX=246196 GN=recN PE=3 SV=1
1032	sp|A0QWJ5|APT_MYCS2	341.45	87	44700000	11	11	15	Carbamidomethylation	18385	Adenine phosphoribosyltransferase OS=Mycobacterium smegmatis (strain ATCC 700084 / mc(2)155) OX=246196 GN=apt PE=1 SV=1
587	sp|A0R2W9|MCA_MYCS2	341.44	73	135000000	18	18	25	Carbamidomethylation; Oxidation (M); Deamidation (NQ)	32674	Mycothiol S-conjugate amidase OS=Mycobacterium smegmatis (strain ATCC 700084 / mc(2)155) OX=246196 GN=mca PE=1 SV=1
415	A0R0T8|A0R0T8_MYCS2	341.39	56	226000000	18	18	32	Carbamidomethylation; Deamidation (NQ)	40335	Chaperone protein DnaJ OS=Mycobacterium smegmatis (strain ATCC 700084 / mc(2)155) OX=246196 GN=dnaJ PE=3 SV=1
415	I7GCC0|I7GCC0_MYCS2	341.39	56	226000000	18	18	32	Carbamidomethylation; Deamidation (NQ)	40335	Chaperone protein DnaJ OS=Mycobacterium smegmatis (strain ATCC 700084 / mc(2)155) OX=246196 GN=dnaJ2 PE=3 SV=1
767	I7G3H9|I7G3H9_MYCS2	341.26	67	123000000	15	15	20	Carbamidomethylation	27010	Pseudouridine synthase OS=Mycobacterium smegmatis (strain ATCC 700084 / mc(2)155) OX=246196 GN=MSMEI_3650 PE=3 SV=1
767	A0QYQ1|A0QYQ1_MYCS2	341.26	67	123000000	15	15	20	Carbamidomethylation	27010	Pseudouridine synthase OS=Mycobacterium smegmatis (strain ATCC 700084 / mc(2)155) OX=246196 GN=rluB PE=3 SV=1
544	A0R3E2|A0R3E2_MYCS2	341.09	57	227000000	21	21	26	Deamidation (NQ)	58097	Methionine--tRNA ligase OS=Mycobacterium smegmatis (strain ATCC 700084 / mc(2)155) OX=246196 GN=metG PE=1 SV=1
544	I7FSA8|I7FSA8_MYCS2	341.09	57	227000000	21	21	26	Deamidation (NQ)	58097	Methionine--tRNA ligase OS=Mycobacterium smegmatis (strain ATCC 700084 / mc(2)155) OX=246196 GN=metG PE=3 SV=1
722	I7FI32|I7FI32_MYCS2	340.99	43	115000000	17	17	21	Carbamidomethylation	51879	Diacylglycerol O-acyltransferase OS=Mycobacterium smegmatis (strain ATCC 700084 / mc(2)155) OX=246196 GN=MSMEI_4588 PE=3 SV=1
722	A0R1C8|A0R1C8_MYCS2	340.99	43	115000000	17	17	21	Carbamidomethylation	51879	Diacylglycerol O-acyltransferase OS=Mycobacterium smegmatis (strain ATCC 700084 / mc(2)155) OX=246196 GN=MSMEG_4705 PE=3 SV=1
849	A0R2W6|A0R2W6_MYCS2	340.43	100	402000000	10	10	18	Oxidation (M)	13252	Steroid delta-isomerase OS=Mycobacterium smegmatis (strain ATCC 700084 / mc(2)155) OX=246196 GN=MSMEG_5258 PE=4 SV=1
849	I7GF19|I7GF19_MYCS2	340.43	100	402000000	10	10	18	Oxidation (M)	13252	Steroid Delta-isomerase OS=Mycobacterium smegmatis (strain ATCC 700084 / mc(2)155) OX=246196 GN=MSMEI_5120 PE=4 SV=1
915	A0R407|A0R407_MYCS2	340.39	61	243000000	11	11	17	Carbamidomethylation; Oxidation (M); Deamidation (NQ)	25342	DNA-binding response regulator PrrA OS=Mycobacterium smegmatis (strain ATCC 700084 / mc(2)155) OX=246196 GN=prrA PE=4 SV=1
915	I7FSX2|I7FSX2_MYCS2	340.39	61	243000000	11	11	17	Carbamidomethylation; Oxidation (M); Deamidation (NQ)	25342	Two component transcriptional regulator winged helix family OS=Mycobacterium smegmatis (strain ATCC 700084 / mc(2)155) OX=246196 GN=prrA PE=4 SV=1
177	sp|Q9ZHC5|DBH_MYCS2	340.39	48	3980000000	15	15	57	Deamidation (NQ)	21230	DNA-binding protein HU homolog OS=Mycobacterium smegmatis (strain ATCC 700084 / mc(2)155) OX=246196 GN=hup PE=3 SV=1
711	I7FPF9|I7FPF9_MYCS2	340.37	47	71700000	15	15	21	Carbamidomethylation; Deamidation (NQ)	43919	Uncharacterized protein OS=Mycobacterium smegmatis (strain ATCC 700084 / mc(2)155) OX=246196 GN=MSMEI_6744 PE=4 SV=1
711	A0R7J1|A0R7J1_MYCS2	340.37	48	71700000	15	15	21	Carbamidomethylation; Deamidation (NQ)	42862	N-acetylmuramoyl-L-alanine amidase OS=Mycobacterium smegmatis (strain ATCC 700084 / mc(2)155) OX=246196 GN=MSMEG_6935 PE=4 SV=1
900	sp|A0QUW3|MNMA_MYCS2	340.33	62	87100000	13	13	17	Carbamidomethylation	37661	tRNA-specific 2-thiouridylase MnmA OS=Mycobacterium smegmatis (strain ATCC 700084 / mc(2)155) OX=246196 GN=mnmA PE=3 SV=1
745	I7G5W0|I7G5W0_MYCS2	340.27	76	277000000	11	11	20	Oxidation (M)	21572	Glycerol dehydratase OS=Mycobacterium smegmatis (strain ATCC 700084 / mc(2)155) OX=246196 GN=MSMEI_1511 PE=4 SV=1
745	A0QSP2|A0QSP2_MYCS2	340.27	76	277000000	11	11	20	Oxidation (M)	21572	Propanediol utilization: dehydratase medium subunit OS=Mycobacterium smegmatis (strain ATCC 700084 / mc(2)155) OX=246196 GN=MSMEG_1548 PE=4 SV=1
908	A0QYG0|A0QYG0_MYCS2	340.24	96	208000000	12	12	17	Deamidation (NQ)	18177	Uncharacterized protein OS=Mycobacterium smegmatis (strain ATCC 700084 / mc(2)155) OX=246196 GN=MSMEG_3645 PE=4 SV=1
908	I7G3A5|I7G3A5_MYCS2	340.24	96	208000000	12	12	17	Deamidation (NQ)	18177	Uncharacterized protein OS=Mycobacterium smegmatis (strain ATCC 700084 / mc(2)155) OX=246196 GN=MSMEI_3559 PE=4 SV=1
401	A0QNY8|A0QNY8_MYCS2	340.21	40	72700000	24	24	33	Carbamidomethylation; Oxidation (M); Deamidation (NQ)	84173	ABC transporter ATP-binding protein OS=Mycobacterium smegmatis (strain ATCC 700084 / mc(2)155) OX=246196 GN=MSMEG_0211 PE=4 SV=1
401	I7F4Y8|I7F4Y8_MYCS2	340.21	40	72700000	24	24	33	Carbamidomethylation; Oxidation (M); Deamidation (NQ)	84173	UvrA-like ABC transporter OS=Mycobacterium smegmatis (strain ATCC 700084 / mc(2)155) OX=246196 GN=MSMEI_0204 PE=4 SV=1
778	I7G175|I7G175_MYCS2	340.17	68	318000000	12	12	20	Oxidation (M); Deamidation (NQ)	33102	Lipase LipH OS=Mycobacterium smegmatis (strain ATCC 700084 / mc(2)155) OX=246196 GN=MSMEI_2983 PE=4 SV=1
1249	A0R481|A0R481_MYCS2	340.13	70	144000000	8	8	12		16158	Cyclase/dehydrase OS=Mycobacterium smegmatis (strain ATCC 700084 / mc(2)155) OX=246196 GN=MSMEG_5736 PE=4 SV=1
1249	I7GFP2|I7GFP2_MYCS2	340.13	70	144000000	8	8	12		16158	Cyclase/dehydrase OS=Mycobacterium smegmatis (strain ATCC 700084 / mc(2)155) OX=246196 GN=MSMEI_5584 PE=4 SV=1
566	I7G565|I7G565_MYCS2	340.1	59	323000000	12	12	26	Carbamidomethylation; Oxidation (M)	26398	Ribosome hibernation promoting factor OS=Mycobacterium smegmatis (strain ATCC 700084 / mc(2)155) OX=246196 GN=hpf PE=3 SV=1
566	A0QTK6|A0QTK6_MYCS2	340.1	59	323000000	12	12	26	Carbamidomethylation; Oxidation (M)	26398	Ribosome hibernation promoting factor OS=Mycobacterium smegmatis (strain ATCC 700084 / mc(2)155) OX=246196 GN=hpf PE=1 SV=1
755	A0QQY0|A0QQY0_MYCS2	340.07	59	51100000	16	16	20	Carbamidomethylation; Oxidation (M)	33850	Polyphosphate kinase 2 superfamily protein OS=Mycobacterium smegmatis (strain ATCC 700084 / mc(2)155) OX=246196 GN=MSMEG_0915 PE=4 SV=1
1045	A0QUW4|A0QUW4_MYCS2	339.98	54	54900000	12	12	14	Carbamidomethylation	34777	Methionine synthase vitamin-B12 independent OS=Mycobacterium smegmatis (strain ATCC 700084 / mc(2)155) OX=246196 GN=MSMEG_2359 PE=3 SV=1
1045	I7G800|I7G800_MYCS2	339.98	54	54900000	12	12	14	Carbamidomethylation	34777	Methionine synthase vitamin-B12 independent OS=Mycobacterium smegmatis (strain ATCC 700084 / mc(2)155) OX=246196 GN=MSMEI_2299 PE=3 SV=1
768	A0QWX6|A0QWX6_MYCS2	339.8	56	224000000	12	12	20		25587	6-phosphogluconolactonase OS=Mycobacterium smegmatis (strain ATCC 700084 / mc(2)155) OX=246196 GN=pgl PE=1 SV=1
768	I7FDA1|I7FDA1_MYCS2	339.8	56	224000000	12	12	20		25587	6-phosphogluconolactonase OS=Mycobacterium smegmatis (strain ATCC 700084 / mc(2)155) OX=246196 GN=pgl PE=3 SV=1
709	sp|A0R580|PANC_MYCS2	339.77	61	159000000	14	14	21		33525	Pantothenate synthetase OS=Mycobacterium smegmatis (strain ATCC 700084 / mc(2)155) OX=246196 GN=panC PE=1 SV=1
455	I7FLM3|I7FLM3_MYCS2	339.73	68	248000000	24	24	31	Carbamidomethylation	31953	Uncharacterized protein OS=Mycobacterium smegmatis (strain ATCC 700084 / mc(2)155) OX=246196 GN=MSMEI_3170 PE=4 SV=1
455	A0QXC6|A0QXC6_MYCS2	339.73	68	248000000	24	24	31	Carbamidomethylation	31953	Uncharacterized protein OS=Mycobacterium smegmatis (strain ATCC 700084 / mc(2)155) OX=246196 GN=MSMEG_3253 PE=4 SV=1
998	I7FVG4|I7FVG4_MYCS2	339.57	65	58700000	12	12	15	Carbamidomethylation	29375	Short-chain dehydrogenase/reductase SDR OS=Mycobacterium smegmatis (strain ATCC 700084 / mc(2)155) OX=246196 GN=MSMEI_6482 PE=4 SV=1
998	A0R6T2|A0R6T2_MYCS2	339.57	65	58700000	12	12	15	Carbamidomethylation	29375	Short chain dehydrogenase OS=Mycobacterium smegmatis (strain ATCC 700084 / mc(2)155) OX=246196 GN=MSMEG_6662 PE=4 SV=1
844	A0QQU2|A0QQU2_MYCS2	339.26	56	82700000	13	13	18		32561	Short chain dehydrogenase OS=Mycobacterium smegmatis (strain ATCC 700084 / mc(2)155) OX=246196 GN=MSMEG_0876 PE=3 SV=1
844	I7FX58|I7FX58_MYCS2	339.26	56	82700000	13	13	18		32561	Short-chain dehydrogenase/reductase SDR OS=Mycobacterium smegmatis (strain ATCC 700084 / mc(2)155) OX=246196 GN=MSMEI_0857 PE=3 SV=1
954	sp|A0R2D5|Y5073_MYCS2	339.18	55	114000000	11	11	16	Deamidation (NQ)	21703	Putative O-methyltransferase MSMEG_5073/MSMEI_4947 OS=Mycobacterium smegmatis (strain ATCC 700084 / mc(2)155) OX=246196 GN=MSMEG_5073 PE=1 SV=1
606	A0QSU5|A0QSU5_MYCS2	339.16	59	57700000	20	20	24	Carbamidomethylation; Oxidation (M); Deamidation (NQ)	62880	FAD dependent oxidoreductase OS=Mycobacterium smegmatis (strain ATCC 700084 / mc(2)155) OX=246196 GN=MSMEG_1604 PE=4 SV=1
606	I7FGQ8|I7FGQ8_MYCS2	339.16	59	57700000	20	20	24	Carbamidomethylation; Oxidation (M); Deamidation (NQ)	62880	Cholesterol oxidase ChoD OS=Mycobacterium smegmatis (strain ATCC 700084 / mc(2)155) OX=246196 GN=choD PE=4 SV=1
818	A0QX90|A0QX90_MYCS2	338.9	62	81000000	13	13	19	Deamidation (NQ)	36486	Uncharacterized protein OS=Mycobacterium smegmatis (strain ATCC 700084 / mc(2)155) OX=246196 GN=MSMEG_3214 PE=4 SV=1
818	I7G8S6|I7G8S6_MYCS2	338.9	62	81000000	13	13	19	Deamidation (NQ)	36486	Uncharacterized protein OS=Mycobacterium smegmatis (strain ATCC 700084 / mc(2)155) OX=246196 GN=MSMEI_3132 PE=4 SV=1
754	I7FDP2|I7FDP2_MYCS2	337.82	67	106000000	15	15	20	Carbamidomethylation	31200	Branched-chain amino acid ABC transporter (LivG) OS=Mycobacterium smegmatis (strain ATCC 700084 / mc(2)155) OX=246196 GN=MSMEI_3167 PE=4 SV=1
754	A0QXC3|A0QXC3_MYCS2	337.82	67	106000000	15	15	20	Carbamidomethylation	31200	ABC transporter ATP-binding protein OS=Mycobacterium smegmatis (strain ATCC 700084 / mc(2)155) OX=246196 GN=MSMEG_3250 PE=4 SV=1
967	A0QTQ5|A0QTQ5_MYCS2	337.59	50	101000000	11	11	16	Oxidation (M)	28346	Cobyrinic Acid a c-diamide synthase OS=Mycobacterium smegmatis (strain ATCC 700084 / mc(2)155) OX=246196 GN=MSMEG_1927 PE=1 SV=1
396	sp|A0QRM0|Y1165_MYCS2	337.37	87	949000000	20	20	33	Deamidation (NQ)	18092	UPF0234 protein MSMEG_1165/MSMEI_1134 OS=Mycobacterium smegmatis (strain ATCC 700084 / mc(2)155) OX=246196 GN=MSMEG_1165 PE=1 SV=1
788	A0R158|A0R158_MYCS2	337.25	38	120000000	15	15	19	Carbamidomethylation	72391	Peptidase S9 prolyl oligopeptidase OS=Mycobacterium smegmatis (strain ATCC 700084 / mc(2)155) OX=246196 GN=MSMEG_4633 PE=4 SV=1
788	I7FHW9|I7FHW9_MYCS2	337.25	38	120000000	15	15	19	Carbamidomethylation	72391	Peptidase S9 prolyl oligopeptidase active site region OS=Mycobacterium smegmatis (strain ATCC 700084 / mc(2)155) OX=246196 GN=MSMEI_4516 PE=4 SV=1
1015	I7G2L0|I7G2L0_MYCS2	337.1	59	134000000	11	11	15		31959	Dihydrodipicolinate synthase OS=Mycobacterium smegmatis (strain ATCC 700084 / mc(2)155) OX=246196 GN=MSMEI_0856 PE=3 SV=1
1015	A0QQU1|A0QQU1_MYCS2	337.1	59	134000000	11	11	15		31959	Dihydrodipicolinate synthase OS=Mycobacterium smegmatis (strain ATCC 700084 / mc(2)155) OX=246196 GN=MSMEG_0877 PE=3 SV=1
478	A0R6D6|A0R6D6_MYCS2	337.03	67	194000000	20	20	30	Carbamidomethylation; Oxidation (M); Deamidation (NQ)	42489	Acyl-CoA dehydrogenase domain protein OS=Mycobacterium smegmatis (strain ATCC 700084 / mc(2)155) OX=246196 GN=MSMEG_6511 PE=3 SV=1
478	I7FN87|I7FN87_MYCS2	337.03	67	194000000	20	20	30	Carbamidomethylation; Oxidation (M); Deamidation (NQ)	42489	Acyl-CoA dehydrogenase OS=Mycobacterium smegmatis (strain ATCC 700084 / mc(2)155) OX=246196 GN=MSMEI_6339 PE=3 SV=1
826	sp|Q50441|AHPD_MYCS2	337.02	41	229000000	11	11	19	Carbamidomethylation; Deamidation (NQ)	18836	Alkyl hydroperoxide reductase AhpD OS=Mycobacterium smegmatis (strain ATCC 700084 / mc(2)155) OX=246196 GN=ahpD PE=3 SV=2
750	sp|A0R561|CARD_MYCS2	336.97	77	370000000	12	12	20	Deamidation (NQ)	17934	RNA polymerase-binding transcription factor CarD OS=Mycobacterium smegmatis (strain ATCC 700084 / mc(2)155) OX=246196 GN=carD PE=1 SV=1
946	A0QWY4|A0QWY4_MYCS2	336.94	56	73000000	14	14	16	Carbamidomethylation	33885	Uncharacterized protein OS=Mycobacterium smegmatis (strain ATCC 700084 / mc(2)155) OX=246196 GN=MSMEG_3107 PE=4 SV=1
946	I7G1A1|I7G1A1_MYCS2	336.94	55	73000000	14	14	16	Carbamidomethylation	34665	Uncharacterized protein OS=Mycobacterium smegmatis (strain ATCC 700084 / mc(2)155) OX=246196 GN=MSMEI_3028 PE=4 SV=1
1037	sp|A0QVM8|RBFA_MYCS2	336.8	73	201000000	11	11	15		16594	Ribosome-binding factor A OS=Mycobacterium smegmatis (strain ATCC 700084 / mc(2)155) OX=246196 GN=rbfA PE=3 SV=1
1012	sp|A0QQZ8|MSHA_MYCS2	336.56	51	48100000	11	11	15	Carbamidomethylation; Deamidation (NQ)	45935	D-inositol 3-phosphate glycosyltransferase OS=Mycobacterium smegmatis (strain ATCC 700084 / mc(2)155) OX=246196 GN=mshA PE=1 SV=1
665	I7GE74|I7GE74_MYCS2	336.48	69	97500000	16	16	22	Carbamidomethylation; Oxidation (M); Deamidation (NQ)	43711	Molybdopterin molybdenumtransferase OS=Mycobacterium smegmatis (strain ATCC 700084 / mc(2)155) OX=246196 GN=moeA1 PE=3 SV=1
665	A0R3H0|A0R3H0_MYCS2	336.48	69	97500000	16	16	22	Carbamidomethylation; Oxidation (M); Deamidation (NQ)	43711	Molybdopterin molybdenumtransferase OS=Mycobacterium smegmatis (strain ATCC 700084 / mc(2)155) OX=246196 GN=MSMEG_5470 PE=3 SV=1
1125	I7FBI1|I7FBI1_MYCS2	336.3	55	79300000	11	11	13		34325	Putative substrate-binding protein ABC-type transporter OS=Mycobacterium smegmatis (strain ATCC 700084 / mc(2)155) OX=246196 GN=MSMEI_2397 PE=4 SV=1
1125	A0QV60|A0QV60_MYCS2	336.3	55	79300000	11	11	13		34325	Uncharacterized protein OS=Mycobacterium smegmatis (strain ATCC 700084 / mc(2)155) OX=246196 GN=MSMEG_2458 PE=4 SV=1
467	A0QX15|A0QX15_MYCS2	336.07	71	839000000	12	12	30	Oxidation (M)	13305	Thioredoxin OS=Mycobacterium smegmatis (strain ATCC 700084 / mc(2)155) OX=246196 GN=trx PE=3 SV=1
467	I7G8J4|I7G8J4_MYCS2	336.07	71	839000000	12	12	30	Oxidation (M)	13305	Thioredoxin OS=Mycobacterium smegmatis (strain ATCC 700084 / mc(2)155) OX=246196 GN=trx-2 PE=3 SV=1
244	I7GGF4|I7GGF4_MYCS2	335.95	88	1510000000	16	16	46	Oxidation (M); Deamidation (NQ)	15069	Uncharacterized protein OS=Mycobacterium smegmatis (strain ATCC 700084 / mc(2)155) OX=246196 GN=MSMEI_6263 PE=4 SV=1
244	A0R656|A0R656_MYCS2	335.95	83	1510000000	16	16	46	Oxidation (M); Deamidation (NQ)	15994	Uncharacterized protein OS=Mycobacterium smegmatis (strain ATCC 700084 / mc(2)155) OX=246196 GN=MSMEG_6431 PE=4 SV=1
770	A0R634|A0R634_MYCS2	335.82	56	160000000	9	9	20	Carbamidomethylation; Oxidation (M); Deamidation (NQ)	28665	Acyltransferase family protein OS=Mycobacterium smegmatis (strain ATCC 700084 / mc(2)155) OX=246196 GN=MSMEG_6409 PE=4 SV=1
770	I7GAR8|I7GAR8_MYCS2	335.82	56	160000000	9	9	20	Carbamidomethylation; Oxidation (M); Deamidation (NQ)	28665	Phospholipid/glycerol acyltransferase OS=Mycobacterium smegmatis (strain ATCC 700084 / mc(2)155) OX=246196 GN=MSMEI_6241 PE=4 SV=1
699	A0R5L3|A0R5L3_MYCS2	335.82	46	45800000	17	17	21	Carbamidomethylation; Deamidation (NQ)	62870	Catalase KatA OS=Mycobacterium smegmatis (strain ATCC 700084 / mc(2)155) OX=246196 GN=katA PE=4 SV=1
699	I7GAC8|I7GAC8_MYCS2	335.82	46	45800000	17	17	21	Carbamidomethylation; Deamidation (NQ)	62870	Catalase OS=Mycobacterium smegmatis (strain ATCC 700084 / mc(2)155) OX=246196 GN=MSMEI_6071 PE=4 SV=1
417	A0QUY3|A0QUY3_MYCS2	335.79	49	319000000	14	14	32	Oxidation (M); Deamidation (NQ)	35859	3-isopropylmalate dehydrogenase OS=Mycobacterium smegmatis (strain ATCC 700084 / mc(2)155) OX=246196 GN=leuB PE=3 SV=1
417	I7G821|I7G821_MYCS2	335.79	49	319000000	14	14	32	Oxidation (M); Deamidation (NQ)	35859	3-isopropylmalate dehydrogenase OS=Mycobacterium smegmatis (strain ATCC 700084 / mc(2)155) OX=246196 GN=leuB PE=3 SV=1
923	A0QT49|A0QT49_MYCS2	335.71	39	47700000	13	13	16	Carbamidomethylation; Deamidation (NQ)	54415	ATP binding protein of ABC transporter OS=Mycobacterium smegmatis (strain ATCC 700084 / mc(2)155) OX=246196 GN=MSMEG_1711 PE=4 SV=1
923	I7FH27|I7FH27_MYCS2	335.71	39	47700000	13	13	16	Carbamidomethylation; Deamidation (NQ)	53731	ABC sugar transporter ATPase subunit OS=Mycobacterium smegmatis (strain ATCC 700084 / mc(2)155) OX=246196 GN=MSMEI_1671 PE=4 SV=1
503	sp|A0QX95|TRPC_MYCS2	335.7	68	737000000	14	14	28	Carbamidomethylation; Deamidation (NQ)	28370	Indole-3-glycerol phosphate synthase OS=Mycobacterium smegmatis (strain ATCC 700084 / mc(2)155) OX=246196 GN=trpC PE=1 SV=1
663	I7FU85|I7FU85_MYCS2	335.47	62	79900000	19	19	22	Carbamidomethylation; Deamidation (NQ)	41928	DNA polymerase III subunit delta OS=Mycobacterium smegmatis (strain ATCC 700084 / mc(2)155) OX=246196 GN=holB PE=4 SV=1
663	A0R5D5|A0R5D5_MYCS2	335.47	62	79900000	19	19	22	Carbamidomethylation; Deamidation (NQ)	41928	DNA polymerase III subunit delta OS=Mycobacterium smegmatis (strain ATCC 700084 / mc(2)155) OX=246196 GN=MSMEG_6153 PE=4 SV=1
684	A0R2V8|A0R2V8_MYCS2	335.31	41	97000000	20	20	22	Carbamidomethylation	46923	CalR9 protein OS=Mycobacterium smegmatis (strain ATCC 700084 / mc(2)155) OX=246196 GN=MSMEG_5250 PE=4 SV=1
684	I7GDS5|I7GDS5_MYCS2	335.31	35	97000000	20	20	22	Carbamidomethylation	55239	Uncharacterized protein OS=Mycobacterium smegmatis (strain ATCC 700084 / mc(2)155) OX=246196 GN=MSMEI_5112 PE=4 SV=1
957	A0R2F0|A0R2F0_MYCS2	335.17	31	77000000	13	13	16	Carbamidomethylation	72782	Tetratricopeptide repeat family protein OS=Mycobacterium smegmatis (strain ATCC 700084 / mc(2)155) OX=246196 GN=MSMEG_5088 PE=4 SV=1
610	I7G8K6|I7G8K6_MYCS2	335.15	53	136000000	13	13	24	Carbamidomethylation; Oxidation (M)	34626	Uncharacterized protein OS=Mycobacterium smegmatis (strain ATCC 700084 / mc(2)155) OX=246196 GN=MSMEI_3067 PE=4 SV=1
610	A0QX25|A0QX25_MYCS2	335.15	53	136000000	13	13	24	Carbamidomethylation; Oxidation (M)	34626	Uncharacterized protein OS=Mycobacterium smegmatis (strain ATCC 700084 / mc(2)155) OX=246196 GN=MSMEG_3148 PE=4 SV=1
887	I7GA32|I7GA32_MYCS2	334.65	43	34800000	14	14	17		49099	D-alanyl-D-alanine carboxypeptidase DacB1 OS=Mycobacterium smegmatis (strain ATCC 700084 / mc(2)155) OX=246196 GN=MSMEI_5954 PE=4 SV=1
887	A0R596|A0R596_MYCS2	334.65	43	34800000	14	14	17		49099	D-alanyl-D-alanine carboxypeptidase/D-alanyl-D-alanine-endopeptidase OS=Mycobacterium smegmatis (strain ATCC 700084 / mc(2)155) OX=246196 GN=dacB PE=4 SV=1
330	A0QYU8|A0QYU8_MYCS2	334.59	70	918000000	16	16	38	Carbamidomethylation; Oxidation (M); Deamidation (NQ)	22899	Translation initiation factor IF-3 OS=Mycobacterium smegmatis (strain ATCC 700084 / mc(2)155) OX=246196 GN=infC PE=3 SV=1
330	I7GC56|I7GC56_MYCS2	334.59	51	918000000	16	16	38	Carbamidomethylation; Oxidation (M); Deamidation (NQ)	30619	Translation initiation factor IF-3 OS=Mycobacterium smegmatis (strain ATCC 700084 / mc(2)155) OX=246196 GN=infC PE=3 SV=1
704	A0QY48|A0QY48_MYCS2	334.57	66	211000000	14	14	21	Carbamidomethylation	32789	Serine/threonine dehydratase family protein OS=Mycobacterium smegmatis (strain ATCC 700084 / mc(2)155) OX=246196 GN=MSMEG_3532 PE=4 SV=1
539	sp|A0R692|DPS_MYCS2	334.47	68	311000000	12	12	27	Deamidation (NQ)	20270	DNA protection during starvation protein OS=Mycobacterium smegmatis (strain ATCC 700084 / mc(2)155) OX=246196 GN=dps PE=1 SV=1
752	sp|A0QPN2|TOPON_MYCS2	334.41	38	54300000	18	18	20	Carbamidomethylation	74445	Topoisomerase subunit TopoN OS=Mycobacterium smegmatis (strain ATCC 700084 / mc(2)155) OX=246196 GN=topoN PE=1 SV=2
952	sp|A0R5M7|EGTE_MYCS2	334.39	61	65800000	11	11	16	Carbamidomethylation; Deamidation (NQ)	39033	Probable hercynylcysteine sulfoxide lyase OS=Mycobacterium smegmatis (strain ATCC 700084 / mc(2)155) OX=246196 GN=egtE PE=3 SV=1
829	I7G367|I7G367_MYCS2	334.15	25	43600000	14	14	18	Carbamidomethylation	115291	AAA ATPase OS=Mycobacterium smegmatis (strain ATCC 700084 / mc(2)155) OX=246196 GN=MSMEI_3514 PE=4 SV=1
829	A0QYB1|A0QYB1_MYCS2	334.15	25	43600000	14	14	18	Carbamidomethylation	115291	ATPase OS=Mycobacterium smegmatis (strain ATCC 700084 / mc(2)155) OX=246196 GN=MSMEG_3596 PE=4 SV=1
1069	A0QR99|A0QR99_MYCS2	333.75	57	88400000	10	10	14	Carbamidomethylation	36903	Periplasmic binding protein OS=Mycobacterium smegmatis (strain ATCC 700084 / mc(2)155) OX=246196 GN=MSMEG_1039 PE=4 SV=1
1069	I7FB07|I7FB07_MYCS2	333.75	57	88400000	10	10	14	Carbamidomethylation	36903	FEIII-dicitrate-binding periplasmic lipoprotein FecB OS=Mycobacterium smegmatis (strain ATCC 700084 / mc(2)155) OX=246196 GN=MSMEI_1009 PE=4 SV=1
831	sp|A0QTG2|COFD_MYCS2	333.38	56	178000000	11	11	18	Carbamidomethylation; Oxidation (M)	34754	2-phospho-L-lactate transferase OS=Mycobacterium smegmatis (strain ATCC 700084 / mc(2)155) OX=246196 GN=cofD PE=3 SV=1
407	I7F734|I7F734_MYCS2	333.37	59	372000000	18	18	33	Oxidation (M)	30681	3-hydroxybutyryl-CoA dehydrogenase FadB2 OS=Mycobacterium smegmatis (strain ATCC 700084 / mc(2)155) OX=246196 GN=fadB2 PE=4 SV=1
407	A0QQX7|A0QQX7_MYCS2	333.37	59	372000000	18	18	33	Oxidation (M)	30681	3-hydroxybutyryl-CoA dehydrogenase OS=Mycobacterium smegmatis (strain ATCC 700084 / mc(2)155) OX=246196 GN=MSMEG_0912 PE=4 SV=1
362	I7FCD6|I7FCD6_MYCS2	333.17	63	112000000	21	21	35	Carbamidomethylation; Deamidation (NQ)	55459	Putative secreted protease OS=Mycobacterium smegmatis (strain ATCC 700084 / mc(2)155) OX=246196 GN=MSMEI_2717 PE=4 SV=1
362	A0QW29|A0QW29_MYCS2	333.17	64	112000000	21	21	35	Carbamidomethylation; Deamidation (NQ)	54608	Hydrolase alpha/beta fold family protein OS=Mycobacterium smegmatis (strain ATCC 700084 / mc(2)155) OX=246196 GN=MSMEG_2786 PE=4 SV=1
510	I7FCE3|I7FCE3_MYCS2	333.1	44	269000000	18	18	28	Carbamidomethylation; Oxidation (M); Deamidation (NQ)	52120	Uncharacterized protein OS=Mycobacterium smegmatis (strain ATCC 700084 / mc(2)155) OX=246196 GN=MSMEI_0076 PE=4 SV=1
510	A0QNK4|A0QNK4_MYCS2	333.1	44	269000000	18	18	28	Carbamidomethylation; Oxidation (M); Deamidation (NQ)	52120	Antigen MTB48 OS=Mycobacterium smegmatis (strain ATCC 700084 / mc(2)155) OX=246196 GN=MSMEG_0076 PE=1 SV=1
465	A0R088|A0R088_MYCS2	333.05	75	368000000	18	18	30	Oxidation (M); Deamidation (NQ)	27315	Enoyl-CoA hydratase/isomerase OS=Mycobacterium smegmatis (strain ATCC 700084 / mc(2)155) OX=246196 GN=MSMEG_4299 PE=4 SV=1
465	I7FGX4|I7FGX4_MYCS2	333.05	75	368000000	18	18	30	Oxidation (M); Deamidation (NQ)	27315	Enoyl-CoA hydratase/isomerase OS=Mycobacterium smegmatis (strain ATCC 700084 / mc(2)155) OX=246196 GN=MSMEI_4198 PE=4 SV=1
468	I7FYK9|I7FYK9_MYCS2	332.97	62	215000000	18	18	30	Carbamidomethylation; Oxidation (M)	39525	Adenosine deaminase OS=Mycobacterium smegmatis (strain ATCC 700084 / mc(2)155) OX=246196 GN=add PE=3 SV=1
1079	sp|A0QYC2|DTHD_MYCS2	332.96	43	67300000	8	8	14	Carbamidomethylation; Deamidation (NQ)	26333	D-threitol dehydrogenase OS=Mycobacterium smegmatis (strain ATCC 700084 / mc(2)155) OX=246196 GN=dthD PE=1 SV=1
507	I7G1G4|I7G1G4_MYCS2	332.82	64	328000000	17	17	28	Carbamidomethylation; Oxidation (M)	45006	Tryptophan synthase beta chain OS=Mycobacterium smegmatis (strain ATCC 700084 / mc(2)155) OX=246196 GN=trpB PE=3 SV=1
507	A0QX96|A0QX96_MYCS2	332.82	64	328000000	17	17	28	Carbamidomethylation; Oxidation (M)	45006	Tryptophan synthase beta chain OS=Mycobacterium smegmatis (strain ATCC 700084 / mc(2)155) OX=246196 GN=trpB PE=3 SV=1
870	A0QTY3|A0QTY3_MYCS2	332.53	66	134000000	12	12	18	Deamidation (NQ)	30827	Putative HpcE protein OS=Mycobacterium smegmatis (strain ATCC 700084 / mc(2)155) OX=246196 GN=MSMEG_2007 PE=4 SV=1
236	sp|A0QSD8|RL16_MYCS2	332.52	75	1850000000	12	12	48	Deamidation (NQ)	15742	50S ribosomal protein L16 OS=Mycobacterium smegmatis (strain ATCC 700084 / mc(2)155) OX=246196 GN=rplP PE=1 SV=1
716	A0QPV9|A0QPV9_MYCS2	332.3	85	112000000	15	15	21	Carbamidomethylation	20037	Intracellular protease PfpI family protein OS=Mycobacterium smegmatis (strain ATCC 700084 / mc(2)155) OX=246196 GN=MSMEG_0536 PE=4 SV=1
716	I7FWK0|I7FWK0_MYCS2	332.3	85	112000000	15	15	21	Carbamidomethylation	20037	Intracellular protease PfpI family OS=Mycobacterium smegmatis (strain ATCC 700084 / mc(2)155) OX=246196 GN=MSMEI_0521 PE=4 SV=1
1158	sp|A0QYS8|OTC_MYCS2	332.03	45	69200000	12	12	13	Carbamidomethylation	33388	Ornithine carbamoyltransferase OS=Mycobacterium smegmatis (strain ATCC 700084 / mc(2)155) OX=246196 GN=argF PE=1 SV=1
585	I7FFP8|I7FFP8_MYCS2	331.99	43	142000000	15	15	25	Oxidation (M); Deamidation (NQ)	42132	Uncharacterized protein OS=Mycobacterium smegmatis (strain ATCC 700084 / mc(2)155) OX=246196 GN=MSMEI_1212 PE=4 SV=1
812	A0R0C8|A0R0C8_MYCS2	331.93	79	308000000	8	8	19	Carbamidomethylation; Deamidation (NQ)	22338	Metallo-beta-lactamase family protein OS=Mycobacterium smegmatis (strain ATCC 700084 / mc(2)155) OX=246196 GN=MSMEG_4342 PE=4 SV=1
812	I7G4Y7|I7G4Y7_MYCS2	331.93	79	308000000	8	8	19	Carbamidomethylation; Deamidation (NQ)	22338	Metallo-beta-lactamase OS=Mycobacterium smegmatis (strain ATCC 700084 / mc(2)155) OX=246196 GN=MSMEI_4241 PE=4 SV=1
457	I7FCB2|I7FCB2_MYCS2	331.82	77	267000000	16	16	31	Carbamidomethylation; Oxidation (M); Deamidation (NQ)	27539	Conserved hypothetical alanine glycine and valine rich protein OS=Mycobacterium smegmatis (strain ATCC 700084 / mc(2)155) OX=246196 GN=MSMEI_2697 PE=4 SV=1
457	A0QW09|A0QW09_MYCS2	331.82	77	267000000	16	16	31	Carbamidomethylation; Oxidation (M); Deamidation (NQ)	27670	Uncharacterized protein OS=Mycobacterium smegmatis (strain ATCC 700084 / mc(2)155) OX=246196 GN=MSMEG_2766 PE=4 SV=1
641	I7FSE2|I7FSE2_MYCS2	331.74	59	222000000	15	15	23	Deamidation (NQ)	30687	2-hydroxy-3-oxopropionate reductase OS=Mycobacterium smegmatis (strain ATCC 700084 / mc(2)155) OX=246196 GN=MSMEI_5327 PE=4 SV=1
641	A0R3H7|A0R3H7_MYCS2	331.74	59	222000000	15	15	23	Deamidation (NQ)	30687	2-hydroxy-3-oxopropionate reductase OS=Mycobacterium smegmatis (strain ATCC 700084 / mc(2)155) OX=246196 GN=MSMEG_5477 PE=4 SV=1
890	A0R5I4|A0R5I4_MYCS2	331.65	54	108000000	14	14	17		35003	Secreted protein OS=Mycobacterium smegmatis (strain ATCC 700084 / mc(2)155) OX=246196 GN=MSMEG_6202 PE=4 SV=1
747	I7FL44|I7FL44_MYCS2	331.63	52	187000000	14	14	20		32057	Luciferase-like protein OS=Mycobacterium smegmatis (strain ATCC 700084 / mc(2)155) OX=246196 GN=MSMEI_5580 PE=4 SV=1
1046	A0QP29|A0QP29_MYCS2	331.54	62	102000000	10	10	14		26532	tRNA (guanine-N(7)-)-methyltransferase OS=Mycobacterium smegmatis (strain ATCC 700084 / mc(2)155) OX=246196 GN=trmB PE=3 SV=1
1046	I7G1F8|I7G1F8_MYCS2	331.54	58	102000000	10	10	14		28233	tRNA (guanine-N(7)-)-methyltransferase OS=Mycobacterium smegmatis (strain ATCC 700084 / mc(2)155) OX=246196 GN=trmB PE=3 SV=1
623	A0R1D1|A0R1D1_MYCS2	331.44	73	436000000	16	16	24	Carbamidomethylation; Oxidation (M)	25570	Enoyl-CoA hydratase OS=Mycobacterium smegmatis (strain ATCC 700084 / mc(2)155) OX=246196 GN=MSMEG_4709 PE=3 SV=1
623	I7FQM2|I7FQM2_MYCS2	331.44	73	436000000	16	16	24	Carbamidomethylation; Oxidation (M)	25570	Enoyl-CoA hydratase/isomerase OS=Mycobacterium smegmatis (strain ATCC 700084 / mc(2)155) OX=246196 GN=MSMEI_4592 PE=3 SV=1
1104	A0R0Z8|A0R0Z8_MYCS2	331.27	62	54600000	8	8	13	Carbamidomethylation	30171	Ribonuclease Z OS=Mycobacterium smegmatis (strain ATCC 700084 / mc(2)155) OX=246196 GN=rnz PE=3 SV=1
1104	I7GDR4|I7GDR4_MYCS2	331.27	62	54600000	8	8	13	Carbamidomethylation	30171	Ribonuclease Z OS=Mycobacterium smegmatis (strain ATCC 700084 / mc(2)155) OX=246196 GN=rnz PE=3 SV=1
721	A0QWU3|A0QWU3_MYCS2	331.21	38	57600000	18	18	21	Carbamidomethylation	49579	Ribosomal RNA small subunit methyltransferase B OS=Mycobacterium smegmatis (strain ATCC 700084 / mc(2)155) OX=246196 GN=sun PE=3 SV=1
721	I7FL56|I7FL56_MYCS2	331.21	38	57600000	18	18	21	Carbamidomethylation	49579	Fmu (Sun) OS=Mycobacterium smegmatis (strain ATCC 700084 / mc(2)155) OX=246196 GN=MSMEI_2989 PE=3 SV=1
878	I7FPX0|I7FPX0_MYCS2	330.89	44	279000000	9	9	18	Oxidation (M)	24228	Phosphatase OS=Mycobacterium smegmatis (strain ATCC 700084 / mc(2)155) OX=246196 GN=MSMEI_4297 PE=4 SV=1
331	sp|A0R102|RS20_MYCS2	330.81	63	1340000000	14	14	38	Deamidation (NQ)	9533	30S ribosomal protein S20 OS=Mycobacterium smegmatis (strain ATCC 700084 / mc(2)155) OX=246196 GN=rpsT PE=1 SV=1
914	sp|A0QVY0|DAPF_MYCS2	330.67	57	100000000	11	11	17	Carbamidomethylation; Deamidation (NQ)	29791	Diaminopimelate epimerase OS=Mycobacterium smegmatis (strain ATCC 700084 / mc(2)155) OX=246196 GN=dapF PE=3 SV=1
773	A0QVZ7|A0QVZ7_MYCS2	330.53	88	222000000	10	10	20	Carbamidomethylation; Oxidation (M)	8690	Uncharacterized protein OS=Mycobacterium smegmatis (strain ATCC 700084 / mc(2)155) OX=246196 GN=MSMEG_2754 PE=4 SV=1
911	sp|A0R5X8|PATR_MYCS2	330.42	55	90500000	14	14	17	Carbamidomethylation; Deamidation (NQ)	38871	Putative phenylalanine aminotransferase OS=Mycobacterium smegmatis (strain ATCC 700084 / mc(2)155) OX=246196 GN=pat PE=1 SV=1
1086	A0R096|A0R096_MYCS2	330.4	49	94300000	12	12	14	Carbamidomethylation	40037	GTP cyclohydrolase 1 type 2 homolog OS=Mycobacterium smegmatis (strain ATCC 700084 / mc(2)155) OX=246196 GN=MSMEG_4307 PE=3 SV=1
1086	I7FPL7|I7FPL7_MYCS2	330.4	49	94300000	12	12	14	Carbamidomethylation	40037	GTP cyclohydrolase 1 type 2 homolog OS=Mycobacterium smegmatis (strain ATCC 700084 / mc(2)155) OX=246196 GN=MSMEI_4206 PE=3 SV=1
667	sp|A0R0W9|TREH_MYCS2	330.31	33	111000000	17	17	22	Carbamidomethylation	74690	Trehalase OS=Mycobacterium smegmatis (strain ATCC 700084 / mc(2)155) OX=246196 GN=MSMEG_4535 PE=1 SV=1
1056	sp|A0QV16|COAD_MYCS2	329.88	73	113000000	9	9	14	Carbamidomethylation	17059	Phosphopantetheine adenylyltransferase OS=Mycobacterium smegmatis (strain ATCC 700084 / mc(2)155) OX=246196 GN=coaD PE=3 SV=1
1213	A0QYQ0|A0QYQ0_MYCS2	329.86	77	83600000	10	10	12	Deamidation (NQ)	23536	Cytidylate kinase OS=Mycobacterium smegmatis (strain ATCC 700084 / mc(2)155) OX=246196 GN=cmk PE=1 SV=1
1213	I7GAD0|I7GAD0_MYCS2	329.86	77	83600000	10	10	12	Deamidation (NQ)	23536	Cytidylate kinase OS=Mycobacterium smegmatis (strain ATCC 700084 / mc(2)155) OX=246196 GN=cmk PE=3 SV=1
661	A0QWQ6|A0QWQ6_MYCS2	329.8	50	80800000	15	15	22	Carbamidomethylation; Deamidation (NQ)	44543	Endolytic murein transglycosylase OS=Mycobacterium smegmatis (strain ATCC 700084 / mc(2)155) OX=246196 GN=mltG PE=3 SV=1
661	I7G887|I7G887_MYCS2	329.8	50	80800000	15	15	22	Carbamidomethylation; Deamidation (NQ)	44543	Endolytic murein transglycosylase OS=Mycobacterium smegmatis (strain ATCC 700084 / mc(2)155) OX=246196 GN=mltG PE=3 SV=1
596	sp|A0QVX5|MIAB_MYCS2	329.57	46	67100000	18	18	25	Carbamidomethylation; Oxidation (M); Deamidation (NQ)	55517	tRNA-2-methylthio-N(6)-dimethylallyladenosine synthase OS=Mycobacterium smegmatis (strain ATCC 700084 / mc(2)155) OX=246196 GN=miaB PE=3 SV=1
798	sp|A0QW08|DUT_MYCS2	329.28	95	242000000	14	14	19	Deamidation (NQ)	15935	Deoxyuridine 5'-triphosphate nucleotidohydrolase OS=Mycobacterium smegmatis (strain ATCC 700084 / mc(2)155) OX=246196 GN=dut PE=1 SV=1
320	A0QSG8|A0QSG8_MYCS2	329.22	69	2520000000	12	12	38	Oxidation (M); Deamidation (NQ)	15571	50S ribosomal protein L15 OS=Mycobacterium smegmatis (strain ATCC 700084 / mc(2)155) OX=246196 GN=rplO PE=1 SV=1
320	I7G436|I7G436_MYCS2	329.22	69	2520000000	12	12	38	Oxidation (M); Deamidation (NQ)	15571	50S ribosomal protein L15 OS=Mycobacterium smegmatis (strain ATCC 700084 / mc(2)155) OX=246196 GN=rplO PE=1 SV=1
734	sp|A0R4R3|KSHA_MYCS2	328.99	42	178000000	15	15	21	Carbamidomethylation; Deamidation (NQ)	43668	3-ketosteroid-9-alpha-monooxygenase oxygenase component OS=Mycobacterium smegmatis (strain ATCC 700084 / mc(2)155) OX=246196 GN=kshA PE=1 SV=1
668	A0R1D4|A0R1D4_MYCS2	328.83	59	52100000	15	15	22	Carbamidomethylation	40373	Pyruvate dehydrogenase E1 component alpha subunit OS=Mycobacterium smegmatis (strain ATCC 700084 / mc(2)155) OX=246196 GN=MSMEG_4712 PE=4 SV=1
668	I7GCR8|I7GCR8_MYCS2	328.83	59	52100000	15	15	22	Carbamidomethylation	40373	Pyruvate dehydrogenase E1 component (Alpha subunit) PdhA OS=Mycobacterium smegmatis (strain ATCC 700084 / mc(2)155) OX=246196 GN=MSMEI_4595 PE=4 SV=1
674	A0R3R8|A0R3R8_MYCS2	328.71	50	111000000	14	14	22	Carbamidomethylation; Oxidation (M); Deamidation (NQ)	39573	ABC transporter ATP-binding protein OS=Mycobacterium smegmatis (strain ATCC 700084 / mc(2)155) OX=246196 GN=MSMEG_5571 PE=3 SV=1
674	I7GEG9|I7GEG9_MYCS2	328.71	50	111000000	14	14	22	Carbamidomethylation; Oxidation (M); Deamidation (NQ)	39573	Sugar ABC transporter ATP-binding protein OS=Mycobacterium smegmatis (strain ATCC 700084 / mc(2)155) OX=246196 GN=MSMEI_5420 PE=3 SV=1
867	A0R2L4|A0R2L4_MYCS2	328.54	62	141000000	10	10	18	Oxidation (M); Deamidation (NQ)	20891	Base excision DNA repair protein HhH-GPD family protein OS=Mycobacterium smegmatis (strain ATCC 700084 / mc(2)155) OX=246196 GN=MSMEG_5156 PE=4 SV=1
867	I7G6Y7|I7G6Y7_MYCS2	328.54	62	141000000	10	10	18	Oxidation (M); Deamidation (NQ)	20891	Base excision DNA repair protein HhH-GPD family protein OS=Mycobacterium smegmatis (strain ATCC 700084 / mc(2)155) OX=246196 GN=MSMEI_5023 PE=4 SV=1
595	sp|A0QNZ7|MGLL_MYCS2	328.5	76	198000000	14	14	25		29882	Monoacylglycerol lipase OS=Mycobacterium smegmatis (strain ATCC 700084 / mc(2)155) OX=246196 GN=MSMEG_0220 PE=1 SV=1
692	I7GF02|I7GF02_MYCS2	328.35	86	566000000	9	9	22	Deamidation (NQ)	15156	Histidine triad (HIT) protein OS=Mycobacterium smegmatis (strain ATCC 700084 / mc(2)155) OX=246196 GN=MSMEI_5711 PE=4 SV=1
692	A0R4K9|A0R4K9_MYCS2	328.35	84	566000000	9	9	22	Deamidation (NQ)	15619	HIT family protein OS=Mycobacterium smegmatis (strain ATCC 700084 / mc(2)155) OX=246196 GN=MSMEG_5871 PE=4 SV=1
1092	I7G581|I7G581_MYCS2	328.17	48	78900000	9	9	14	Carbamidomethylation; Deamidation (NQ)	30032	Short-chain dehydrogenase/reductase SDR OS=Mycobacterium smegmatis (strain ATCC 700084 / mc(2)155) OX=246196 GN=MSMEI_1854 PE=4 SV=1
1092	A0QTM2|A0QTM2_MYCS2	328.17	48	78900000	9	9	14	Carbamidomethylation; Deamidation (NQ)	30419	Short chain dehydrogenase OS=Mycobacterium smegmatis (strain ATCC 700084 / mc(2)155) OX=246196 GN=MSMEG_1894 PE=4 SV=1
671	sp|A0R1W8|RNPH_MYCS2	328.15	72	267000000	14	14	22	Carbamidomethylation; Oxidation (M); Deamidation (NQ)	27384	Ribonuclease PH OS=Mycobacterium smegmatis (strain ATCC 700084 / mc(2)155) OX=246196 GN=rph PE=1 SV=1
749	A0QTL8|A0QTL8_MYCS2	328.14	49	60300000	14	14	20		45837	3-phosphoshikimate 1-carboxyvinyltransferase OS=Mycobacterium smegmatis (strain ATCC 700084 / mc(2)155) OX=246196 GN=aroA PE=3 SV=1
703	I7FTV4|I7FTV4_MYCS2	327.86	38	101000000	18	18	21		69854	Acetoacetyl-CoA synthase OS=Mycobacterium smegmatis (strain ATCC 700084 / mc(2)155) OX=246196 GN=MSMEI_5865 PE=4 SV=1
703	A0R511|A0R511_MYCS2	327.86	38	101000000	18	18	21		69854	Acetoacetyl-CoA synthase OS=Mycobacterium smegmatis (strain ATCC 700084 / mc(2)155) OX=246196 GN=MSMEG_6024 PE=4 SV=1
955	I7GGS5|I7GGS5_MYCS2	327.83	93	521000000	10	10	16	Carbamidomethylation; Oxidation (M)	11623	Thioredoxin OS=Mycobacterium smegmatis (strain ATCC 700084 / mc(2)155) OX=246196 GN=trxA PE=3 SV=1
955	A0R7J0|A0R7J0_MYCS2	327.83	93	521000000	10	10	16	Carbamidomethylation; Oxidation (M)	11623	Thioredoxin OS=Mycobacterium smegmatis (strain ATCC 700084 / mc(2)155) OX=246196 GN=trx PE=3 SV=1
1362	I7G986|I7G986_MYCS2	327.71	53	49900000	9	9	10	Carbamidomethylation	39474	2-nitropropane dioxygenase NPD OS=Mycobacterium smegmatis (strain ATCC 700084 / mc(2)155) OX=246196 GN=MSMEI_5753 PE=4 SV=1
1362	A0R4Q1|A0R4Q1_MYCS2	327.71	53	49900000	9	9	10	Carbamidomethylation	39474	Dioxygenase OS=Mycobacterium smegmatis (strain ATCC 700084 / mc(2)155) OX=246196 GN=MSMEG_5913 PE=4 SV=1
933	sp|A0R024|RSMH_MYCS2	327.57	48	45300000	14	14	16	Carbamidomethylation	40275	Ribosomal RNA small subunit methyltransferase H OS=Mycobacterium smegmatis (strain ATCC 700084 / mc(2)155) OX=246196 GN=rsmH PE=3 SV=2
1068	A0QVC8|A0QVC8_MYCS2	327.52	54	82700000	9	9	14	Deamidation (NQ)	33046	Glyoxylate reductase OS=Mycobacterium smegmatis (strain ATCC 700084 / mc(2)155) OX=246196 GN=MSMEG_2529 PE=3 SV=1
1068	I7G083|I7G083_MYCS2	327.52	54	82700000	9	9	14	Deamidation (NQ)	33046	D-isomer specific 2-hydroxyacid dehydrogenase NAD-binding protein OS=Mycobacterium smegmatis (strain ATCC 700084 / mc(2)155) OX=246196 GN=MSMEI_2469 PE=3 SV=1
935	I7FA39|I7FA39_MYCS2	327.13	32	36500000	13	12	16		58047	60 kDa chaperonin OS=Mycobacterium smegmatis (strain ATCC 700084 / mc(2)155) OX=246196 GN=MSMEI_1934 PE=3 SV=1
935	sp|A0QTV4|MIMG_MYCS2	327.13	32	36500000	13	12	16		58047	Chaperonin-like protein MimG OS=Mycobacterium smegmatis (strain ATCC 700084 / mc(2)155) OX=246196 GN=mimG PE=3 SV=1
796	sp|A0QVM3|RIMP_MYCS2	327.12	90	178000000	12	12	19		19344	Ribosome maturation factor RimP OS=Mycobacterium smegmatis (strain ATCC 700084 / mc(2)155) OX=246196 GN=rimP PE=1 SV=1
968	I7FL10|I7FL10_MYCS2	326.8	73	457000000	11	11	16	Oxidation (M)	15103	Cold shock-like protein B CspB OS=Mycobacterium smegmatis (strain ATCC 700084 / mc(2)155) OX=246196 GN=cspB PE=4 SV=1
968	A0R441|A0R441_MYCS2	326.8	66	457000000	11	11	16	Oxidation (M)	16633	'Cold-shock' DNA-binding domain protein OS=Mycobacterium smegmatis (strain ATCC 700084 / mc(2)155) OX=246196 GN=MSMEG_5696 PE=4 SV=1
525	sp|A0QSF9|RL14_MYCS2	326.49	74	1370000000	15	15	27	Carbamidomethylation	13377	50S ribosomal protein L14 OS=Mycobacterium smegmatis (strain ATCC 700084 / mc(2)155) OX=246196 GN=rplN PE=1 SV=1
625	I7G6I0|I7G6I0_MYCS2	326.4	69	328000000	13	13	24	Carbamidomethylation; Deamidation (NQ)	18030	Carbonic anhydrase OS=Mycobacterium smegmatis (strain ATCC 700084 / mc(2)155) OX=246196 GN=MSMEI_4858 PE=4 SV=1
625	A0R248|A0R248_MYCS2	326.4	69	328000000	13	13	24	Carbamidomethylation; Deamidation (NQ)	18030	Carbonic anhydrase OS=Mycobacterium smegmatis (strain ATCC 700084 / mc(2)155) OX=246196 GN=MSMEG_4985 PE=4 SV=1
905	A0R185|A0R185_MYCS2	326.36	45	127000000	12	12	17	Carbamidomethylation; Deamidation (NQ)	34755	Sugar kinase ribokinase family protein OS=Mycobacterium smegmatis (strain ATCC 700084 / mc(2)155) OX=246196 GN=MSMEG_4661 PE=4 SV=1
905	I7GCN0|I7GCN0_MYCS2	326.36	42	127000000	12	12	17	Carbamidomethylation; Deamidation (NQ)	37386	PfkB domain protein OS=Mycobacterium smegmatis (strain ATCC 700084 / mc(2)155) OX=246196 GN=MSMEI_4542 PE=4 SV=1
830	sp|A0R148|PROB_MYCS2	326.23	56	132000000	16	16	18		38607	Glutamate 5-kinase OS=Mycobacterium smegmatis (strain ATCC 700084 / mc(2)155) OX=246196 GN=proB PE=1 SV=1
860	I7FXH2|I7FXH2_MYCS2	326.08	51	57300000	14	14	18	Carbamidomethylation	43838	Putative phosphoserine phosphatase serB2 OS=Mycobacterium smegmatis (strain ATCC 700084 / mc(2)155) OX=246196 GN=serB2 PE=4 SV=1
860	A0QRA0|A0QRA0_MYCS2	326.08	51	57300000	14	14	18	Carbamidomethylation	43838	Phosphoserine phosphatase OS=Mycobacterium smegmatis (strain ATCC 700084 / mc(2)155) OX=246196 GN=serB PE=4 SV=1
1071	sp|A0R1Z0|NUCS_MYCS2	326.06	53	67000000	10	10	14	Carbamidomethylation	25099	Endonuclease NucS OS=Mycobacterium smegmatis (strain ATCC 700084 / mc(2)155) OX=246196 GN=nucS PE=3 SV=1
1074	A0R6A6|A0R6A6_MYCS2	325.95	56	75900000	9	9	14		24048	Secreted protein OS=Mycobacterium smegmatis (strain ATCC 700084 / mc(2)155) OX=246196 GN=MSMEG_6482 PE=4 SV=1
1072	A0QQZ5|A0QQZ5_MYCS2	325.81	68	80700000	10	10	14	Carbamidomethylation	26439	Serine 3-dehydrogenase OS=Mycobacterium smegmatis (strain ATCC 700084 / mc(2)155) OX=246196 GN=MSMEG_0930 PE=3 SV=1
1072	I7FEW0|I7FEW0_MYCS2	325.81	68	80700000	10	10	14	Carbamidomethylation	26439	Short-chain dehydrogenase/reductase SDR OS=Mycobacterium smegmatis (strain ATCC 700084 / mc(2)155) OX=246196 GN=MSMEI_0908 PE=3 SV=1
823	I7F6M4|I7F6M4_MYCS2	325.77	72	108000000	13	13	19	Carbamidomethylation; Oxidation (M); Deamidation (NQ)	26647	Beta-lactamase-like protein OS=Mycobacterium smegmatis (strain ATCC 700084 / mc(2)155) OX=246196 GN=MSMEI_0760 PE=4 SV=1
823	A0QQJ3|A0QQJ3_MYCS2	325.77	72	108000000	13	13	19	Carbamidomethylation; Oxidation (M); Deamidation (NQ)	26647	Metallo-beta-lactamase superfamily protein OS=Mycobacterium smegmatis (strain ATCC 700084 / mc(2)155) OX=246196 GN=MSMEG_0775 PE=4 SV=1
1013	I7GDA3|I7GDA3_MYCS2	325.57	45	48100000	11	11	15	Carbamidomethylation; Deamidation (NQ)	38803	Methyltransferase type 11 OS=Mycobacterium smegmatis (strain ATCC 700084 / mc(2)155) OX=246196 GN=MSMEI_4238 PE=4 SV=1
1013	A0R0C5|A0R0C5_MYCS2	325.57	44	48100000	11	11	15	Carbamidomethylation; Deamidation (NQ)	39574	Possible transcriptional regulatory protein OS=Mycobacterium smegmatis (strain ATCC 700084 / mc(2)155) OX=246196 GN=MSMEG_4338 PE=4 SV=1
846	I7G4Y0|I7G4Y0_MYCS2	325.49	58	120000000	14	14	18	Carbamidomethylation; Oxidation (M)	27885	Alternate RNA polymerase sigma factor Sigf OS=Mycobacterium smegmatis (strain ATCC 700084 / mc(2)155) OX=246196 GN=sigF PE=3 SV=1
846	A0QTD8|A0QTD8_MYCS2	325.49	58	120000000	14	14	18	Carbamidomethylation; Oxidation (M)	27885	RNA polymerase sigma-F factor OS=Mycobacterium smegmatis (strain ATCC 700084 / mc(2)155) OX=246196 GN=MSMEG_1804 PE=3 SV=1
897	A0QQK0|A0QQK0_MYCS2	325.44	35	30500000	16	16	17	Carbamidomethylation	73321	Phosphate acetyltransferase OS=Mycobacterium smegmatis (strain ATCC 700084 / mc(2)155) OX=246196 GN=pta PE=3 SV=1
897	I7FWZ7|I7FWZ7_MYCS2	325.44	35	30500000	16	16	17	Carbamidomethylation	73321	Phosphate acetyltransferase OS=Mycobacterium smegmatis (strain ATCC 700084 / mc(2)155) OX=246196 GN=pta PE=3 SV=1
888	A0R6D7|A0R6D7_MYCS2	325.43	44	120000000	13	13	17		38961	Acyl-CoA dehydrogenase domain protein OS=Mycobacterium smegmatis (strain ATCC 700084 / mc(2)155) OX=246196 GN=MSMEG_6512 PE=3 SV=1
888	I7GFV4|I7GFV4_MYCS2	325.43	44	120000000	13	13	17		38961	Acyl-CoA dehydrogenase OS=Mycobacterium smegmatis (strain ATCC 700084 / mc(2)155) OX=246196 GN=MSMEI_6340 PE=3 SV=1
725	I7FEK0|I7FEK0_MYCS2	325.37	43	316000000	14	14	21		37055	Transcriptional regulator TetR family OS=Mycobacterium smegmatis (strain ATCC 700084 / mc(2)155) OX=246196 GN=MSMEI_0838 PE=4 SV=1
725	A0QQS3|A0QQS3_MYCS2	325.37	43	316000000	14	14	21		37055	Transcriptional regulator TetR family protein OS=Mycobacterium smegmatis (strain ATCC 700084 / mc(2)155) OX=246196 GN=MSMEG_0859 PE=4 SV=1
715	A0R1A4|A0R1A4_MYCS2	325.14	45	214000000	15	15	21	Oxidation (M); Deamidation (NQ)	27961	Uncharacterized protein OS=Mycobacterium smegmatis (strain ATCC 700084 / mc(2)155) OX=246196 GN=MSMEG_4681 PE=4 SV=1
715	I7FI10|I7FI10_MYCS2	325.14	45	214000000	15	15	21	Oxidation (M); Deamidation (NQ)	27961	Uncharacterized protein OS=Mycobacterium smegmatis (strain ATCC 700084 / mc(2)155) OX=246196 GN=MSMEI_4563 PE=4 SV=1
861	A0QR08|A0QR08_MYCS2	324.74	58	241000000	12	12	18	Oxidation (M); Deamidation (NQ)	28989	Pyrroline-5-carboxylate reductase OS=Mycobacterium smegmatis (strain ATCC 700084 / mc(2)155) OX=246196 GN=proC PE=3 SV=1
861	I7F763|I7F763_MYCS2	324.74	58	241000000	12	12	18	Oxidation (M); Deamidation (NQ)	28989	Pyrroline-5-carboxylate reductase OS=Mycobacterium smegmatis (strain ATCC 700084 / mc(2)155) OX=246196 GN=proC PE=3 SV=1
780	A0R659|A0R659_MYCS2	324.72	57	335000000	12	12	20		23718	Uncharacterized protein OS=Mycobacterium smegmatis (strain ATCC 700084 / mc(2)155) OX=246196 GN=MSMEG_6434 PE=4 SV=1
780	I7GAT8|I7GAT8_MYCS2	324.72	57	335000000	12	12	20		23718	Uncharacterized protein OS=Mycobacterium smegmatis (strain ATCC 700084 / mc(2)155) OX=246196 GN=MSMEI_6266 PE=4 SV=1
1326	A0QPD6|A0QPD6_MYCS2	324.61	40	54800000	8	8	11	Deamidation (NQ)	39155	Glycosyl hydrolase family protein 3 OS=Mycobacterium smegmatis (strain ATCC 700084 / mc(2)155) OX=246196 GN=MSMEG_0361 PE=1 SV=1
1326	I7F5E6|I7F5E6_MYCS2	324.61	40	54800000	8	8	11	Deamidation (NQ)	39155	Uncharacterized protein OS=Mycobacterium smegmatis (strain ATCC 700084 / mc(2)155) OX=246196 GN=MSMEI_0354 PE=4 SV=1
766	I7G4V2|I7G4V2_MYCS2	324.54	42	118000000	13	13	20	Carbamidomethylation; Oxidation (M)	35312	Polyprenyl-diphosphate synthase GrcC2 OS=Mycobacterium smegmatis (strain ATCC 700084 / mc(2)155) OX=246196 GN=grcC1 PE=3 SV=1
766	A0QRI9|A0QRI9_MYCS2	324.54	42	118000000	13	13	20	Carbamidomethylation; Oxidation (M)	35411	Bifunctional short chain isoprenyl diphosphate synthase OS=Mycobacterium smegmatis (strain ATCC 700084 / mc(2)155) OX=246196 GN=MSMEG_1133 PE=3 SV=1
718	A0QRV6|A0QRV6_MYCS2	324.5	21	32000000	19	19	21	Carbamidomethylation	124178	Uncharacterized protein OS=Mycobacterium smegmatis (strain ATCC 700084 / mc(2)155) OX=246196 GN=MSMEG_1253 PE=4 SV=1
718	I7G546|I7G546_MYCS2	324.5	21	32000000	19	19	21	Carbamidomethylation	124178	Uncharacterized protein OS=Mycobacterium smegmatis (strain ATCC 700084 / mc(2)155) OX=246196 GN=MSMEI_1218 PE=4 SV=1
1048	I7FXR2|I7FXR2_MYCS2	324.26	47	58500000	12	12	14	Carbamidomethylation	44291	Extracellular ligand-binding receptor OS=Mycobacterium smegmatis (strain ATCC 700084 / mc(2)155) OX=246196 GN=MSMEI_1181 PE=4 SV=1
1048	A0QRS0|A0QRS0_MYCS2	324.26	47	58500000	12	12	14	Carbamidomethylation	44535	ABC-type transport system periplasmic substrate-binding protein OS=Mycobacterium smegmatis (strain ATCC 700084 / mc(2)155) OX=246196 GN=MSMEG_1216 PE=4 SV=1
839	I7FTU9|I7FTU9_MYCS2	324.26	38	117000000	10	10	18	Carbamidomethylation; Oxidation (M); Deamidation (NQ)	36693	Periplasmic binding protein/LacI transcriptional regulator OS=Mycobacterium smegmatis (strain ATCC 700084 / mc(2)155) OX=246196 GN=MSMEI_5860 PE=4 SV=1
839	A0R506|A0R506_MYCS2	324.26	38	117000000	10	10	18	Carbamidomethylation; Oxidation (M); Deamidation (NQ)	36693	D-xylose-binding periplasmic protein OS=Mycobacterium smegmatis (strain ATCC 700084 / mc(2)155) OX=246196 GN=MSMEG_6020 PE=4 SV=1
492	A0QV25|A0QV25_MYCS2	324.09	21	137000000	22	22	28		129789	Chromosome partition protein Smc OS=Mycobacterium smegmatis (strain ATCC 700084 / mc(2)155) OX=246196 GN=smc PE=3 SV=1
492	I7FBB2|I7FBB2_MYCS2	324.09	21	137000000	22	22	28		129789	Chromosome partition protein Smc OS=Mycobacterium smegmatis (strain ATCC 700084 / mc(2)155) OX=246196 GN=smc PE=3 SV=1
802	I7FGT7|I7FGT7_MYCS2	323.8	31	67000000	16	16	19	Carbamidomethylation; Deamidation (NQ)	73264	Asparagine synthetase AsnB OS=Mycobacterium smegmatis (strain ATCC 700084 / mc(2)155) OX=246196 GN=asnB PE=4 SV=1
802	A0R058|A0R058_MYCS2	323.8	31	67000000	16	16	19	Carbamidomethylation; Deamidation (NQ)	73264	Asparagine synthase (Glutamine-hydrolyzing) OS=Mycobacterium smegmatis (strain ATCC 700084 / mc(2)155) OX=246196 GN=asnB PE=4 SV=1
708	A0R2Y5|A0R2Y5_MYCS2	323.16	49	195000000	12	11	21	Oxidation (M); Deamidation (NQ)	27353	Probable enoyl-CoA hydratase OS=Mycobacterium smegmatis (strain ATCC 700084 / mc(2)155) OX=246196 GN=MSMEG_5277 PE=3 SV=1
708	I7G779|I7G779_MYCS2	323.16	49	195000000	12	11	21	Oxidation (M); Deamidation (NQ)	27353	Enoyl-CoA hydratase/isomerase OS=Mycobacterium smegmatis (strain ATCC 700084 / mc(2)155) OX=246196 GN=echA8 PE=3 SV=1
1211	sp|A0R018|MURD_MYCS2	322.77	42	19100000	11	11	12	Carbamidomethylation	49558	UDP-N-acetylmuramoylalanine--D-glutamate ligase OS=Mycobacterium smegmatis (strain ATCC 700084 / mc(2)155) OX=246196 GN=murD PE=3 SV=1
765	A0QSK7|A0QSK7_MYCS2	322.35	65	382000000	14	14	20	Deamidation (NQ)	30183	Uncharacterized protein OS=Mycobacterium smegmatis (strain ATCC 700084 / mc(2)155) OX=246196 GN=MSMEG_1513 PE=4 SV=1
765	I7F8R4|I7F8R4_MYCS2	322.35	65	382000000	14	14	20	Deamidation (NQ)	30183	Uncharacterized protein OS=Mycobacterium smegmatis (strain ATCC 700084 / mc(2)155) OX=246196 GN=MSMEI_1477 PE=4 SV=1
646	sp|A0R2E1|GLGC_MYCS2	322.27	62	38000000	14	14	23	Carbamidomethylation; Deamidation (NQ)	43908	Glucose-1-phosphate adenylyltransferase OS=Mycobacterium smegmatis (strain ATCC 700084 / mc(2)155) OX=246196 GN=glgC PE=3 SV=1
624	I7GAQ9|I7GAQ9_MYCS2	322.11	50	67100000	17	17	24	Oxidation (M); Deamidation (NQ)	54005	Precorrin-3B C17-methyltransferase OS=Mycobacterium smegmatis (strain ATCC 700084 / mc(2)155) OX=246196 GN=cobIJ PE=3 SV=1
624	A0QZ26|A0QZ26_MYCS2	322.11	50	67100000	17	17	24	Oxidation (M); Deamidation (NQ)	54005	Cobalamin biosynthesis protein cobIJ OS=Mycobacterium smegmatis (strain ATCC 700084 / mc(2)155) OX=246196 GN=MSMEG_3873 PE=3 SV=1
762	I7FJB1|I7FJB1_MYCS2	322.02	36	228000000	10	10	20		20730	Cytokinin riboside 5'-monophosphate phosphoribohydrolase OS=Mycobacterium smegmatis (strain ATCC 700084 / mc(2)155) OX=246196 GN=MSMEI_4961 PE=3 SV=1
762	A0R2E9|A0R2E9_MYCS2	322.02	36	228000000	10	10	20		20730	Cytokinin riboside 5'-monophosphate phosphoribohydrolase OS=Mycobacterium smegmatis (strain ATCC 700084 / mc(2)155) OX=246196 GN=MSMEG_5087 PE=1 SV=1
627	sp|A0QZ11|RBPA_MYCS2	321.94	77	500000000	12	12	24	Carbamidomethylation; Deamidation (NQ)	13057	RNA polymerase-binding protein RbpA OS=Mycobacterium smegmatis (strain ATCC 700084 / mc(2)155) OX=246196 GN=rbpA PE=1 SV=2
820	I7G4H9|I7G4H9_MYCS2	321.87	54	181000000	10	10	19	Deamidation (NQ)	46824	O-acetylhomoserine sulfhydrylase OS=Mycobacterium smegmatis (strain ATCC 700084 / mc(2)155) OX=246196 GN=metC PE=3 SV=1
820	A0QSZ1|A0QSZ1_MYCS2	321.87	54	181000000	10	10	19	Deamidation (NQ)	46824	O-acetylhomoserine sulfhydrylase OS=Mycobacterium smegmatis (strain ATCC 700084 / mc(2)155) OX=246196 GN=MSMEG_1652 PE=3 SV=1
379	sp|A0QSD0|RS10_MYCS2	321.77	88	3190000000	17	17	34	Carbamidomethylation; Oxidation (M)	11433	30S ribosomal protein S10 OS=Mycobacterium smegmatis (strain ATCC 700084 / mc(2)155) OX=246196 GN=rpsJ PE=1 SV=1
836	A0R4H0|A0R4H0_MYCS2	321.48	57	95600000	13	13	18	Deamidation (NQ)	28730	29 kDa antigen Cfp29 OS=Mycobacterium smegmatis (strain ATCC 700084 / mc(2)155) OX=246196 GN=MSMEG_5830 PE=4 SV=1
836	I7G8Y9|I7G8Y9_MYCS2	321.48	57	95600000	13	13	18	Deamidation (NQ)	28730	29 kDa antigen CFP29 OS=Mycobacterium smegmatis (strain ATCC 700084 / mc(2)155) OX=246196 GN=cfp29 PE=4 SV=1
1179	I7FCY6|I7FCY6_MYCS2	321.42	29	112000000	5	5	13	Deamidation (NQ)	11900	Protein translocase subunit yajC OS=Mycobacterium smegmatis (strain ATCC 700084 / mc(2)155) OX=246196 GN=MSMEI_2886 PE=4 SV=1
1179	A0QWJ1|A0QWJ1_MYCS2	321.42	29	112000000	5	5	13	Deamidation (NQ)	11900	Preprotein translocase YajC subunit OS=Mycobacterium smegmatis (strain ATCC 700084 / mc(2)155) OX=246196 GN=yajC PE=4 SV=1
291	sp|A0QSD5|RS19_MYCS2	321.32	81	2830000000	12	12	41	Oxidation (M)	10774	30S ribosomal protein S19 OS=Mycobacterium smegmatis (strain ATCC 700084 / mc(2)155) OX=246196 GN=rpsS PE=1 SV=1
485	sp|A0QZ46|PSA_MYCS2	321.12	83	489000000	13	13	29	Carbamidomethylation; Deamidation (NQ)	26915	Proteasome subunit alpha OS=Mycobacterium smegmatis (strain ATCC 700084 / mc(2)155) OX=246196 GN=prcA PE=1 SV=1
809	I7FI43|I7FI43_MYCS2	321.04	84	250000000	12	12	19	Deamidation (NQ)	16006	Mycobacterium tuberculosis paralogous family 11 OS=Mycobacterium smegmatis (strain ATCC 700084 / mc(2)155) OX=246196 GN=MSMEI_1982 PE=4 SV=1
809	A0QU01|A0QU01_MYCS2	321.04	84	250000000	12	12	19	Deamidation (NQ)	16006	Uncharacterized protein OS=Mycobacterium smegmatis (strain ATCC 700084 / mc(2)155) OX=246196 GN=MSMEG_2027 PE=1 SV=1
875	A0QTV3|A0QTV3_MYCS2	320.95	57	87400000	11	11	18	Carbamidomethylation; Deamidation (NQ)	35861	Alcohol dehydrogenase OS=Mycobacterium smegmatis (strain ATCC 700084 / mc(2)155) OX=246196 GN=MSMEG_1977 PE=3 SV=1
875	I7G6Z4|I7G6Z4_MYCS2	320.95	57	87400000	11	11	18	Carbamidomethylation; Deamidation (NQ)	35861	Zn-dependent alcohol dehydrogenase OS=Mycobacterium smegmatis (strain ATCC 700084 / mc(2)155) OX=246196 GN=MSMEI_1933 PE=3 SV=1
741	sp|A0R6Q0|Y6630_MYCS2	320.87	89	359000000	12	12	21	Oxidation (M); Deamidation (NQ)	12403	Uncharacterized protein MSMEG_6630 OS=Mycobacterium smegmatis (strain ATCC 700084 / mc(2)155) OX=246196 GN=MSMEG_6630 PE=1 SV=1
753	I7G5D8|I7G5D8_MYCS2	320.41	33	64300000	14	14	20	Carbamidomethylation; Deamidation (NQ)	76909	DNA helicase OS=Mycobacterium smegmatis (strain ATCC 700084 / mc(2)155) OX=246196 GN=uvrD PE=3 SV=1
815	I7G6W0|I7G6W0_MYCS2	320.25	95	641000000	11	11	19	Deamidation (NQ)	8447	Uncharacterized protein OS=Mycobacterium smegmatis (strain ATCC 700084 / mc(2)155) OX=246196 GN=MSMEI_1892 PE=4 SV=1
815	A0QTR2|A0QTR2_MYCS2	320.25	95	641000000	11	11	19	Deamidation (NQ)	8447	ATP-binding protein OS=Mycobacterium smegmatis (strain ATCC 700084 / mc(2)155) OX=246196 GN=MSMEG_1934 PE=4 SV=1
925	A0QXE2|A0QXE2_MYCS2	320.22	47	58700000	12	12	16		39624	Putative sugar ABC transporter ATP-binding protein OS=Mycobacterium smegmatis (strain ATCC 700084 / mc(2)155) OX=246196 GN=MSMEG_3269 PE=3 SV=1
925	I7FLP0|I7FLP0_MYCS2	320.22	47	58700000	12	12	16		39624	ABC transporter related protein OS=Mycobacterium smegmatis (strain ATCC 700084 / mc(2)155) OX=246196 GN=MSMEI_3185 PE=3 SV=1
1027	A0QRU8|A0QRU8_MYCS2	320.21	46	50700000	12	12	15	Carbamidomethylation	32053	Phosphoadenosine phosphosulfate reductase OS=Mycobacterium smegmatis (strain ATCC 700084 / mc(2)155) OX=246196 GN=MSMEG_1245 PE=4 SV=1
444	sp|A0QSD9|RL29_MYCS2	320.05	96	1100000000	16	16	31	Oxidation (M); Deamidation (NQ)	8778	50S ribosomal protein L29 OS=Mycobacterium smegmatis (strain ATCC 700084 / mc(2)155) OX=246196 GN=rpmC PE=1 SV=1
838	A0QU56|A0QU56_MYCS2	319.15	62	118000000	11	11	18	Deamidation (NQ)	27719	Inositol monophosphatase OS=Mycobacterium smegmatis (strain ATCC 700084 / mc(2)155) OX=246196 GN=MSMEG_2083 PE=4 SV=1
838	I7FI99|I7FI99_MYCS2	319.15	62	118000000	11	11	18	Deamidation (NQ)	27719	Putative histidinol-phosphate phosphatase inositol monophosphatase family OS=Mycobacterium smegmatis (strain ATCC 700084 / mc(2)155) OX=246196 GN=MSMEI_2037 PE=4 SV=1
913	A0QVP8|A0QVP8_MYCS2	319.02	70	68600000	12	12	17	Carbamidomethylation; Oxidation (M)	32431	tRNA pseudouridine synthase B OS=Mycobacterium smegmatis (strain ATCC 700084 / mc(2)155) OX=246196 GN=truB PE=3 SV=1
913	I7G914|I7G914_MYCS2	319.02	70	68600000	12	12	17	Carbamidomethylation; Oxidation (M)	32431	tRNA pseudouridine synthase B OS=Mycobacterium smegmatis (strain ATCC 700084 / mc(2)155) OX=246196 GN=truB PE=3 SV=1
793	I7G0Q8|I7G0Q8_MYCS2	319.01	50	38200000	16	16	19		46632	Uncharacterized protein OS=Mycobacterium smegmatis (strain ATCC 700084 / mc(2)155) OX=246196 GN=MSMEI_2754 PE=4 SV=1
793	A0QW62|A0QW62_MYCS2	319.01	50	38200000	16	16	19		46850	Uncharacterized protein OS=Mycobacterium smegmatis (strain ATCC 700084 / mc(2)155) OX=246196 GN=MSMEG_2826 PE=4 SV=1
880	A0R062|A0R062_MYCS2	318.97	38	69900000	8	8	17	Oxidation (M); Deamidation (NQ)	25653	Integral membrane protein OS=Mycobacterium smegmatis (strain ATCC 700084 / mc(2)155) OX=246196 GN=MSMEG_4273 PE=4 SV=1
880	I7GD66|I7GD66_MYCS2	318.97	31	69900000	8	8	17	Oxidation (M); Deamidation (NQ)	31534	Conserved transmembrane protein OS=Mycobacterium smegmatis (strain ATCC 700084 / mc(2)155) OX=246196 GN=MSMEI_4172 PE=4 SV=1
972	I7G5B1|I7G5B1_MYCS2	318.88	47	224000000	7	7	16		15286	Protein translocase subunit SecE OS=Mycobacterium smegmatis (strain ATCC 700084 / mc(2)155) OX=246196 GN=secE PE=3 SV=1
972	A0QS43|A0QS43_MYCS2	318.88	47	224000000	7	7	16		15286	Protein translocase subunit SecE OS=Mycobacterium smegmatis (strain ATCC 700084 / mc(2)155) OX=246196 GN=secE PE=3 SV=1
1108	I7G3N2|I7G3N2_MYCS2	318.54	30	37000000	10	10	13	Carbamidomethylation; Deamidation (NQ)	51978	Phosphoesterase PA-phosphatase related protein OS=Mycobacterium smegmatis (strain ATCC 700084 / mc(2)155) OX=246196 GN=MSMEI_0618 PE=4 SV=1
1108	A0QQ56|A0QQ56_MYCS2	318.54	30	37000000	10	10	13	Carbamidomethylation; Deamidation (NQ)	51978	PAP2 superfamily protein OS=Mycobacterium smegmatis (strain ATCC 700084 / mc(2)155) OX=246196 GN=MSMEG_0633 PE=4 SV=1
837	sp|A0QZ47|PSB_MYCS2	318.23	47	571000000	12	12	18	Oxidation (M); Deamidation (NQ)	32131	Proteasome subunit beta OS=Mycobacterium smegmatis (strain ATCC 700084 / mc(2)155) OX=246196 GN=prcB PE=1 SV=2
1000	sp|A0QSH3|Y1479_MYCS2	318.05	52	70900000	11	11	15	Carbamidomethylation	32948	Putative S-adenosyl-L-methionine-dependent methyltransferase MSMEG_1479/MSMEI_1443 OS=Mycobacterium smegmatis (strain ATCC 700084 / mc(2)155) OX=246196 GN=MSMEG_1479 PE=3 SV=1
1063	I7FDN1|I7FDN1_MYCS2	317.86	40	130000000	7	7	14	Deamidation (NQ)	29630	Sulfurtransferase OS=Mycobacterium smegmatis (strain ATCC 700084 / mc(2)155) OX=246196 GN=MSMEI_3156 PE=4 SV=1
1063	A0QXB3|A0QXB3_MYCS2	317.86	40	130000000	7	7	14	Deamidation (NQ)	29630	3-mercaptopyruvate sulfurtransferase OS=Mycobacterium smegmatis (strain ATCC 700084 / mc(2)155) OX=246196 GN=MSMEG_3238 PE=4 SV=1
865	I7FXB8|I7FXB8_MYCS2	317.7	59	88500000	13	13	18	Deamidation (NQ)	38016	Uncharacterized protein OS=Mycobacterium smegmatis (strain ATCC 700084 / mc(2)155) OX=246196 GN=MSMEI_0917 PE=4 SV=1
865	A0QR05|A0QR05_MYCS2	317.7	59	88500000	13	13	18	Deamidation (NQ)	38016	Uncharacterized protein OS=Mycobacterium smegmatis (strain ATCC 700084 / mc(2)155) OX=246196 GN=MSMEG_0940 PE=4 SV=1
976	sp|A0R015|MURC_MYCS2	317.63	38	65800000	11	11	16	Carbamidomethylation; Deamidation (NQ)	49804	UDP-N-acetylmuramate--L-alanine ligase OS=Mycobacterium smegmatis (strain ATCC 700084 / mc(2)155) OX=246196 GN=murC PE=3 SV=1
576	I7G670|I7G670_MYCS2	317.56	43	118000000	19	19	25	Carbamidomethylation	56178	Cyclohexanone monooxygenase OS=Mycobacterium smegmatis (strain ATCC 700084 / mc(2)155) OX=246196 GN=MSMEI_2251 PE=4 SV=1
576	A0QR91|A0QR91_MYCS2	317.56	43	118000000	19	19	25	Carbamidomethylation	56178	Monooxygenase OS=Mycobacterium smegmatis (strain ATCC 700084 / mc(2)155) OX=246196 GN=MSMEG_1030 PE=4 SV=1
857	A0QXY1|A0QXY1_MYCS2	317.24	33	76000000	12	12	18	Carbamidomethylation; Deamidation (NQ)	65802	Acyl-CoA synthase OS=Mycobacterium smegmatis (strain ATCC 700084 / mc(2)155) OX=246196 GN=MSMEG_3465 PE=4 SV=1
857	I7G1Y7|I7G1Y7_MYCS2	317.24	33	76000000	12	12	18	Carbamidomethylation; Deamidation (NQ)	65802	Acyl-CoA ligase FadD31 OS=Mycobacterium smegmatis (strain ATCC 700084 / mc(2)155) OX=246196 GN=MSMEI_3384 PE=4 SV=1
1184	A0QPE0|A0QPE0_MYCS2	317.22	26	29400000	9	9	12		66277	Uncharacterized protein OS=Mycobacterium smegmatis (strain ATCC 700084 / mc(2)155) OX=246196 GN=MSMEG_0365 PE=3 SV=1
1184	I7G2Z6|I7G2Z6_MYCS2	317.22	26	29400000	9	9	12		66277	Uncharacterized protein OS=Mycobacterium smegmatis (strain ATCC 700084 / mc(2)155) OX=246196 GN=MSMEI_0358 PE=3 SV=1
272	A0QQQ1|A0QQQ1_MYCS2	317.02	50	1070000000	7	7	43	Carbamidomethylation; Oxidation (M); Deamidation (NQ)	23213	Superoxide dismutase [Cu-Zn] OS=Mycobacterium smegmatis (strain ATCC 700084 / mc(2)155) OX=246196 GN=sodC PE=1 SV=1
272	I7G2H6|I7G2H6_MYCS2	317.02	50	1070000000	7	7	43	Carbamidomethylation; Oxidation (M); Deamidation (NQ)	23213	Superoxide dismutase [Cu-Zn] OS=Mycobacterium smegmatis (strain ATCC 700084 / mc(2)155) OX=246196 GN=sodC PE=3 SV=1
799	sp|A0QQP8|DEF_MYCS2	316.79	57	214000000	8	8	19	Carbamidomethylation; Oxidation (M); Deamidation (NQ)	21208	Peptide deformylase OS=Mycobacterium smegmatis (strain ATCC 700084 / mc(2)155) OX=246196 GN=def PE=3 SV=1
876	A0QSB4|A0QSB4_MYCS2	316.59	71	217000000	12	12	18	Carbamidomethylation; Oxidation (M); Deamidation (NQ)	25690	Uncharacterized protein OS=Mycobacterium smegmatis (strain ATCC 700084 / mc(2)155) OX=246196 GN=MSMEG_1419 PE=4 SV=1
876	I7FY70|I7FY70_MYCS2	316.59	71	217000000	12	12	18	Carbamidomethylation; Oxidation (M); Deamidation (NQ)	25690	Uncharacterized protein OS=Mycobacterium smegmatis (strain ATCC 700084 / mc(2)155) OX=246196 GN=MSMEI_1384 PE=4 SV=1
1085	A0R3X5|A0R3X5_MYCS2	316.31	39	13700000	10	10	14	Deamidation (NQ)	54740	Uncharacterized protein OS=Mycobacterium smegmatis (strain ATCC 700084 / mc(2)155) OX=246196 GN=MSMEG_5629 PE=4 SV=1
1085	I7GFK1|I7GFK1_MYCS2	316.31	38	13700000	10	10	14	Deamidation (NQ)	55598	SMP-30/Gluconolaconase/LRE domain protein OS=Mycobacterium smegmatis (strain ATCC 700084 / mc(2)155) OX=246196 GN=MSMEI_5479 PE=4 SV=1
714	A0R076|A0R076_MYCS2	316.17	49	416000000	13	13	21	Deamidation (NQ)	26932	Integral membrane protein OS=Mycobacterium smegmatis (strain ATCC 700084 / mc(2)155) OX=246196 GN=MSMEG_4287 PE=4 SV=1
714	I7FPJ5|I7FPJ5_MYCS2	316.17	49	416000000	13	13	21	Deamidation (NQ)	26932	Conserved transmembrane protein OS=Mycobacterium smegmatis (strain ATCC 700084 / mc(2)155) OX=246196 GN=MSMEI_4186 PE=4 SV=1
603	I7G9Y1|I7G9Y1_MYCS2	316.06	66	647000000	10	10	24	Carbamidomethylation; Oxidation (M); Deamidation (NQ)	18482	Bacterioferritin OS=Mycobacterium smegmatis (strain ATCC 700084 / mc(2)155) OX=246196 GN=bfr PE=3 SV=1
603	A0QY79|A0QY79_MYCS2	316.06	66	647000000	10	10	24	Carbamidomethylation; Oxidation (M); Deamidation (NQ)	18482	Bacterioferritin OS=Mycobacterium smegmatis (strain ATCC 700084 / mc(2)155) OX=246196 GN=bfr PE=1 SV=1
921	A0QZQ6|A0QZQ6_MYCS2	316	32	51500000	13	13	16	Carbamidomethylation; Oxidation (M); Deamidation (NQ)	60459	Cyclohexanecarboxylate-CoA ligase OS=Mycobacterium smegmatis (strain ATCC 700084 / mc(2)155) OX=246196 GN=MSMEG_4112 PE=4 SV=1
1061	sp|A0QVD9|PYRH_MYCS2	315.36	47	100000000	11	11	14		26363	Uridylate kinase OS=Mycobacterium smegmatis (strain ATCC 700084 / mc(2)155) OX=246196 GN=pyrH PE=1 SV=1
1467	I7GD68|I7GD68_MYCS2	315.27	61	115000000	7	7	9	Carbamidomethylation	20836	ATP:cob(I)alamin adenosyltransferase OS=Mycobacterium smegmatis (strain ATCC 700084 / mc(2)155) OX=246196 GN=MSMEI_4806 PE=4 SV=1
1467	A0R1Z7|A0R1Z7_MYCS2	315.27	61	115000000	7	7	9	Carbamidomethylation	20836	ATP:cob(I)alamin adenosyltransferase OS=Mycobacterium smegmatis (strain ATCC 700084 / mc(2)155) OX=246196 GN=MSMEG_4934 PE=4 SV=1
1096	I7GFU4|I7GFU4_MYCS2	314.8	39	110000000	8	8	14	Deamidation (NQ)	30369	6-phosphogluconate dehydrogenase NAD-binding protein OS=Mycobacterium smegmatis (strain ATCC 700084 / mc(2)155) OX=246196 GN=MSMEI_5725 PE=4 SV=1
1096	A0R4M2|A0R4M2_MYCS2	314.8	39	110000000	8	8	14	Deamidation (NQ)	30369	3-hydroxyisobutyrate dehydrogenase family protein OS=Mycobacterium smegmatis (strain ATCC 700084 / mc(2)155) OX=246196 GN=MSMEG_5884 PE=4 SV=1
1223	I7FTW6|I7FTW6_MYCS2	314.79	39	46000000	8	8	12	Carbamidomethylation	33340	Glyoxalase/bleomycin resistance protein/dioxygenase OS=Mycobacterium smegmatis (strain ATCC 700084 / mc(2)155) OX=246196 GN=bphC PE=3 SV=1
1223	A0R522|A0R522_MYCS2	314.79	39	46000000	8	8	12	Carbamidomethylation	33340	Biphenyl-2 3-diol 1 2-dioxygenase OS=Mycobacterium smegmatis (strain ATCC 700084 / mc(2)155) OX=246196 GN=MSMEG_6036 PE=3 SV=1
1042	A0R2V3|A0R2V3_MYCS2	314.57	52	80800000	11	11	14	Carbamidomethylation	30069	Universal stress protein family protein OS=Mycobacterium smegmatis (strain ATCC 700084 / mc(2)155) OX=246196 GN=MSMEG_5245 PE=4 SV=1
1042	I7GDS2|I7GDS2_MYCS2	314.57	52	80800000	11	11	14	Carbamidomethylation	30069	UspA OS=Mycobacterium smegmatis (strain ATCC 700084 / mc(2)155) OX=246196 GN=MSMEI_5107 PE=4 SV=1
965	I7G0X1|I7G0X1_MYCS2	314.4	59	85700000	11	11	16		22525	Histidine triad (HIT) protein OS=Mycobacterium smegmatis (strain ATCC 700084 / mc(2)155) OX=246196 GN=MSMEI_2858 PE=4 SV=1
965	A0QWG3|A0QWG3_MYCS2	314.4	59	85700000	11	11	16		22525	HIT family protein hydrolase OS=Mycobacterium smegmatis (strain ATCC 700084 / mc(2)155) OX=246196 GN=MSMEG_2932 PE=4 SV=1
832	A0QYX6|A0QYX6_MYCS2	314.38	68	35200000	12	12	18	Deamidation (NQ)	27645	Regulatory protein GntR HTH OS=Mycobacterium smegmatis (strain ATCC 700084 / mc(2)155) OX=246196 GN=MSMEG_3822 PE=4 SV=1
940	I7FME3|I7FME3_MYCS2	314.23	42	167000000	13	13	16		36835	Anion-transporting ATPase OS=Mycobacterium smegmatis (strain ATCC 700084 / mc(2)155) OX=246196 GN=MSMEI_6033 PE=4 SV=1
940	A0R5H5|A0R5H5_MYCS2	314.23	42	167000000	13	13	16		36835	Anion-transporting ATPase OS=Mycobacterium smegmatis (strain ATCC 700084 / mc(2)155) OX=246196 GN=MSMEG_6193 PE=4 SV=1
1023	I7FJT6|I7FJT6_MYCS2	314.08	60	118000000	11	11	15	Carbamidomethylation; Deamidation (NQ)	30071	Patatin OS=Mycobacterium smegmatis (strain ATCC 700084 / mc(2)155) OX=246196 GN=MSMEI_5146 PE=4 SV=1
1023	A0R2Z3|A0R2Z3_MYCS2	314.08	60	118000000	11	11	15	Carbamidomethylation; Deamidation (NQ)	30071	Phospholipase patatin family protein OS=Mycobacterium smegmatis (strain ATCC 700084 / mc(2)155) OX=246196 GN=MSMEG_5285 PE=4 SV=1
761	I7F7I0|I7F7I0_MYCS2	313.92	75	204000000	11	11	20	Carbamidomethylation; Oxidation (M); Deamidation (NQ)	16696	Uncharacterized protein OS=Mycobacterium smegmatis (strain ATCC 700084 / mc(2)155) OX=246196 GN=MSMEI_1045 PE=4 SV=1
761	A0QRD5|A0QRD5_MYCS2	313.92	77	204000000	11	11	20	Carbamidomethylation; Oxidation (M); Deamidation (NQ)	16291	Uncharacterized protein OS=Mycobacterium smegmatis (strain ATCC 700084 / mc(2)155) OX=246196 GN=MSMEG_1077 PE=4 SV=1
1224	A0QSA5|A0QSA5_MYCS2	313.8	49	33700000	7	6	12	Carbamidomethylation; Deamidation (NQ)	29741	Carveol dehydrogenase OS=Mycobacterium smegmatis (strain ATCC 700084 / mc(2)155) OX=246196 GN=MSMEG_1410 PE=3 SV=1
1224	I7FG49|I7FG49_MYCS2	313.8	49	33700000	7	6	12	Carbamidomethylation; Deamidation (NQ)	29741	Short-chain dehydrogenase/reductase OS=Mycobacterium smegmatis (strain ATCC 700084 / mc(2)155) OX=246196 GN=MSMEI_1375 PE=3 SV=1
1101	I7F8U3|I7F8U3_MYCS2	313.73	61	288000000	8	8	14	Oxidation (M); Deamidation (NQ)	13344	Protein glcG OS=Mycobacterium smegmatis (strain ATCC 700084 / mc(2)155) OX=246196 GN=MSMEI_1507 PE=4 SV=1
1101	A0QSN8|A0QSN8_MYCS2	313.73	61	288000000	8	8	14	Oxidation (M); Deamidation (NQ)	13344	PduO protein OS=Mycobacterium smegmatis (strain ATCC 700084 / mc(2)155) OX=246196 GN=MSMEG_1544 PE=4 SV=1
1455	sp|A0QR17|HEM1_MYCS2	313.64	31	20000000	9	9	9	Carbamidomethylation	47445	Glutamyl-tRNA reductase OS=Mycobacterium smegmatis (strain ATCC 700084 / mc(2)155) OX=246196 GN=hemA PE=3 SV=1
1595	A0QT68|A0QT68_MYCS2	313.59	70	65100000	6	6	8		17192	Uncharacterized protein OS=Mycobacterium smegmatis (strain ATCC 700084 / mc(2)155) OX=246196 GN=MSMEG_1734 PE=4 SV=1
1595	I7G4R1|I7G4R1_MYCS2	313.59	70	65100000	6	6	8		17192	Uncharacterized protein OS=Mycobacterium smegmatis (strain ATCC 700084 / mc(2)155) OX=246196 GN=MSMEI_1694 PE=4 SV=1
805	I7G5W6|I7G5W6_MYCS2	313.38	37	122000000	15	15	19	Deamidation (NQ)	65043	ATP/GTP-binding site motif A OS=Mycobacterium smegmatis (strain ATCC 700084 / mc(2)155) OX=246196 GN=MSMEI_4606 PE=4 SV=1
805	A0R1E5|A0R1E5_MYCS2	313.38	43	122000000	15	15	19	Deamidation (NQ)	55342	Uncharacterized protein OS=Mycobacterium smegmatis (strain ATCC 700084 / mc(2)155) OX=246196 GN=MSMEG_4723 PE=4 SV=1
1182	sp|A0QWV6|UVRC_MYCS2	312.75	23	12200000	10	10	12	Carbamidomethylation	77443	UvrABC system protein C OS=Mycobacterium smegmatis (strain ATCC 700084 / mc(2)155) OX=246196 GN=uvrC PE=3 SV=1
726	I7FXP2|I7FXP2_MYCS2	312.65	47	138000000	16	16	21	Carbamidomethylation; Deamidation (NQ)	46617	Formiminoglutamate deiminase OS=Mycobacterium smegmatis (strain ATCC 700084 / mc(2)155) OX=246196 GN=MSMEI_1150 PE=4 SV=1
726	A0QRN5|A0QRN5_MYCS2	312.65	47	138000000	16	16	21	Carbamidomethylation; Deamidation (NQ)	46617	Formiminoglutamate deiminase OS=Mycobacterium smegmatis (strain ATCC 700084 / mc(2)155) OX=246196 GN=hutF PE=4 SV=1
630	sp|A0QSD6|RL22_MYCS2	312.61	62	1980000000	10	9	23		16324	50S ribosomal protein L22 OS=Mycobacterium smegmatis (strain ATCC 700084 / mc(2)155) OX=246196 GN=rplV PE=1 SV=1
1168	A0R129|A0R129_MYCS2	312.55	57	91100000	10	10	13	Carbamidomethylation; Deamidation (NQ)	24468	Putative conserved lipoprotein lpph OS=Mycobacterium smegmatis (strain ATCC 700084 / mc(2)155) OX=246196 GN=lppH PE=4 SV=1
1168	I7G5L3|I7G5L3_MYCS2	312.55	39	91100000	10	10	13	Carbamidomethylation; Deamidation (NQ)	35890	Uncharacterized protein OS=Mycobacterium smegmatis (strain ATCC 700084 / mc(2)155) OX=246196 GN=MSMEI_4483 PE=4 SV=1
1416	A0QQV2|A0QQV2_MYCS2	312.38	72	67600000	8	8	10	Carbamidomethylation	20514	Uncharacterized protein OS=Mycobacterium smegmatis (strain ATCC 700084 / mc(2)155) OX=246196 GN=MSMEG_0887 PE=4 SV=1
1416	I7G2L8|I7G2L8_MYCS2	312.38	72	67600000	8	8	10	Carbamidomethylation	20514	Uncharacterized protein OS=Mycobacterium smegmatis (strain ATCC 700084 / mc(2)155) OX=246196 GN=MSMEI_0866 PE=4 SV=1
978	I7GC18|I7GC18_MYCS2	312.33	61	138000000	11	11	16	Deamidation (NQ)	31064	Uncharacterized protein OS=Mycobacterium smegmatis (strain ATCC 700084 / mc(2)155) OX=246196 GN=MSMEI_3657 PE=4 SV=1
889	I7GG20|I7GG20_MYCS2	312.28	38	76000000	14	14	18	Carbamidomethylation; Deamidation (NQ)	47020	4-aminobutyrate aminotransferase OS=Mycobacterium smegmatis (strain ATCC 700084 / mc(2)155) OX=246196 GN=gabT PE=3 SV=1
889	A0R6V5|A0R6V5_MYCS2	312.28	38	76000000	14	14	18	Carbamidomethylation; Deamidation (NQ)	47020	4-aminobutyrate transaminase OS=Mycobacterium smegmatis (strain ATCC 700084 / mc(2)155) OX=246196 GN=gabT PE=3 SV=1
895	A0QNG2|A0QNG2_MYCS2	312.27	30	154000000	10	10	17		44616	Serine/threonine protein kinase PknA OS=Mycobacterium smegmatis (strain ATCC 700084 / mc(2)155) OX=246196 GN=pknA PE=4 SV=1
895	I7F4E4|I7F4E4_MYCS2	312.27	30	154000000	10	10	17		44616	Serine/threonine-protein kinases pknA OS=Mycobacterium smegmatis (strain ATCC 700084 / mc(2)155) OX=246196 GN=pknA PE=4 SV=1
620	A0QQS8|A0QQS8_MYCS2	312.1	54	143000000	18	18	24		33210	Short chain dehydrogenase OS=Mycobacterium smegmatis (strain ATCC 700084 / mc(2)155) OX=246196 GN=MSMEG_0863 PE=4 SV=1
620	I7FEK4|I7FEK4_MYCS2	312.1	54	143000000	18	18	24		33210	Short-chain dehydrogenase/reductase SDR OS=Mycobacterium smegmatis (strain ATCC 700084 / mc(2)155) OX=246196 GN=MSMEI_0843 PE=4 SV=1
1130	A0R405|A0R405_MYCS2	311.82	22	42500000	11	11	13	Carbamidomethylation; Oxidation (M)	71603	ABC transporter ATP-binding protein OS=Mycobacterium smegmatis (strain ATCC 700084 / mc(2)155) OX=246196 GN=MSMEG_5660 PE=4 SV=1
1130	I7GEL2|I7GEL2_MYCS2	311.82	22	42500000	11	11	13	Carbamidomethylation; Oxidation (M)	71603	ABC transporter OS=Mycobacterium smegmatis (strain ATCC 700084 / mc(2)155) OX=246196 GN=MSMEI_5511 PE=4 SV=1
1075	A0QQD7|A0QQD7_MYCS2	311.67	54	82500000	10	10	14	Carbamidomethylation; Deamidation (NQ)	31818	Aldose 1-epimerase subfamily protein OS=Mycobacterium smegmatis (strain ATCC 700084 / mc(2)155) OX=246196 GN=MSMEG_0717 PE=4 SV=1
1075	I7G284|I7G284_MYCS2	311.67	54	82500000	10	10	14	Carbamidomethylation; Deamidation (NQ)	31818	Aldose 1-epimerase OS=Mycobacterium smegmatis (strain ATCC 700084 / mc(2)155) OX=246196 GN=MSMEI_0701 PE=4 SV=1
1044	A0QT46|A0QT46_MYCS2	311.42	49	32500000	10	10	14		35006	Ribose operon repressor putative OS=Mycobacterium smegmatis (strain ATCC 700084 / mc(2)155) OX=246196 GN=MSMEG_1708 PE=4 SV=1
1044	I7F990|I7F990_MYCS2	311.42	49	32500000	10	10	14		35006	LacI-type transcriptional regulator OS=Mycobacterium smegmatis (strain ATCC 700084 / mc(2)155) OX=246196 GN=MSMEI_1668 PE=4 SV=1
614	A0R0P8|A0R0P8_MYCS2	311.4	50	57100000	15	15	24	Carbamidomethylation; Deamidation (NQ)	48568	CalR5 protein OS=Mycobacterium smegmatis (strain ATCC 700084 / mc(2)155) OX=246196 GN=MSMEG_4463 PE=4 SV=1
614	I7FQ28|I7FQ28_MYCS2	311.4	50	57100000	15	15	24	Carbamidomethylation; Deamidation (NQ)	48568	CalR5 OS=Mycobacterium smegmatis (strain ATCC 700084 / mc(2)155) OX=246196 GN=MSMEI_4353 PE=4 SV=1
1151	A0QS74|A0QS74_MYCS2	311.22	43	36000000	11	11	13	Carbamidomethylation; Deamidation (NQ)	42914	Putative xylulose kinase OS=Mycobacterium smegmatis (strain ATCC 700084 / mc(2)155) OX=246196 GN=MSMEG_1376 PE=4 SV=1
1151	I7F889|I7F889_MYCS2	311.22	40	36000000	11	11	13	Carbamidomethylation; Deamidation (NQ)	46439	Carbohydrate kinase FGGY OS=Mycobacterium smegmatis (strain ATCC 700084 / mc(2)155) OX=246196 GN=MSMEI_1337 PE=4 SV=1
636	sp|A0QSD3|RL23_MYCS2	311.01	69	2020000000	8	8	23	Deamidation (NQ)	11028	50S ribosomal protein L23 OS=Mycobacterium smegmatis (strain ATCC 700084 / mc(2)155) OX=246196 GN=rplW PE=1 SV=1
617	I7G7I0|I7G7I0_MYCS2	310.82	95	178000000	12	12	24	Oxidation (M); Deamidation (NQ)	16315	MaoC-like dehydratase OS=Mycobacterium smegmatis (strain ATCC 700084 / mc(2)155) OX=246196 GN=MSMEI_2149 PE=4 SV=1
617	A0QUG7|A0QUG7_MYCS2	310.82	95	178000000	12	12	24	Oxidation (M); Deamidation (NQ)	16315	ZbpA protein OS=Mycobacterium smegmatis (strain ATCC 700084 / mc(2)155) OX=246196 GN=MSMEG_2201 PE=4 SV=1
377	sp|Q9AFI5|SSB_MYCS2	310.74	86	1190000000	15	15	34	Carbamidomethylation; Deamidation (NQ)	17401	Single-stranded DNA-binding protein OS=Mycobacterium smegmatis (strain ATCC 700084 / mc(2)155) OX=246196 GN=ssb PE=1 SV=1
687	A0QYH7|A0QYH7_MYCS2	310.64	83	279000000	12	12	22	Deamidation (NQ)	21922	Mannose-binding lectin OS=Mycobacterium smegmatis (strain ATCC 700084 / mc(2)155) OX=246196 GN=MSMEG_3662 PE=1 SV=1
687	I7FMU4|I7FMU4_MYCS2	310.64	83	279000000	12	12	22	Deamidation (NQ)	21922	LysM domain protein OS=Mycobacterium smegmatis (strain ATCC 700084 / mc(2)155) OX=246196 GN=MSMEI_3575 PE=4 SV=1
886	I7FQI5|I7FQI5_MYCS2	310.63	66	81600000	11	11	17	Carbamidomethylation; Deamidation (NQ)	31440	Myo-inositol catabolism IolB protein OS=Mycobacterium smegmatis (strain ATCC 700084 / mc(2)155) OX=246196 GN=MSMEI_4544 PE=4 SV=1
886	A0R188|A0R188_MYCS2	310.63	66	81600000	11	11	17	Carbamidomethylation; Deamidation (NQ)	31440	Protein IolB OS=Mycobacterium smegmatis (strain ATCC 700084 / mc(2)155) OX=246196 GN=MSMEG_4663 PE=4 SV=1
1060	A0QW04|A0QW04_MYCS2	310.59	39	67500000	10	10	14		29227	Inositol-1-monophosphatase OS=Mycobacterium smegmatis (strain ATCC 700084 / mc(2)155) OX=246196 GN=MSMEG_2762 PE=4 SV=1
1060	I7FCA6|I7FCA6_MYCS2	310.59	39	67500000	10	10	14		29227	Inositol-1-monophosphatase OS=Mycobacterium smegmatis (strain ATCC 700084 / mc(2)155) OX=246196 GN=suhB PE=4 SV=1
723	sp|A0R557|Y6073_MYCS2	310.5	66	122000000	11	11	21	Carbamidomethylation; Oxidation (M); Deamidation (NQ)	32572	Uncharacterized tRNA/rRNA methyltransferase MSMEG_6073/MSMEI_5913 OS=Mycobacterium smegmatis (strain ATCC 700084 / mc(2)155) OX=246196 GN=MSMEG_6073 PE=3 SV=1
873	A0QYC0|A0QYC0_MYCS2	310.49	53	104000000	11	11	18	Carbamidomethylation; Deamidation (NQ)	36005	Sorbitol dehydrogenase OS=Mycobacterium smegmatis (strain ATCC 700084 / mc(2)155) OX=246196 GN=MSMEG_3605 PE=3 SV=1
873	I7GBQ6|I7GBQ6_MYCS2	310.49	50	104000000	11	11	18	Carbamidomethylation; Deamidation (NQ)	38428	Alcohol dehydrogenase GroES-like protein OS=Mycobacterium smegmatis (strain ATCC 700084 / mc(2)155) OX=246196 GN=MSMEI_3521 PE=3 SV=1
1424	A0QS33|A0QS33_MYCS2	310.47	43	38100000	8	8	10	Deamidation (NQ)	23876	Enoyl-CoA hydratase OS=Mycobacterium smegmatis (strain ATCC 700084 / mc(2)155) OX=246196 GN=MSMEG_1331 PE=4 SV=1
1424	I7G5A7|I7G5A7_MYCS2	310.47	43	38100000	8	8	10	Deamidation (NQ)	23876	Enoyl-CoA hydratase EchA3 OS=Mycobacterium smegmatis (strain ATCC 700084 / mc(2)155) OX=246196 GN=echA3 PE=4 SV=1
1005	A0R174|A0R174_MYCS2	309.96	38	55600000	11	11	15	Carbamidomethylation; Deamidation (NQ)	42640	Phytanoyl-CoA dioxygenase OS=Mycobacterium smegmatis (strain ATCC 700084 / mc(2)155) OX=246196 GN=MSMEG_4649 PE=4 SV=1
1005	I7FHY4|I7FHY4_MYCS2	309.96	38	55600000	11	11	15	Carbamidomethylation; Deamidation (NQ)	42640	Phytanoyl-CoA dioxygenase OS=Mycobacterium smegmatis (strain ATCC 700084 / mc(2)155) OX=246196 GN=MSMEI_4531 PE=4 SV=1
1120	I7G9W3|I7G9W3_MYCS2	309.92	61	877000	11	1	13	Carbamidomethylation	33932	Mycolic acid synthase OS=Mycobacterium smegmatis (strain ATCC 700084 / mc(2)155) OX=246196 GN=mmaA2 PE=4 SV=1
730	A0R5S2|A0R5S2_MYCS2	309.88	93	445000000	10	10	21	Oxidation (M); Deamidation (NQ)	17078	Transcription elongation factor GreA OS=Mycobacterium smegmatis (strain ATCC 700084 / mc(2)155) OX=246196 GN=MSMEG_6292 PE=4 SV=1
730	I7GAH8|I7GAH8_MYCS2	309.88	93	445000000	10	10	21	Oxidation (M); Deamidation (NQ)	17078	Transcription elongation factor OS=Mycobacterium smegmatis (strain ATCC 700084 / mc(2)155) OX=246196 GN=MSMEI_6127 PE=4 SV=1
1210	A0R449|A0R449_MYCS2	309.64	86	62900000	5	5	12	Deamidation (NQ)	7069	Uncharacterized protein OS=Mycobacterium smegmatis (strain ATCC 700084 / mc(2)155) OX=246196 GN=MSMEG_5704 PE=4 SV=1
1210	I7FT03|I7FT03_MYCS2	309.64	86	62900000	5	5	12	Deamidation (NQ)	7069	Uncharacterized protein OS=Mycobacterium smegmatis (strain ATCC 700084 / mc(2)155) OX=246196 GN=MSMEI_5553 PE=4 SV=1
961	I7GFL3|I7GFL3_MYCS2	309.52	54	67100000	11	11	16	Carbamidomethylation; Deamidation (NQ)	41964	Epoxide hydrolase OS=Mycobacterium smegmatis (strain ATCC 700084 / mc(2)155) OX=246196 GN=MSMEI_5509 PE=4 SV=1
961	A0R403|A0R403_MYCS2	309.52	54	67100000	11	11	16	Carbamidomethylation; Deamidation (NQ)	41964	Epoxide hydrolase OS=Mycobacterium smegmatis (strain ATCC 700084 / mc(2)155) OX=246196 GN=MSMEG_5658 PE=4 SV=1
198	A0QSG5|A0QSG5_MYCS2	309.49	86	2110000000	12	12	53	Deamidation (NQ)	13684	50S ribosomal protein L18 OS=Mycobacterium smegmatis (strain ATCC 700084 / mc(2)155) OX=246196 GN=rplR PE=1 SV=1
198	I7FGD9|I7FGD9_MYCS2	309.49	86	2110000000	12	12	53	Deamidation (NQ)	13684	50S ribosomal protein L18 OS=Mycobacterium smegmatis (strain ATCC 700084 / mc(2)155) OX=246196 GN=rplR PE=1 SV=1
1288	A0R4R9|A0R4R9_MYCS2	309.46	55	54700000	10	10	11		27663	Short chain dehydrogenase OS=Mycobacterium smegmatis (strain ATCC 700084 / mc(2)155) OX=246196 GN=MSMEG_5931 PE=1 SV=1
1288	I7FLL6|I7FLL6_MYCS2	309.46	55	54700000	10	10	11		27663	Short-chain dehydrogenase/reductase SDR OS=Mycobacterium smegmatis (strain ATCC 700084 / mc(2)155) OX=246196 GN=MSMEI_5772 PE=4 SV=1
1119	A0QY53|A0QY53_MYCS2	309.45	62	1860000	11	1	13	Carbamidomethylation	32964	Cyclopropane-fatty-acyl-phospholipid synthase 1 OS=Mycobacterium smegmatis (strain ATCC 700084 / mc(2)155) OX=246196 GN=MSMEG_3538 PE=4 SV=1
1458	I7G7I4|I7G7I4_MYCS2	309.31	51	61200000	8	8	9		25575	3-oxoacyl-acyl-carrier protein reductase fabG2 OS=Mycobacterium smegmatis (strain ATCC 700084 / mc(2)155) OX=246196 GN=fabG2 PE=4 SV=1
1080	A0QWJ3|A0QWJ3_MYCS2	308.92	35	174000000	8	8	14	Deamidation (NQ)	45008	Protein-export membrane protein SecF OS=Mycobacterium smegmatis (strain ATCC 700084 / mc(2)155) OX=246196 GN=secF PE=3 SV=1
1080	I7G111|I7G111_MYCS2	308.92	34	174000000	8	8	14	Deamidation (NQ)	46113	Protein-export membrane protein SecF OS=Mycobacterium smegmatis (strain ATCC 700084 / mc(2)155) OX=246196 GN=secF PE=3 SV=1
871	A0QQH0|A0QQH0_MYCS2	308.7	61	80300000	11	11	18	Carbamidomethylation; Deamidation (NQ)	36595	Fructose-bisphosphate aldolase class II OS=Mycobacterium smegmatis (strain ATCC 700084 / mc(2)155) OX=246196 GN=fbaA PE=3 SV=1
871	I7G2B1|I7G2B1_MYCS2	308.7	61	80300000	11	11	18	Carbamidomethylation; Deamidation (NQ)	36595	Fructose-bisphosphate aldolase OS=Mycobacterium smegmatis (strain ATCC 700084 / mc(2)155) OX=246196 GN=fba PE=3 SV=1
822	A0QVP0|A0QVP0_MYCS2	308.7	52	331000000	11	11	19	Deamidation (NQ)	26979	Enoyl-CoA hydratase OS=Mycobacterium smegmatis (strain ATCC 700084 / mc(2)155) OX=246196 GN=MSMEG_2641 PE=1 SV=1
807	A0R176|A0R176_MYCS2	308.52	80	73700000	12	12	19	Carbamidomethylation; Oxidation (M); Deamidation (NQ)	30438	AP endonuclease family protein 2 OS=Mycobacterium smegmatis (strain ATCC 700084 / mc(2)155) OX=246196 GN=MSMEG_4651 PE=4 SV=1
807	I7G5Q7|I7G5Q7_MYCS2	308.52	80	73700000	12	12	19	Carbamidomethylation; Oxidation (M); Deamidation (NQ)	30438	Xylose isomerase-like TIM barrel OS=Mycobacterium smegmatis (strain ATCC 700084 / mc(2)155) OX=246196 GN=MSMEI_4533 PE=4 SV=1
834	A4ZHT8|A4ZHT8_MYCS2	308.33	47	43500000	16	16	18	Carbamidomethylation; Deamidation (NQ)	58130	Uncharacterized protein OS=Mycobacterium smegmatis (strain ATCC 700084 / mc(2)155) OX=246196 GN=MSMEG6504 PE=4 SV=1
834	I7GGJ1|I7GGJ1_MYCS2	308.33	47	43500000	16	16	18	Carbamidomethylation; Deamidation (NQ)	58130	Uncharacterized protein OS=Mycobacterium smegmatis (strain ATCC 700084 / mc(2)155) OX=246196 GN=MSMEI_6368 PE=4 SV=1
904	sp|A0QVT2|RNJ_MYCS2	308.31	33	59700000	13	13	17	Carbamidomethylation	59618	Ribonuclease J OS=Mycobacterium smegmatis (strain ATCC 700084 / mc(2)155) OX=246196 GN=rnj PE=1 SV=1
1185	A0R4M3|A0R4M3_MYCS2	308.22	51	30400000	10	10	12	Carbamidomethylation	28813	Short chain dehydrogenase OS=Mycobacterium smegmatis (strain ATCC 700084 / mc(2)155) OX=246196 GN=MSMEG_5885 PE=4 SV=1
1185	I7FLH0|I7FLH0_MYCS2	308.22	51	30400000	10	10	12	Carbamidomethylation	28813	Short-chain dehydrogenase/reductase SDR OS=Mycobacterium smegmatis (strain ATCC 700084 / mc(2)155) OX=246196 GN=MSMEI_5726 PE=4 SV=1
877	I7G1M3|I7G1M3_MYCS2	308.19	31	161000000	9	9	18	Carbamidomethylation; Oxidation (M); Deamidation (NQ)	45719	Tryptophan synthase OS=Mycobacterium smegmatis (strain ATCC 700084 / mc(2)155) OX=246196 GN=MSMEI_3224 PE=3 SV=1
877	A0QXI0|A0QXI0_MYCS2	308.19	31	161000000	9	9	18	Carbamidomethylation; Oxidation (M); Deamidation (NQ)	45719	Tryptophan synthase OS=Mycobacterium smegmatis (strain ATCC 700084 / mc(2)155) OX=246196 GN=MSMEG_3309 PE=3 SV=1
1113	I7F881|I7F881_MYCS2	307.91	55	63400000	11	11	13	Carbamidomethylation; Deamidation (NQ)	35164	Phosphomannose isomerase-like protein OS=Mycobacterium smegmatis (strain ATCC 700084 / mc(2)155) OX=246196 GN=MSMEI_1332 PE=4 SV=1
1113	A0QS69|A0QS69_MYCS2	307.91	55	63400000	11	11	13	Carbamidomethylation; Deamidation (NQ)	35164	Uncharacterized protein OS=Mycobacterium smegmatis (strain ATCC 700084 / mc(2)155) OX=246196 GN=MSMEG_1371 PE=4 SV=1
995	A0R1D5|A0R1D5_MYCS2	307.86	55	223000000	11	11	15	Deamidation (NQ)	28705	HpcH/HpaI aldolase/citrate lyase family protein OS=Mycobacterium smegmatis (strain ATCC 700084 / mc(2)155) OX=246196 GN=MSMEG_4713 PE=3 SV=1
995	I7G5V7|I7G5V7_MYCS2	307.86	55	223000000	11	11	15	Deamidation (NQ)	28705	Putative citrate lyase (Beta subunit) OS=Mycobacterium smegmatis (strain ATCC 700084 / mc(2)155) OX=246196 GN=MSMEI_4596 PE=3 SV=1
685	A0QQI4|A0QQI4_MYCS2	307.68	46	132000000	13	13	22	Carbamidomethylation; Deamidation (NQ)	49034	Formate-dependent phosphoribosylglycinamide formyltransferase OS=Mycobacterium smegmatis (strain ATCC 700084 / mc(2)155) OX=246196 GN=purT PE=3 SV=1
685	I7F6L3|I7F6L3_MYCS2	307.68	44	132000000	13	13	22	Carbamidomethylation; Deamidation (NQ)	51051	Formate-dependent phosphoribosylglycinamide formyltransferase OS=Mycobacterium smegmatis (strain ATCC 700084 / mc(2)155) OX=246196 GN=purT PE=3 SV=1
958	I7FJ79|I7FJ79_MYCS2	307.65	55	115000000	15	15	17	Carbamidomethylation; Deamidation (NQ)	28921	Short-chain dehydrogenase/reductase SDR OS=Mycobacterium smegmatis (strain ATCC 700084 / mc(2)155) OX=246196 GN=MSMEI_4926 PE=3 SV=1
958	A0R2B5|A0R2B5_MYCS2	307.65	55	115000000	15	15	17	Carbamidomethylation; Deamidation (NQ)	28921	Short chain alcohol dehydrogenase OS=Mycobacterium smegmatis (strain ATCC 700084 / mc(2)155) OX=246196 GN=MSMEG_5053 PE=3 SV=1
817	A0R0Z3|A0R0Z3_MYCS2	307.58	60	131000000	16	16	19	Carbamidomethylation	36086	Periplasmic binding protein OS=Mycobacterium smegmatis (strain ATCC 700084 / mc(2)155) OX=246196 GN=MSMEG_4560 PE=4 SV=1
817	I7GCH8|I7GCH8_MYCS2	307.58	60	131000000	16	16	19	Carbamidomethylation	36086	ABC Fe3+-siderophores transporter periplasmic binding protein OS=Mycobacterium smegmatis (strain ATCC 700084 / mc(2)155) OX=246196 GN=MSMEI_4447 PE=4 SV=1
776	I7G8X9|I7G8X9_MYCS2	307.51	60	124000000	16	16	20	Carbamidomethylation	42098	Putative multifunctional enzyme siroheme synthase Cysg OS=Mycobacterium smegmatis (strain ATCC 700084 / mc(2)155) OX=246196 GN=cysG PE=4 SV=1
776	A0QVL7|A0QVL7_MYCS2	307.51	60	124000000	16	16	20	Carbamidomethylation	42098	Uroporphyrin-III C-methyltransferase OS=Mycobacterium smegmatis (strain ATCC 700084 / mc(2)155) OX=246196 GN=cobA PE=4 SV=1
1485	I7FRV0|I7FRV0_MYCS2	307.24	40	29200000	7	7	9		29114	Dienelactone hydrolase OS=Mycobacterium smegmatis (strain ATCC 700084 / mc(2)155) OX=246196 GN=MSMEI_5099 PE=4 SV=1
1485	A0R2U5|A0R2U5_MYCS2	307.24	40	29200000	7	7	9		29114	Dienelactone hydrolase family protein OS=Mycobacterium smegmatis (strain ATCC 700084 / mc(2)155) OX=246196 GN=MSMEG_5236 PE=4 SV=1
835	I7G6B0|I7G6B0_MYCS2	307.12	32	60300000	12	12	18		45805	Nicotinate phosphoribosyltransferase OS=Mycobacterium smegmatis (strain ATCC 700084 / mc(2)155) OX=246196 GN=MSMEI_4784 PE=3 SV=1
835	A0R1X8|A0R1X8_MYCS2	307.12	32	60300000	12	12	18		45805	Nicotinate phosphoribosyltransferase OS=Mycobacterium smegmatis (strain ATCC 700084 / mc(2)155) OX=246196 GN=pncB PE=3 SV=1
1230	sp|A0QNF5|CWSA_MYCS2	306.71	58	398000000	6	6	12	Deamidation (NQ)	14401	Cell wall synthesis protein CwsA OS=Mycobacterium smegmatis (strain ATCC 700084 / mc(2)155) OX=246196 GN=cwsA PE=1 SV=1
1066	I7FDH8|I7FDH8_MYCS2	306.53	32	125000000	12	12	14	Carbamidomethylation	45361	L-threonine dehydratase OS=Mycobacterium smegmatis (strain ATCC 700084 / mc(2)155) OX=246196 GN=ilvA PE=3 SV=1
1066	A0QX60|A0QX60_MYCS2	306.53	32	125000000	12	12	14	Carbamidomethylation	45361	L-threonine dehydratase OS=Mycobacterium smegmatis (strain ATCC 700084 / mc(2)155) OX=246196 GN=ilvA PE=3 SV=1
989	sp|A0R5R0|RECR_MYCS2	306.51	60	43500000	11	11	15	Carbamidomethylation	22102	Recombination protein RecR OS=Mycobacterium smegmatis (strain ATCC 700084 / mc(2)155) OX=246196 GN=recR PE=3 SV=1
951	A0R479|A0R479_MYCS2	306.24	38	228000000	11	11	16	Carbamidomethylation	38585	Alpha-methylacyl-CoA racemase OS=Mycobacterium smegmatis (strain ATCC 700084 / mc(2)155) OX=246196 GN=MSMEG_5734 PE=4 SV=1
951	I7G8P8|I7G8P8_MYCS2	306.24	38	228000000	11	11	16	Carbamidomethylation	38585	Fatty-acid-CoA racemase Far OS=Mycobacterium smegmatis (strain ATCC 700084 / mc(2)155) OX=246196 GN=far PE=4 SV=1
1118	sp|A0R0B3|ACPM_MYCS2	306.23	40	608000000	8	8	13		10737	Meromycolate extension acyl carrier protein OS=Mycobacterium smegmatis (strain ATCC 700084 / mc(2)155) OX=246196 GN=acpM PE=1 SV=1
560	I7GGK9|I7GGK9_MYCS2	305.7	55	370000000	9	5	26	Deamidation (NQ)	22906	Superoxide dismutase OS=Mycobacterium smegmatis (strain ATCC 700084 / mc(2)155) OX=246196 GN=sodB PE=3 SV=1
560	A0R6Q7|A0R6Q7_MYCS2	305.7	55	370000000	9	5	26	Deamidation (NQ)	22906	Superoxide dismutase OS=Mycobacterium smegmatis (strain ATCC 700084 / mc(2)155) OX=246196 GN=MSMEG_6636 PE=3 SV=1
1277	A0QTQ3|A0QTQ3_MYCS2	305.54	45	37300000	8	8	11	Carbamidomethylation	37645	Isochorismate synthase DhbC OS=Mycobacterium smegmatis (strain ATCC 700084 / mc(2)155) OX=246196 GN=MSMEG_1925 PE=4 SV=1
1277	I7G5C0|I7G5C0_MYCS2	305.54	45	37300000	8	8	11	Carbamidomethylation	37999	Isochorismate synthase OS=Mycobacterium smegmatis (strain ATCC 700084 / mc(2)155) OX=246196 GN=entC PE=4 SV=1
848	A0QR74|A0QR74_MYCS2	305.53	40	85500000	11	11	18	Deamidation (NQ)	31011	Short chain dehydrogenase OS=Mycobacterium smegmatis (strain ATCC 700084 / mc(2)155) OX=246196 GN=MSMEG_1011 PE=3 SV=1
848	I7FXF5|I7FXF5_MYCS2	305.53	40	85500000	11	11	18	Deamidation (NQ)	31011	Short-chain dehydrogenase/reductase SDR OS=Mycobacterium smegmatis (strain ATCC 700084 / mc(2)155) OX=246196 GN=MSMEI_0982 PE=3 SV=1
1199	I7GEX0|I7GEX0_MYCS2	305.52	45	62700000	9	9	12	Carbamidomethylation; Deamidation (NQ)	39047	Alpha-methylacyl-CoA racemase Mcr OS=Mycobacterium smegmatis (strain ATCC 700084 / mc(2)155) OX=246196 GN=MSMEI_5050 PE=4 SV=1
1199	A0R2P2|A0R2P2_MYCS2	305.52	45	62700000	9	9	12	Carbamidomethylation; Deamidation (NQ)	39047	Alpha-methylacyl-CoA racemase putative OS=Mycobacterium smegmatis (strain ATCC 700084 / mc(2)155) OX=246196 GN=MSMEG_5184 PE=4 SV=1
1001	A0R637|A0R637_MYCS2	305.48	62	256000000	11	11	15	Carbamidomethylation; Oxidation (M)	29378	Uncharacterized protein OS=Mycobacterium smegmatis (strain ATCC 700084 / mc(2)155) OX=246196 GN=MSMEG_6412 PE=4 SV=1
1001	I7FMW9|I7FMW9_MYCS2	305.48	62	256000000	11	11	15	Carbamidomethylation; Oxidation (M)	29378	Uncharacterized protein OS=Mycobacterium smegmatis (strain ATCC 700084 / mc(2)155) OX=246196 GN=MSMEI_6244 PE=4 SV=1
712	A0R742|A0R742_MYCS2	305.39	40	178000000	12	12	21	Carbamidomethylation; Oxidation (M); Deamidation (NQ)	38403	Homoserine O-acetyltransferase OS=Mycobacterium smegmatis (strain ATCC 700084 / mc(2)155) OX=246196 GN=MSMEG_6772 PE=3 SV=1
733	I7G6E6|I7G6E6_MYCS2	305.3	92	180000000	12	12	21	Deamidation (NQ)	21876	3-isopropylmalate dehydratase small subunit OS=Mycobacterium smegmatis (strain ATCC 700084 / mc(2)155) OX=246196 GN=leuD PE=3 SV=1
733	A0QUZ0|A0QUZ0_MYCS2	305.3	92	180000000	12	12	21	Deamidation (NQ)	21876	3-isopropylmalate dehydratase small subunit OS=Mycobacterium smegmatis (strain ATCC 700084 / mc(2)155) OX=246196 GN=leuD PE=3 SV=1
996	sp|A0R758|LERK_MYCS2	305.28	41	40800000	12	12	15	Carbamidomethylation; Deamidation (NQ)	59357	L-erythrulose 1-kinase OS=Mycobacterium smegmatis (strain ATCC 700084 / mc(2)155) OX=246196 GN=lerK PE=1 SV=1
1065	sp|A0QSS1|TSAD_MYCS2	304.96	59	36500000	10	10	14	Carbamidomethylation; Deamidation (NQ)	34718	tRNA N6-adenosine threonylcarbamoyltransferase OS=Mycobacterium smegmatis (strain ATCC 700084 / mc(2)155) OX=246196 GN=tsaD PE=3 SV=1
1411	A0QTI1|A0QTI1_MYCS2	304.94	45	60900000	9	9	10	Carbamidomethylation; Deamidation (NQ)	33956	Selenide water dikinase OS=Mycobacterium smegmatis (strain ATCC 700084 / mc(2)155) OX=246196 GN=selD PE=3 SV=1
1411	I7G6L5|I7G6L5_MYCS2	304.94	45	60900000	9	9	10	Carbamidomethylation; Deamidation (NQ)	34333	Selenide water dikinase OS=Mycobacterium smegmatis (strain ATCC 700084 / mc(2)155) OX=246196 GN=selD PE=3 SV=1
974	sp|A0R518|Y6031_MYCS2	304.77	67	28700000	13	11	16	Carbamidomethylation; Deamidation (NQ)	29442	Putative short-chain type dehydrogenase/reductase MSMEG_6031/MSMEI_5872 OS=Mycobacterium smegmatis (strain ATCC 700084 / mc(2)155) OX=246196 GN=MSMEG_6031 PE=1 SV=1
598	sp|A0R6E3|Y6518_MYCS2	304.73	70	1850000000	10	10	25	Oxidation (M); Deamidation (NQ)	13362	Uncharacterized protein MSMEG_6518/MSMEI_6344 OS=Mycobacterium smegmatis (strain ATCC 700084 / mc(2)155) OX=246196 GN=MSMEG_6518 PE=1 SV=1
779	sp|A0R2Y2|PURT_MYCS2	304.67	35	93500000	12	12	20	Carbamidomethylation; Oxidation (M); Deamidation (NQ)	43012	Formate-dependent phosphoribosylglycinamide formyltransferase OS=Mycobacterium smegmatis (strain ATCC 700084 / mc(2)155) OX=246196 GN=purT PE=3 SV=1
1284	A0QX04|A0QX04_MYCS2	304.65	94	79700000	7	7	11	Carbamidomethylation; Oxidation (M)	12330	Conserved protein DUF59 OS=Mycobacterium smegmatis (strain ATCC 700084 / mc(2)155) OX=246196 GN=MSMEG_3127 PE=4 SV=1
1284	I7G1B3|I7G1B3_MYCS2	304.65	94	79700000	7	7	11	Carbamidomethylation; Oxidation (M)	12330	Putative metal-sulfur cluster biosynthetic enzyme OS=Mycobacterium smegmatis (strain ATCC 700084 / mc(2)155) OX=246196 GN=MSMEI_3048 PE=4 SV=1
1161	A0QR46|A0QR46_MYCS2	304.62	58	22800000	12	12	13	Carbamidomethylation; Deamidation (NQ)	36238	Immunogenic protein OS=Mycobacterium smegmatis (strain ATCC 700084 / mc(2)155) OX=246196 GN=MSMEG_0982 PE=4 SV=1
1161	I7F794|I7F794_MYCS2	304.62	53	22800000	12	12	13	Carbamidomethylation; Deamidation (NQ)	39750	TRAP transporter solute receptor TAXI family OS=Mycobacterium smegmatis (strain ATCC 700084 / mc(2)155) OX=246196 GN=MSMEI_0955 PE=4 SV=1
1018	A0R2I0|A0R2I0_MYCS2	304.43	51	77900000	12	12	15	Carbamidomethylation	39372	Aminotransferase OS=Mycobacterium smegmatis (strain ATCC 700084 / mc(2)155) OX=246196 GN=MSMEG_5121 PE=3 SV=1
1018	I7GDJ9|I7GDJ9_MYCS2	304.43	51	77900000	12	12	15	Carbamidomethylation	39372	Aminotransferase OS=Mycobacterium smegmatis (strain ATCC 700084 / mc(2)155) OX=246196 GN=MSMEI_4992 PE=3 SV=1
1031	sp|A0QQK7|THIE_MYCS2	304.35	65	81300000	10	10	15	Carbamidomethylation; Oxidation (M)	23939	Thiamine-phosphate synthase OS=Mycobacterium smegmatis (strain ATCC 700084 / mc(2)155) OX=246196 GN=thiE PE=3 SV=1
635	A0R1B1|A0R1B1_MYCS2	304.27	71	170000000	12	12	23	Oxidation (M); Deamidation (NQ)	22806	Uncharacterized protein OS=Mycobacterium smegmatis (strain ATCC 700084 / mc(2)155) OX=246196 GN=MSMEG_4688 PE=4 SV=1
635	I7G5T7|I7G5T7_MYCS2	304.27	71	170000000	12	12	23	Oxidation (M); Deamidation (NQ)	22806	DSBA oxidoreductase OS=Mycobacterium smegmatis (strain ATCC 700084 / mc(2)155) OX=246196 GN=MSMEI_4570 PE=4 SV=1
966	sp|A0QWH0|PDXT_MYCS2	303.96	68	53900000	10	10	16	Carbamidomethylation	20725	Pyridoxal 5'-phosphate synthase subunit PdxT OS=Mycobacterium smegmatis (strain ATCC 700084 / mc(2)155) OX=246196 GN=pdxT PE=1 SV=1
806	A0QRU5|A0QRU5_MYCS2	303.94	47	132000000	13	13	19	Carbamidomethylation; Deamidation (NQ)	39346	Cysteine desulfurase IscS OS=Mycobacterium smegmatis (strain ATCC 700084 / mc(2)155) OX=246196 GN=iscS PE=3 SV=1
806	I7FFP2|I7FFP2_MYCS2	303.94	47	132000000	13	13	19	Carbamidomethylation; Deamidation (NQ)	39346	NifS-like class-V aminotransferase probable cysteine desulfurase OS=Mycobacterium smegmatis (strain ATCC 700084 / mc(2)155) OX=246196 GN=MSMEI_1207 PE=3 SV=1
1062	I7GEN9|I7GEN9_MYCS2	303.93	79	345000000	6	6	14	Oxidation (M); Deamidation (NQ)	12019	Cupin 2 conserved barrel domain protein OS=Mycobacterium smegmatis (strain ATCC 700084 / mc(2)155) OX=246196 GN=MSMEI_5556 PE=4 SV=1
1062	A0R452|A0R452_MYCS2	303.93	77	345000000	6	6	14	Oxidation (M); Deamidation (NQ)	12362	Cupin domain protein OS=Mycobacterium smegmatis (strain ATCC 700084 / mc(2)155) OX=246196 GN=MSMEG_5707 PE=4 SV=1
1175	A0R4H3|A0R4H3_MYCS2	303.78	40	211000000	4	4	13	Oxidation (M)	26473	Metallo-beta-lactamase superfamily protein OS=Mycobacterium smegmatis (strain ATCC 700084 / mc(2)155) OX=246196 GN=MSMEG_5834 PE=4 SV=1
1175	I7GEX7|I7GEX7_MYCS2	303.78	38	211000000	4	4	13	Oxidation (M)	28355	Beta-lactamase-like protein OS=Mycobacterium smegmatis (strain ATCC 700084 / mc(2)155) OX=246196 GN=MSMEI_5676 PE=4 SV=1
1165	A0QVI6|A0QVI6_MYCS2	303.69	46	296000000	10	10	13		31039	Methionine aminopeptidase OS=Mycobacterium smegmatis (strain ATCC 700084 / mc(2)155) OX=246196 GN=map PE=3 SV=1
1165	I7FJS2|I7FJS2_MYCS2	303.69	46	296000000	10	10	13		31039	Methionine aminopeptidase OS=Mycobacterium smegmatis (strain ATCC 700084 / mc(2)155) OX=246196 GN=map PE=3 SV=1
1172	sp|A0QWR5|NUSB_MYCS2	303.62	72	97500000	6	6	13	Deamidation (NQ)	17193	Transcription antitermination protein NusB OS=Mycobacterium smegmatis (strain ATCC 700084 / mc(2)155) OX=246196 GN=nusB PE=3 SV=1
657	I7FEA6|I7FEA6_MYCS2	303.61	45	152000000	14	14	23	Deamidation (NQ)	43266	O-succinylhomoserine sulfhydrylase OS=Mycobacterium smegmatis (strain ATCC 700084 / mc(2)155) OX=246196 GN=metZ PE=3 SV=1
657	A0QQI7|A0QQI7_MYCS2	303.61	45	152000000	14	14	23	Deamidation (NQ)	43266	O-succinylhomoserine sulfhydrylase OS=Mycobacterium smegmatis (strain ATCC 700084 / mc(2)155) OX=246196 GN=metZ PE=3 SV=1
645	I7G3N0|I7G3N0_MYCS2	303.36	61	258000000	14	14	23	Carbamidomethylation; Oxidation (M)	17584	UPF0336 protein MSMEI_1302 OS=Mycobacterium smegmatis (strain ATCC 700084 / mc(2)155) OX=246196 GN=MSMEI_1302 PE=3 SV=1
645	A0QS40|A0QS40_MYCS2	303.36	61	258000000	14	14	23	Carbamidomethylation; Oxidation (M)	17584	UPF0336 protein MSMEG_1340 OS=Mycobacterium smegmatis (strain ATCC 700084 / mc(2)155) OX=246196 GN=MSMEG_1340 PE=1 SV=1
1160	I7FM79|I7FM79_MYCS2	302.74	44	52300000	9	9	13	Deamidation (NQ)	35123	Epoxide hydrolase EphA OS=Mycobacterium smegmatis (strain ATCC 700084 / mc(2)155) OX=246196 GN=ephA PE=4 SV=1
1160	A0R589|A0R589_MYCS2	302.74	44	52300000	9	9	13	Deamidation (NQ)	35123	Epoxide hydrolase OS=Mycobacterium smegmatis (strain ATCC 700084 / mc(2)155) OX=246196 GN=MSMEG_6106 PE=4 SV=1
869	I7G4Y9|I7G4Y9_MYCS2	302.68	54	94100000	13	13	18	Deamidation (NQ)	32191	Transcriptional regulator RpiR family OS=Mycobacterium smegmatis (strain ATCC 700084 / mc(2)155) OX=246196 GN=MSMEI_1147 PE=4 SV=1
1174	I7GC47|I7GC47_MYCS2	302.6	75	145000000	7	7	13	Carbamidomethylation	14494	Endoribonuclease L-PSP OS=Mycobacterium smegmatis (strain ATCC 700084 / mc(2)155) OX=246196 GN=MSMEI_3695 PE=4 SV=1
1174	A0QYT8|A0QYT8_MYCS2	302.6	75	145000000	7	7	13	Carbamidomethylation	14494	Endoribonuclease L-PSP putative OS=Mycobacterium smegmatis (strain ATCC 700084 / mc(2)155) OX=246196 GN=MSMEG_3782 PE=4 SV=1
1052	A0QQI6|A0QQI6_MYCS2	302.58	92	200000000	11	11	14	Carbamidomethylation	14766	Uncharacterized protein OS=Mycobacterium smegmatis (strain ATCC 700084 / mc(2)155) OX=246196 GN=MSMEG_0768 PE=4 SV=1
1052	I7FWY8|I7FWY8_MYCS2	302.58	92	200000000	11	11	14	Carbamidomethylation	14766	Rhodanese domain protein OS=Mycobacterium smegmatis (strain ATCC 700084 / mc(2)155) OX=246196 GN=MSMEI_0752 PE=4 SV=1
1097	I7G4W9|I7G4W9_MYCS2	302.09	70	214000000	7	7	14	Oxidation (M)	15628	Uncharacterized protein OS=Mycobacterium smegmatis (strain ATCC 700084 / mc(2)155) OX=246196 GN=MSMEI_4221 PE=4 SV=1
1097	A0R0A8|A0R0A8_MYCS2	302.09	70	214000000	7	7	14	Oxidation (M)	15628	Uncharacterized protein OS=Mycobacterium smegmatis (strain ATCC 700084 / mc(2)155) OX=246196 GN=MSMEG_4321 PE=4 SV=1
872	I7G180|I7G180_MYCS2	301.85	46	88200000	11	11	18	Carbamidomethylation; Oxidation (M); Deamidation (NQ)	40481	Acyl-CoA dehydrogenase OS=Mycobacterium smegmatis (strain ATCC 700084 / mc(2)155) OX=246196 GN=MSMEI_0104 PE=3 SV=1
872	A0QNN6|A0QNN6_MYCS2	301.85	46	88200000	11	11	18	Carbamidomethylation; Oxidation (M); Deamidation (NQ)	40481	Acyl-CoA dehydrogenase OS=Mycobacterium smegmatis (strain ATCC 700084 / mc(2)155) OX=246196 GN=MSMEG_0108 PE=3 SV=1
650	I7FVZ5|I7FVZ5_MYCS2	301.82	53	203000000	15	15	23	Carbamidomethylation	29300	Coenzyme F420-dependent N5 N10-methylene tetrahydromethanopterin reductase-like protein OS=Mycobacterium smegmatis (strain ATCC 700084 / mc(2)155) OX=246196 GN=MSMEI_6722 PE=4 SV=1
924	A0QX75|A0QX75_MYCS2	301.8	64	80500000	11	11	16	Carbamidomethylation; Deamidation (NQ)	36860	Quinolinate synthase OS=Mycobacterium smegmatis (strain ATCC 700084 / mc(2)155) OX=246196 GN=nadA PE=4 SV=1
924	I7G8R1|I7G8R1_MYCS2	301.8	61	80500000	11	11	16	Carbamidomethylation; Deamidation (NQ)	38676	Quinolinate synthase OS=Mycobacterium smegmatis (strain ATCC 700084 / mc(2)155) OX=246196 GN=nadA PE=4 SV=1
1090	I7G701|I7G701_MYCS2	301.73	44	32200000	11	11	14	Carbamidomethylation; Deamidation (NQ)	35558	2-nitropropane dioxygenase NPD OS=Mycobacterium smegmatis (strain ATCC 700084 / mc(2)155) OX=246196 GN=MSMEI_5048 PE=4 SV=1
1090	A0R2P0|A0R2P0_MYCS2	301.73	44	32200000	11	11	14	Carbamidomethylation; Deamidation (NQ)	35558	2-Nitropropane dioxygenase OS=Mycobacterium smegmatis (strain ATCC 700084 / mc(2)155) OX=246196 GN=MSMEG_5182 PE=4 SV=1
1067	A0QYH2|A0QYH2_MYCS2	301.71	34	41300000	10	10	14	Carbamidomethylation; Oxidation (M)	52992	Succinate dehydrogenase OS=Mycobacterium smegmatis (strain ATCC 700084 / mc(2)155) OX=246196 GN=MSMEG_3657 PE=4 SV=1
1067	I7FMU0|I7FMU0_MYCS2	301.71	34	41300000	10	10	14	Carbamidomethylation; Oxidation (M)	52992	Putative fumarate reductase/succinate dehydrogenase OS=Mycobacterium smegmatis (strain ATCC 700084 / mc(2)155) OX=246196 GN=MSMEI_3570 PE=4 SV=1
662	I7FJ93|I7FJ93_MYCS2	301.56	48	168000000	15	15	22	Oxidation (M); Deamidation (NQ)	39759	Iron-sulfur cluster carrier protein OS=Mycobacterium smegmatis (strain ATCC 700084 / mc(2)155) OX=246196 GN=mrp PE=3 SV=1
662	A0R2D0|A0R2D0_MYCS2	301.56	48	168000000	15	15	22	Oxidation (M); Deamidation (NQ)	39759	Iron-sulfur cluster carrier protein OS=Mycobacterium smegmatis (strain ATCC 700084 / mc(2)155) OX=246196 GN=MSMEG_5068 PE=3 SV=1
161	sp|A0QS96|RS12_MYCS2	301.03	69	1390000000	12	12	59	Oxidation (M); Deamidation (NQ)	13863	30S ribosomal protein S12 OS=Mycobacterium smegmatis (strain ATCC 700084 / mc(2)155) OX=246196 GN=rpsL PE=1 SV=1
1345	I7F643|I7F643_MYCS2	300.98	47	51700000	7	7	10		27639	Short-chain dehydrogenase/reductase SDR OS=Mycobacterium smegmatis (strain ATCC 700084 / mc(2)155) OX=246196 GN=MSMEI_0584 PE=4 SV=1
1345	A0QQ23|A0QQ23_MYCS2	300.98	47	51700000	7	7	10		27639	Dehydrogenase OS=Mycobacterium smegmatis (strain ATCC 700084 / mc(2)155) OX=246196 GN=MSMEG_0600 PE=4 SV=1
944	A0R650|A0R650_MYCS2	300.88	97	209000000	9	9	16	Carbamidomethylation; Oxidation (M); Deamidation (NQ)	12020	Rhodanese-like domain protein OS=Mycobacterium smegmatis (strain ATCC 700084 / mc(2)155) OX=246196 GN=MSMEG_6425 PE=4 SV=1
1143	sp|A0QZA1|Y3950_MYCS2	300.82	40	80700000	7	7	13	Carbamidomethylation; Deamidation (NQ)	31452	Universal stress protein MSMEG_3950/MSMEI_3859 OS=Mycobacterium smegmatis (strain ATCC 700084 / mc(2)155) OX=246196 GN=MSMEG_3950 PE=1 SV=1
1156	I7GFP7|I7GFP7_MYCS2	300.81	47	52200000	11	11	13		33471	3-keto-5-aminohexanoate cleavage enzyme OS=Mycobacterium smegmatis (strain ATCC 700084 / mc(2)155) OX=246196 GN=MSMEI_6205 PE=4 SV=1
1156	A0R5Z8|A0R5Z8_MYCS2	300.81	46	52200000	11	11	13		33931	Uncharacterized protein OS=Mycobacterium smegmatis (strain ATCC 700084 / mc(2)155) OX=246196 GN=MSMEG_6373 PE=4 SV=1
852	sp|A0R4H4|Y5835_MYCS2	300.79	43	59400000	14	14	18	Carbamidomethylation; Deamidation (NQ)	59024	KsdD-like steroid dehydrogenase MSMEG_5835 OS=Mycobacterium smegmatis (strain ATCC 700084 / mc(2)155) OX=246196 GN=MSMEG_5835 PE=1 SV=1
658	A0R183|A0R183_MYCS2	300.56	57	308000000	10	10	23	Carbamidomethylation; Oxidation (M); Deamidation (NQ)	34122	Sugar ABC transporter substrate-binding protein OS=Mycobacterium smegmatis (strain ATCC 700084 / mc(2)155) OX=246196 GN=MSMEG_4658 PE=4 SV=1
658	I7GDW5|I7GDW5_MYCS2	300.56	52	308000000	10	10	23	Carbamidomethylation; Oxidation (M); Deamidation (NQ)	37404	ABC-type transporter periplasmic component (Probable solute-binding lipoprotein signal peptide) OS=Mycobacterium smegmatis (strain ATCC 700084 / mc(2)155) OX=246196 GN=MSMEI_4540 PE=4 SV=1
1269	A0QU07|A0QU07_MYCS2	300.45	60	78900000	10	10	11		33454	Oxidoreductase zinc-binding dehydrogenase family protein OS=Mycobacterium smegmatis (strain ATCC 700084 / mc(2)155) OX=246196 GN=MSMEG_2033 PE=4 SV=1
1269	I7FI49|I7FI49_MYCS2	300.45	60	78900000	10	10	11		33454	NADPH quinone oxidoreductase FadB4 OS=Mycobacterium smegmatis (strain ATCC 700084 / mc(2)155) OX=246196 GN=fadB4 PE=4 SV=1
594	sp|A0QWU8|LPRG_MYCS2	300.19	46	624000000	7	7	25	Oxidation (M); Deamidation (NQ)	24108	Lipoarabinomannan carrier protein LprG OS=Mycobacterium smegmatis (strain ATCC 700084 / mc(2)155) OX=246196 GN=lprG PE=3 SV=1
1140	sp|A0R0T9|HRCA_MYCS2	300.11	40	52400000	9	9	13		36748	Heat-inducible transcription repressor HrcA OS=Mycobacterium smegmatis (strain ATCC 700084 / mc(2)155) OX=246196 GN=hrcA PE=1 SV=1
1214	A0QP47|A0QP47_MYCS2	300.04	40	68400000	11	11	12	Carbamidomethylation; Deamidation (NQ)	37635	Aminoglycoside phosphotransferase OS=Mycobacterium smegmatis (strain ATCC 700084 / mc(2)155) OX=246196 GN=MSMEG_0270 PE=1 SV=1
1214	I7G2S8|I7G2S8_MYCS2	300.04	40	68400000	11	11	12	Carbamidomethylation; Deamidation (NQ)	37635	Aminoglycoside phosphotransferase OS=Mycobacterium smegmatis (strain ATCC 700084 / mc(2)155) OX=246196 GN=MSMEI_0263 PE=4 SV=1
1123	sp|A0QYS5|ARLY_MYCS2	300.01	34	53000000	10	10	13	Carbamidomethylation	49744	Argininosuccinate lyase OS=Mycobacterium smegmatis (strain ATCC 700084 / mc(2)155) OX=246196 GN=argH PE=1 SV=1
899	I7FJU1|I7FJU1_MYCS2	299.88	34	67900000	14	14	17	Carbamidomethylation; Deamidation (NQ)	59088	Medium chain fatty-acid-CoA ligase FadD14 OS=Mycobacterium smegmatis (strain ATCC 700084 / mc(2)155) OX=246196 GN=fadD14 PE=4 SV=1
541	I7FUB6|I7FUB6_MYCS2	299.87	73	478000000	6	6	27	Carbamidomethylation; Deamidation (NQ)	15720	Putative endoribonuclease L-PSP family OS=Mycobacterium smegmatis (strain ATCC 700084 / mc(2)155) OX=246196 GN=MSMEI_6031 PE=4 SV=1
541	A0R5H3|A0R5H3_MYCS2	299.87	73	478000000	6	6	27	Carbamidomethylation; Deamidation (NQ)	15720	Translation initiation inhibitor OS=Mycobacterium smegmatis (strain ATCC 700084 / mc(2)155) OX=246196 GN=MSMEG_6191 PE=4 SV=1
1308	I7FWP0|I7FWP0_MYCS2	299.71	63	62400000	6	6	11	Carbamidomethylation; Oxidation (M); Deamidation (NQ)	21696	Glyoxalase/bleomycin resistance protein/dioxygenase OS=Mycobacterium smegmatis (strain ATCC 700084 / mc(2)155) OX=246196 GN=MSMEI_0591 PE=3 SV=1
1308	A0QQ30|A0QQ30_MYCS2	299.71	63	62400000	6	6	11	Carbamidomethylation; Oxidation (M); Deamidation (NQ)	21696	Glyoxalase family protein OS=Mycobacterium smegmatis (strain ATCC 700084 / mc(2)155) OX=246196 GN=MSMEG_0608 PE=3 SV=1
1188	A0QPM0|A0QPM0_MYCS2	299.71	41	28900000	11	11	12	Carbamidomethylation	58294	Amidohydrolase family protein OS=Mycobacterium smegmatis (strain ATCC 700084 / mc(2)155) OX=246196 GN=MSMEG_0445 PE=4 SV=1
1188	I7G391|I7G391_MYCS2	299.71	41	28900000	11	11	12	Carbamidomethylation	58294	Uncharacterized protein OS=Mycobacterium smegmatis (strain ATCC 700084 / mc(2)155) OX=246196 GN=MSMEI_0433 PE=4 SV=1
1202	I7GF46|I7GF46_MYCS2	299.47	43	46200000	11	11	12	Oxidation (M)	37436	Lipid transfer protein or keto acyl-CoA thiolase Ltp4 OS=Mycobacterium smegmatis (strain ATCC 700084 / mc(2)155) OX=246196 GN=MSMEI_5762 PE=4 SV=1
894	A0QPG2|A0QPG2_MYCS2	299.17	52	70000000	11	11	17	Oxidation (M); Deamidation (NQ)	28049	Rmt2 protein OS=Mycobacterium smegmatis (strain ATCC 700084 / mc(2)155) OX=246196 GN=MSMEG_0387 PE=4 SV=1
894	Q2YHI2|Q2YHI2_MYCS2	299.17	42	70000000	11	11	17	Oxidation (M); Deamidation (NQ)	34722	Rmt2 OS=Mycobacterium smegmatis (strain ATCC 700084 / mc(2)155) OX=246196 GN=rmt2 PE=4 SV=1
894	I7G1S0|I7G1S0_MYCS2	299.17	42	70000000	11	11	17	Oxidation (M); Deamidation (NQ)	34722	Rmt2 protein OS=Mycobacterium smegmatis (strain ATCC 700084 / mc(2)155) OX=246196 GN=rmt2 PE=4 SV=1
1978	A0R4D7|A0R4D7_MYCS2	299.14	68	158000000	4	4	6		6429	Uncharacterized protein OS=Mycobacterium smegmatis (strain ATCC 700084 / mc(2)155) OX=246196 GN=MSMEG_5797 PE=4 SV=1
1978	I7FT73|I7FT73_MYCS2	299.14	68	158000000	4	4	6		6429	Uncharacterized protein OS=Mycobacterium smegmatis (strain ATCC 700084 / mc(2)155) OX=246196 GN=MSMEI_5643 PE=4 SV=1
1312	I7FU65|I7FU65_MYCS2	299.05	74	74800000	6	6	11	Carbamidomethylation	16976	Response regulator receiver OS=Mycobacterium smegmatis (strain ATCC 700084 / mc(2)155) OX=246196 GN=MSMEI_5970 PE=4 SV=1
1312	A0R5B2|A0R5B2_MYCS2	299.05	74	74800000	6	6	11	Carbamidomethylation	16976	Two-component system response regulator OS=Mycobacterium smegmatis (strain ATCC 700084 / mc(2)155) OX=246196 GN=MSMEG_6128 PE=4 SV=1
683	A0QX97|A0QX97_MYCS2	298.81	71	210000000	18	18	22	Carbamidomethylation	27074	Tryptophan synthase alpha chain OS=Mycobacterium smegmatis (strain ATCC 700084 / mc(2)155) OX=246196 GN=trpA PE=3 SV=1
683	I7FLJ2|I7FLJ2_MYCS2	298.81	71	210000000	18	18	22	Carbamidomethylation	27074	Tryptophan synthase alpha chain OS=Mycobacterium smegmatis (strain ATCC 700084 / mc(2)155) OX=246196 GN=trpA PE=3 SV=1
1047	A0QTI2|A0QTI2_MYCS2	298.66	47	31100000	12	12	14	Carbamidomethylation	43561	Valosin containing protein-1 OS=Mycobacterium smegmatis (strain ATCC 700084 / mc(2)155) OX=246196 GN=MSMEG_1854 PE=3 SV=1
1047	I7G538|I7G538_MYCS2	298.66	45	31100000	12	12	14	Carbamidomethylation	46162	Cell division control protein Cdc48 AAA+ ATPase family OS=Mycobacterium smegmatis (strain ATCC 700084 / mc(2)155) OX=246196 GN=MSMEI_1814 PE=3 SV=1
1262	A0QTE6|A0QTE6_MYCS2	298.64	55	134000000	7	7	11	Oxidation (M)	10342	Uncharacterized protein OS=Mycobacterium smegmatis (strain ATCC 700084 / mc(2)155) OX=246196 GN=MSMEG_1812 PE=4 SV=1
1262	I7F9I8|I7F9I8_MYCS2	298.64	55	134000000	7	7	11	Oxidation (M)	10342	Uncharacterized protein OS=Mycobacterium smegmatis (strain ATCC 700084 / mc(2)155) OX=246196 GN=MSMEI_1768 PE=4 SV=1
1275	A0R5R9|A0R5R9_MYCS2	298.53	32	28100000	9	9	11		34437	Trypsin OS=Mycobacterium smegmatis (strain ATCC 700084 / mc(2)155) OX=246196 GN=MSMEG_6289 PE=4 SV=1
1275	I7GGA6|I7GGA6_MYCS2	298.53	31	28100000	9	9	11		36201	Serine protease PepA OS=Mycobacterium smegmatis (strain ATCC 700084 / mc(2)155) OX=246196 GN=MSMEI_6124 PE=4 SV=1
1215	A0QPG6|A0QPG6_MYCS2	298.51	42	87000000	10	10	12	Carbamidomethylation; Deamidation (NQ)	29474	Rmt3 protein OS=Mycobacterium smegmatis (strain ATCC 700084 / mc(2)155) OX=246196 GN=MSMEG_0391 PE=4 SV=1
942	A0QU18|A0QU18_MYCS2	297.93	41	65900000	10	10	16	Carbamidomethylation; Deamidation (NQ)	49543	Monoxygenase OS=Mycobacterium smegmatis (strain ATCC 700084 / mc(2)155) OX=246196 GN=MSMEG_2045 PE=4 SV=1
942	I7FA90|I7FA90_MYCS2	297.93	41	65900000	10	10	16	Carbamidomethylation; Deamidation (NQ)	49543	Xenobiotic compound monooxygenase DszA family OS=Mycobacterium smegmatis (strain ATCC 700084 / mc(2)155) OX=246196 GN=MSMEI_1999 PE=4 SV=1
950	A0R5H6|A0R5H6_MYCS2	297.83	51	88400000	11	11	16	Carbamidomethylation; Oxidation (M); Deamidation (NQ)	40339	Ion-transporting ATPase OS=Mycobacterium smegmatis (strain ATCC 700084 / mc(2)155) OX=246196 GN=MSMEG_6195 PE=4 SV=1
950	I7GFH8|I7GFH8_MYCS2	297.83	51	88400000	11	11	16	Carbamidomethylation; Oxidation (M); Deamidation (NQ)	40339	Anion-transporting ATPase OS=Mycobacterium smegmatis (strain ATCC 700084 / mc(2)155) OX=246196 GN=MSMEI_6034 PE=4 SV=1
994	I7FZ70|I7FZ70_MYCS2	297.83	25	32100000	11	11	15	Carbamidomethylation	64130	Transcriptional regulator OS=Mycobacterium smegmatis (strain ATCC 700084 / mc(2)155) OX=246196 GN=MSMEI_1926 PE=4 SV=1
994	sp|A0QTU7|MIMR_MYCS2	297.83	25	32100000	11	11	15	Carbamidomethylation	64130	Propane 2-monooxygenase operon transcriptional activator MimR OS=Mycobacterium smegmatis (strain ATCC 700084 / mc(2)155) OX=246196 GN=mimR PE=4 SV=1
1139	sp|A0QXD9|ELTP_MYCS2	297.68	37	28100000	11	11	13		52812	Erythritol/L-threitol-binding protein OS=Mycobacterium smegmatis (strain ATCC 700084 / mc(2)155) OX=246196 GN=eltP PE=2 SV=1
1436	I7G7L1|I7G7L1_MYCS2	297.33	29	238000000	6	6	10	Deamidation (NQ)	33361	Uncharacterized protein OS=Mycobacterium smegmatis (strain ATCC 700084 / mc(2)155) OX=246196 GN=MSMEI_5264 PE=4 SV=1
1436	A0R3B5|A0R3B5_MYCS2	297.33	29	238000000	6	6	10	Deamidation (NQ)	33361	Immunogenic protein MPT63 OS=Mycobacterium smegmatis (strain ATCC 700084 / mc(2)155) OX=246196 GN=MSMEG_5412 PE=4 SV=1
378	A0R052|A0R052_MYCS2	297.18	27	741000000	11	11	34	Oxidation (M); Deamidation (NQ)	60210	Ubiquinol-cytochrome c reductase cytochrome b subunit OS=Mycobacterium smegmatis (strain ATCC 700084 / mc(2)155) OX=246196 GN=MSMEG_4263 PE=1 SV=1
378	I7FGS8|I7FGS8_MYCS2	297.18	27	741000000	11	11	34	Oxidation (M); Deamidation (NQ)	60210	Ubiquinol-cytochrome C reductase QcrB OS=Mycobacterium smegmatis (strain ATCC 700084 / mc(2)155) OX=246196 GN=qcrB PE=1 SV=1
1443	I7GFZ8|I7GFZ8_MYCS2	297.11	55	44600000	9	9	9		31909	Alpha/beta hydrolase fold protein OS=Mycobacterium smegmatis (strain ATCC 700084 / mc(2)155) OX=246196 GN=bphD PE=4 SV=1
500	A0R143|A0R143_MYCS2	297	30	63000000	21	21	28	Carbamidomethylation; Oxidation (M)	75101	Glutamine-dependent NAD(+) synthetase OS=Mycobacterium smegmatis (strain ATCC 700084 / mc(2)155) OX=246196 GN=nadE PE=3 SV=1
500	I7GDU2|I7GDU2_MYCS2	297	30	63000000	21	21	28	Carbamidomethylation; Oxidation (M)	75101	Glutamine-dependent NAD(+) synthetase OS=Mycobacterium smegmatis (strain ATCC 700084 / mc(2)155) OX=246196 GN=nadE PE=3 SV=1
1039	A0QYH8|A0QYH8_MYCS2	296.76	30	130000000	11	11	14	Carbamidomethylation; Oxidation (M); Deamidation (NQ)	51856	Oxidoreductase OS=Mycobacterium smegmatis (strain ATCC 700084 / mc(2)155) OX=246196 GN=MSMEG_3663 PE=4 SV=1
1355	I7G8F1|I7G8F1_MYCS2	296.67	47	40500000	8	8	10	Carbamidomethylation; Deamidation (NQ)	36555	Galactitol-1-phosphate 5-dehydrogenase OS=Mycobacterium smegmatis (strain ATCC 700084 / mc(2)155) OX=246196 GN=MSMEI_3017 PE=3 SV=1
1355	A0QWX1|A0QWX1_MYCS2	296.67	44	40500000	8	8	10	Carbamidomethylation; Deamidation (NQ)	38493	Oxidoreductase zinc-binding dehydrogenase family protein OS=Mycobacterium smegmatis (strain ATCC 700084 / mc(2)155) OX=246196 GN=MSMEG_3094 PE=3 SV=1
1233	A0R2V5|A0R2V5_MYCS2	296.57	28	23000000	10	10	12		47170	PhoH family protein OS=Mycobacterium smegmatis (strain ATCC 700084 / mc(2)155) OX=246196 GN=MSMEG_5247 PE=4 SV=1
1233	I7FRV6|I7FRV6_MYCS2	296.57	28	23000000	10	10	12		47170	PhoH-like protein phoH2 (Phosphate starvation-inducible protein psiH) OS=Mycobacterium smegmatis (strain ATCC 700084 / mc(2)155) OX=246196 GN=phoH2 PE=4 SV=1
1132	I7FQW3|I7FQW3_MYCS2	296.32	45	43000000	8	8	13	Carbamidomethylation; Deamidation (NQ)	39680	Acetyl-CoA acetyltransferase OS=Mycobacterium smegmatis (strain ATCC 700084 / mc(2)155) OX=246196 GN=MSMEI_4709 PE=3 SV=1
1132	A0R1Q1|A0R1Q1_MYCS2	296.32	45	43000000	8	8	13	Carbamidomethylation; Deamidation (NQ)	39680	Putative acyl-CoA dehydrogenase OS=Mycobacterium smegmatis (strain ATCC 700084 / mc(2)155) OX=246196 GN=MSMEG_4833 PE=3 SV=1
999	A0R2Q6|A0R2Q6_MYCS2	295.53	59	117000000	12	12	15	Carbamidomethylation	27924	Carnitinyl-CoA dehydratase OS=Mycobacterium smegmatis (strain ATCC 700084 / mc(2)155) OX=246196 GN=MSMEG_5198 PE=3 SV=1
1162	A0QWY8|A0QWY8_MYCS2	295.52	32	38800000	10	10	13		47285	Extracellular solute-binding protein family protein 1 OS=Mycobacterium smegmatis (strain ATCC 700084 / mc(2)155) OX=246196 GN=MSMEG_3111 PE=4 SV=1
1162	I7G8G7|I7G8G7_MYCS2	295.52	32	38800000	10	10	13		47285	Extracellular solute-binding protein OS=Mycobacterium smegmatis (strain ATCC 700084 / mc(2)155) OX=246196 GN=MSMEI_3032 PE=4 SV=1
739	A0QSP0|A0QSP0_MYCS2	295.32	89	218000000	9	9	21	Oxidation (M); Deamidation (NQ)	15428	Coenzyme B12-dependent glycerol dehydrogenase small subunit OS=Mycobacterium smegmatis (strain ATCC 700084 / mc(2)155) OX=246196 GN=MSMEG_1546 PE=4 SV=1
917	I7FI20|I7FI20_MYCS2	295.16	52	99300000	9	9	17	Deamidation (NQ)	30483	N5 N10-methylenetetrahydromethanopterin reductase-related protein OS=Mycobacterium smegmatis (strain ATCC 700084 / mc(2)155) OX=246196 GN=MSMEI_1952 PE=4 SV=1
917	A0QTX2|A0QTX2_MYCS2	295.16	50	99300000	9	9	17	Deamidation (NQ)	31609	N5 N10-methylenetetrahydromethanopterin reductase-related protein OS=Mycobacterium smegmatis (strain ATCC 700084 / mc(2)155) OX=246196 GN=MSMEG_1996 PE=4 SV=1
670	A0QVR7|A0QVR7_MYCS2	294.63	65	116000000	14	14	22	Carbamidomethylation; Deamidation (NQ)	33266	HpcH/HpaI aldolase/citrate lyase family protein putative OS=Mycobacterium smegmatis (strain ATCC 700084 / mc(2)155) OX=246196 GN=MSMEG_2667 PE=3 SV=1
670	I7G0G8|I7G0G8_MYCS2	294.63	65	116000000	14	14	22	Carbamidomethylation; Deamidation (NQ)	33266	HpcH/HpaI aldolase/citrate lyase family protein putative OS=Mycobacterium smegmatis (strain ATCC 700084 / mc(2)155) OX=246196 GN=MSMEI_2604 PE=3 SV=1
947	I7G1A6|I7G1A6_MYCS2	294.54	49	76400000	13	13	16	Carbamidomethylation; Oxidation (M)	38020	Putative 2-dehydropantoate 2-reductase OS=Mycobacterium smegmatis (strain ATCC 700084 / mc(2)155) OX=246196 GN=MSMEI_0150 PE=4 SV=1
1473	A0R6J9|A0R6J9_MYCS2	294.47	44	22900000	9	9	9	Carbamidomethylation	44633	Beta-lactamase OS=Mycobacterium smegmatis (strain ATCC 700084 / mc(2)155) OX=246196 GN=MSMEG_6575 PE=4 SV=1
1473	I7FV56|I7FV56_MYCS2	294.47	44	22900000	9	9	9	Carbamidomethylation	44633	Lipase LipE OS=Mycobacterium smegmatis (strain ATCC 700084 / mc(2)155) OX=246196 GN=est PE=4 SV=1
906	A0QYQ4|A0QYQ4_MYCS2	294.24	56	47900000	13	13	17	Oxidation (M); Deamidation (NQ)	30151	SpoOJ regulator protein OS=Mycobacterium smegmatis (strain ATCC 700084 / mc(2)155) OX=246196 GN=soj PE=4 SV=1
906	I7FF66|I7FF66_MYCS2	294.24	51	47900000	13	13	17	Oxidation (M); Deamidation (NQ)	33067	ATPase involved in chromosome partitioning (Soj family) OS=Mycobacterium smegmatis (strain ATCC 700084 / mc(2)155) OX=246196 GN=MSMEI_3653 PE=4 SV=1
1239	A0QZQ9|A0QZQ9_MYCS2	294.23	46	130000000	9	9	12	Deamidation (NQ)	30707	3-hydroxybutyryl-CoA dehydrogenase OS=Mycobacterium smegmatis (strain ATCC 700084 / mc(2)155) OX=246196 GN=MSMEG_4115 PE=4 SV=1
1239	I7GCW2|I7GCW2_MYCS2	294.23	46	130000000	9	9	12	Deamidation (NQ)	30707	3-hydroxybutyryl-CoA dehydrogenase 3-hydroxyacyl-CoA dehydrogenase OS=Mycobacterium smegmatis (strain ATCC 700084 / mc(2)155) OX=246196 GN=MSMEI_4016 PE=4 SV=1
1367	I7GAS0|I7GAS0_MYCS2	293.73	35	84600000	9	9	10		33923	5'-3' exonuclease OS=Mycobacterium smegmatis (strain ATCC 700084 / mc(2)155) OX=246196 GN=MSMEI_3793 PE=1 SV=1
1367	A0QZ36|A0QZ36_MYCS2	293.73	33	84600000	9	9	10		35945	5'-3' exonuclease OS=Mycobacterium smegmatis (strain ATCC 700084 / mc(2)155) OX=246196 GN=MSMEG_3883 PE=4 SV=1
970	A0QPJ0|A0QPJ0_MYCS2	293.7	71	279000000	9	9	16	Carbamidomethylation; Deamidation (NQ)	16892	NADH-fmn oxidoreductase OS=Mycobacterium smegmatis (strain ATCC 700084 / mc(2)155) OX=246196 GN=MSMEG_0415 PE=4 SV=1
970	I7G1T4|I7G1T4_MYCS2	293.7	71	279000000	9	9	16	Carbamidomethylation; Deamidation (NQ)	16892	Flavin reductase-like FMN-binding protein OS=Mycobacterium smegmatis (strain ATCC 700084 / mc(2)155) OX=246196 GN=MSMEI_0405 PE=4 SV=1
1111	A0R5I3|A0R5I3_MYCS2	293.69	23	37400000	11	11	13	Carbamidomethylation	82686	Transglycosylase OS=Mycobacterium smegmatis (strain ATCC 700084 / mc(2)155) OX=246196 GN=MSMEG_6201 PE=4 SV=1
1111	I7GAA4|I7GAA4_MYCS2	293.69	23	37400000	11	11	13	Carbamidomethylation	85699	Bifunctional membrane-associated penicillin-binding protein 1A/1B ponA2: penicillin-insensitive transglycosylase + penicillin-sensitive transpeptidase OS=Mycobacterium smegmatis (strain ATCC 700084 / mc(2)155) OX=246196 GN=pon1 PE=...
1794	A0QPD1|A0QPD1_MYCS2	293.67	57	58800000	4	4	7	Carbamidomethylation	10369	Acetyltransferase OS=Mycobacterium smegmatis (strain ATCC 700084 / mc(2)155) OX=246196 GN=MSMEG_0356 PE=4 SV=1
1794	I7F5E0|I7F5E0_MYCS2	293.67	54	58800000	4	4	7	Carbamidomethylation	11053	Acetyltransferase-like protein OS=Mycobacterium smegmatis (strain ATCC 700084 / mc(2)155) OX=246196 GN=MSMEI_0349 PE=4 SV=1
1593	A0QVN3|A0QVN3_MYCS2	293.64	35	22900000	6	6	8		36076	Uncharacterized protein OS=Mycobacterium smegmatis (strain ATCC 700084 / mc(2)155) OX=246196 GN=MSMEG_2634 PE=4 SV=1
1593	I7G8Z9|I7G8Z9_MYCS2	293.64	33	22900000	6	6	8		38710	NMT1/THI5 like domain protein OS=Mycobacterium smegmatis (strain ATCC 700084 / mc(2)155) OX=246196 GN=MSMEI_2571 PE=4 SV=1
1054	sp|A0R074|LIPB_MYCS2	293.42	62	99000000	8	8	14	Carbamidomethylation	24414	Octanoyltransferase OS=Mycobacterium smegmatis (strain ATCC 700084 / mc(2)155) OX=246196 GN=lipB PE=3 SV=1
1134	A0R446|A0R446_MYCS2	293.21	79	44000000	8	8	13		15287	Molybdopterin converting factor subunit 2 OS=Mycobacterium smegmatis (strain ATCC 700084 / mc(2)155) OX=246196 GN=moaE PE=4 SV=1
1134	I7FL16|I7FL16_MYCS2	293.21	79	44000000	8	8	13		15287	Putative molybdenum cofactor biosynthesis protein OS=Mycobacterium smegmatis (strain ATCC 700084 / mc(2)155) OX=246196 GN=moaE2 PE=4 SV=1
681	sp|A0R2G4|DAPE_MYCS2	293.2	56	97900000	16	16	22	Carbamidomethylation; Deamidation (NQ)	37432	Succinyl-diaminopimelate desuccinylase OS=Mycobacterium smegmatis (strain ATCC 700084 / mc(2)155) OX=246196 GN=dapE PE=3 SV=1
997	A0QPE6|A0QPE6_MYCS2	293.07	45	157000000	11	11	15		30825	MaoC like domain protein OS=Mycobacterium smegmatis (strain ATCC 700084 / mc(2)155) OX=246196 GN=MSMEG_0371 PE=4 SV=1
997	I7F5F7|I7F5F7_MYCS2	293.07	45	157000000	11	11	15		30825	MaoC-like dehydratase OS=Mycobacterium smegmatis (strain ATCC 700084 / mc(2)155) OX=246196 GN=MSMEI_0364 PE=4 SV=1
1163	I7F4K0|I7F4K0_MYCS2	293	23	83200000	8	8	13	Carbamidomethylation; Oxidation (M)	67396	Putative PTS fructose-specific enzyme IIABC OS=Mycobacterium smegmatis (strain ATCC 700084 / mc(2)155) OX=246196 GN=MSMEI_0083 PE=4 SV=1
1163	A0QNL3|A0QNL3_MYCS2	293	23	83200000	8	8	13	Carbamidomethylation; Oxidation (M)	67396	PTS system Fru family protein IIABC components OS=Mycobacterium smegmatis (strain ATCC 700084 / mc(2)155) OX=246196 GN=MSMEG_0085 PE=4 SV=1
949	sp|A0R665|ETHA_MYCS2	292.68	28	110000000	13	13	16		55099	FAD-containing monooxygenase EthA OS=Mycobacterium smegmatis (strain ATCC 700084 / mc(2)155) OX=246196 GN=ethA PE=3 SV=1
1057	I7FE91|I7FE91_MYCS2	292.48	40	72900000	9	9	14	Deamidation (NQ)	29891	Short-chain dehydrogenase/reductase SDR OS=Mycobacterium smegmatis (strain ATCC 700084 / mc(2)155) OX=246196 GN=MSMEI_3347 PE=3 SV=1
1057	A0QXU2|A0QXU2_MYCS2	292.48	40	72900000	9	9	14	Deamidation (NQ)	29891	Short chain dehydrogenase OS=Mycobacterium smegmatis (strain ATCC 700084 / mc(2)155) OX=246196 GN=MSMEG_3426 PE=3 SV=1
980	I7G9B6|I7G9B6_MYCS2	292.44	56	139000000	11	11	16	Deamidation (NQ)	25206	Phenazine biosynthesis PhzC/PhzF protein OS=Mycobacterium smegmatis (strain ATCC 700084 / mc(2)155) OX=246196 GN=MSMEI_2676 PE=4 SV=1
980	A0QVY9|A0QVY9_MYCS2	292.44	56	139000000	11	11	16	Deamidation (NQ)	25206	Thymidylate synthase OS=Mycobacterium smegmatis (strain ATCC 700084 / mc(2)155) OX=246196 GN=MSMEG_2744 PE=4 SV=1
1178	sp|A0R215|RL31_MYCS2	291.98	72	681000000	5	5	13	Carbamidomethylation	8296	50S ribosomal protein L31 OS=Mycobacterium smegmatis (strain ATCC 700084 / mc(2)155) OX=246196 GN=rpmE PE=1 SV=1
1476	I7G9W8|I7G9W8_MYCS2	291.98	54	30800000	8	8	9	Carbamidomethylation	27710	Short-chain dehydrogenase/reductase SDR OS=Mycobacterium smegmatis (strain ATCC 700084 / mc(2)155) OX=246196 GN=MSMEI_2850 PE=4 SV=1
1476	A0QWF4|A0QWF4_MYCS2	291.98	54	30800000	8	8	9	Carbamidomethylation	27710	Dehydrogenase/reductase SDR family protein member 1 OS=Mycobacterium smegmatis (strain ATCC 700084 / mc(2)155) OX=246196 GN=MSMEG_2923 PE=4 SV=1
626	sp|A0R151|RL21_MYCS2	291.88	77	2290000000	11	11	24		11034	50S ribosomal protein L21 OS=Mycobacterium smegmatis (strain ATCC 700084 / mc(2)155) OX=246196 GN=rplU PE=1 SV=1
1083	sp|A0R5M8|EGTD_MYCS2	291.88	54	36300000	13	13	14	Carbamidomethylation; Oxidation (M)	35003	Histidine N-alpha-methyltransferase OS=Mycobacterium smegmatis (strain ATCC 700084 / mc(2)155) OX=246196 GN=egtD PE=1 SV=1
1099	sp|A0QX83|HIS7_MYCS2	291.62	38	140000000	8	8	14		22385	Imidazoleglycerol-phosphate dehydratase OS=Mycobacterium smegmatis (strain ATCC 700084 / mc(2)155) OX=246196 GN=hisB PE=1 SV=1
1121	I7GDR7|I7GDR7_MYCS2	291.54	44	36500000	11	11	13	Carbamidomethylation	33202	DNA polymerase III delta OS=Mycobacterium smegmatis (strain ATCC 700084 / mc(2)155) OX=246196 GN=MSMEI_4460 PE=4 SV=1
1588	I7GAW9|I7GAW9_MYCS2	291.31	41	29800000	6	6	8	Carbamidomethylation	26479	Methyltransferase type 11 OS=Mycobacterium smegmatis (strain ATCC 700084 / mc(2)155) OX=246196 GN=MSMEI_6311 PE=4 SV=1
1588	A0R6A8|A0R6A8_MYCS2	291.31	41	29800000	6	6	8	Carbamidomethylation	26479	Methyltransferase type 11 OS=Mycobacterium smegmatis (strain ATCC 700084 / mc(2)155) OX=246196 GN=MSMEG_6483 PE=4 SV=1
1095	A0R761|A0R761_MYCS2	291.27	36	55100000	11	11	14	Carbamidomethylation	34353	3-hydroxybutyryl-CoA dehydrogenase OS=Mycobacterium smegmatis (strain ATCC 700084 / mc(2)155) OX=246196 GN=MSMEG_6791 PE=4 SV=1
1095	I7GGP4|I7GGP4_MYCS2	291.27	36	55100000	11	11	14	Carbamidomethylation	34353	3-hydroxyacyl-CoA dehydrogenase OS=Mycobacterium smegmatis (strain ATCC 700084 / mc(2)155) OX=246196 GN=MSMEI_6608 PE=4 SV=1
929	I7GAB3|I7GAB3_MYCS2	291.22	74	40500000	11	11	16	Deamidation (NQ)	21387	Hemerythrin HHE cation binding region OS=Mycobacterium smegmatis (strain ATCC 700084 / mc(2)155) OX=246196 GN=MSMEI_6051 PE=4 SV=1
929	A0R5J3|A0R5J3_MYCS2	291.22	74	40500000	11	11	16	Deamidation (NQ)	21387	Hemerythrin HHE cation binding domain subfamily protein putative OS=Mycobacterium smegmatis (strain ATCC 700084 / mc(2)155) OX=246196 GN=MSMEG_6212 PE=4 SV=1
893	sp|A0R3C4|MAZG_MYCS2	291.11	78	31000000	13	13	17	Deamidation (NQ)	35303	Nucleoside triphosphate pyrophosphohydrolase OS=Mycobacterium smegmatis (strain ATCC 700084 / mc(2)155) OX=246196 GN=mazG PE=1 SV=1
1011	I7FW38|I7FW38_MYCS2	291.1	35	27300000	11	10	15		57205	Acetyl-/propionyl-CoA carboxylase beta subunit accD2 OS=Mycobacterium smegmatis (strain ATCC 700084 / mc(2)155) OX=246196 GN=pccB-1 PE=4 SV=1
1011	A0QPA8|A0QPA8_MYCS2	291.1	35	27300000	11	10	15		57205	Carboxyl transferase domain protein OS=Mycobacterium smegmatis (strain ATCC 700084 / mc(2)155) OX=246196 GN=MSMEG_0333 PE=4 SV=1
1127	A0QR34|A0QR34_MYCS2	291.1	63	67700000	10	10	13	Carbamidomethylation	22682	Phosphoglycerate mutase family protein OS=Mycobacterium smegmatis (strain ATCC 700084 / mc(2)155) OX=246196 GN=MSMEG_0970 PE=4 SV=1
1127	I7G4H8|I7G4H8_MYCS2	291.1	63	67700000	10	10	13	Carbamidomethylation	22682	Phosphoglycerate mutase OS=Mycobacterium smegmatis (strain ATCC 700084 / mc(2)155) OX=246196 GN=MSMEI_0944 PE=4 SV=1
1084	sp|A0QV01|UNG_MYCS2	290.97	75	137000000	12	12	14	Carbamidomethylation	24967	Uracil-DNA glycosylase OS=Mycobacterium smegmatis (strain ATCC 700084 / mc(2)155) OX=246196 GN=ung PE=3 SV=1
938	sp|A0QWU2|FMT_MYCS2	290.77	49	82600000	13	13	16		33008	Methionyl-tRNA formyltransferase OS=Mycobacterium smegmatis (strain ATCC 700084 / mc(2)155) OX=246196 GN=fmt PE=1 SV=1
1238	A0R3W1|A0R3W1_MYCS2	290.65	57	111000000	7	7	12	Carbamidomethylation	25375	Uncharacterized protein OS=Mycobacterium smegmatis (strain ATCC 700084 / mc(2)155) OX=246196 GN=MSMEG_5614 PE=4 SV=1
1238	I7FKV2|I7FKV2_MYCS2	290.65	57	111000000	7	7	12	Carbamidomethylation	25375	Uncharacterized protein OS=Mycobacterium smegmatis (strain ATCC 700084 / mc(2)155) OX=246196 GN=MSMEI_5465 PE=4 SV=1
1077	A0R679|A0R679_MYCS2	290.55	36	116000000	9	9	14	Carbamidomethylation	31194	Uncharacterized protein OS=Mycobacterium smegmatis (strain ATCC 700084 / mc(2)155) OX=246196 GN=MSMEG_6454 PE=4 SV=1
1077	I7GFT1|I7GFT1_MYCS2	290.55	33	116000000	9	9	14	Carbamidomethylation	34476	Luciferase-like protein OS=Mycobacterium smegmatis (strain ATCC 700084 / mc(2)155) OX=246196 GN=MSMEI_6285 PE=4 SV=1
1022	A0QNM9|A0QNM9_MYCS2	290.44	51	57300000	10	10	15	Deamidation (NQ)	29273	Phosphotyrosine protein phosphatase ptpb OS=Mycobacterium smegmatis (strain ATCC 700084 / mc(2)155) OX=246196 GN=MSMEG_0100 PE=4 SV=1
1022	I7G2G8|I7G2G8_MYCS2	290.44	51	57300000	10	10	15	Deamidation (NQ)	29273	Phosphotyrosine protein phosphatase PtpB OS=Mycobacterium smegmatis (strain ATCC 700084 / mc(2)155) OX=246196 GN=ptbB PE=4 SV=1
1152	A0QR39|A0QR39_MYCS2	290.21	45	53600000	12	12	13	Carbamidomethylation	46786	Uncharacterized protein OS=Mycobacterium smegmatis (strain ATCC 700084 / mc(2)155) OX=246196 GN=MSMEG_0975 PE=4 SV=1
1152	I7G4I1|I7G4I1_MYCS2	290.21	45	53600000	12	12	13	Carbamidomethylation	46786	ATPases involved in chromosome partitioning OS=Mycobacterium smegmatis (strain ATCC 700084 / mc(2)155) OX=246196 GN=MSMEI_0949 PE=4 SV=1
1070	sp|A0R579|COAX_MYCS2	290.14	58	64100000	10	10	14	Carbamidomethylation	28904	Type III pantothenate kinase OS=Mycobacterium smegmatis (strain ATCC 700084 / mc(2)155) OX=246196 GN=coaX PE=3 SV=1
979	I7GG81|I7GG81_MYCS2	290.07	59	125000000	12	11	16	Oxidation (M)	33150	AAA_3 ATPase associated with various cellular activities OS=Mycobacterium smegmatis (strain ATCC 700084 / mc(2)155) OX=246196 GN=moxR2 PE=4 SV=1
979	A0R5K0|A0R5K0_MYCS2	290.07	56	125000000	12	11	16	Oxidation (M)	34777	ATPase family protein associated with various cellular activities (AAA) OS=Mycobacterium smegmatis (strain ATCC 700084 / mc(2)155) OX=246196 GN=MSMEG_6219 PE=4 SV=1
797	A0QT52|A0QT52_MYCS2	290.04	65	230000000	12	12	19	Carbamidomethylation; Oxidation (M); Deamidation (NQ)	25202	L-ribulose-5-phosphate 4-epimerase UlaF OS=Mycobacterium smegmatis (strain ATCC 700084 / mc(2)155) OX=246196 GN=MSMEG_1714 PE=4 SV=1
797	I7G4P3|I7G4P3_MYCS2	290.04	65	230000000	12	12	19	Carbamidomethylation; Oxidation (M); Deamidation (NQ)	25202	L-ribulose-5-phosphate 4-epimerase OS=Mycobacterium smegmatis (strain ATCC 700084 / mc(2)155) OX=246196 GN=MSMEI_1674 PE=4 SV=1
1278	A0R3B7|A0R3B7_MYCS2	289.86	33	1460000	8	1	11	Carbamidomethylation; Deamidation (NQ)	41830	Septum formation initiator subfamily protein putative OS=Mycobacterium smegmatis (strain ATCC 700084 / mc(2)155) OX=246196 GN=MSMEG_5414 PE=4 SV=1
1380	sp|A0R480|KDC_MYCS2	289.83	31	15400000	9	9	10	Carbamidomethylation	58902	Alpha-keto-acid decarboxylase OS=Mycobacterium smegmatis (strain ATCC 700084 / mc(2)155) OX=246196 GN=kdc PE=3 SV=1
1642	I7FL03|I7FL03_MYCS2	289.72	30	19100000	6	6	8		29679	Uncharacterized protein OS=Mycobacterium smegmatis (strain ATCC 700084 / mc(2)155) OX=246196 GN=MSMEI_5535 PE=4 SV=1
1642	A0R430|A0R430_MYCS2	289.72	30	19100000	6	6	8		29679	DNA-binding protein OS=Mycobacterium smegmatis (strain ATCC 700084 / mc(2)155) OX=246196 GN=MSMEG_5685 PE=4 SV=1
1329	I7FJI8|I7FJI8_MYCS2	289.61	69	37600000	8	8	11	Deamidation (NQ)	24794	Decarboxylase OS=Mycobacterium smegmatis (strain ATCC 700084 / mc(2)155) OX=246196 GN=MSMEI_2430 PE=4 SV=1
540	sp|A0QS39|RL331_MYCS2	289.56	96	638000000	13	13	27	Carbamidomethylation; Deamidation (NQ)	6452	50S ribosomal protein L33 1 OS=Mycobacterium smegmatis (strain ATCC 700084 / mc(2)155) OX=246196 GN=rpmG1 PE=1 SV=1
1378	sp|A0QNJ0|ECCB1_MYCS2	289.39	36	60100000	10	10	10	Carbamidomethylation	51022	ESX-1 secretion system ATPase EccB1 OS=Mycobacterium smegmatis (strain ATCC 700084 / mc(2)155) OX=246196 GN=eccB1 PE=1 SV=1
338	sp|A0R7F9|RS6_MYCS2	289.26	88	2950000000	14	14	38	Deamidation (NQ)	10185	30S ribosomal protein S6 OS=Mycobacterium smegmatis (strain ATCC 700084 / mc(2)155) OX=246196 GN=rpsF PE=1 SV=1
1526	I7GFA5|I7GFA5_MYCS2	288.96	74	6620000	8	1	9	Carbamidomethylation	17534	Uncharacterized protein OS=Mycobacterium smegmatis (strain ATCC 700084 / mc(2)155) OX=246196 GN=MSMEI_5266 PE=4 SV=1
731	I7GEQ6|I7GEQ6_MYCS2	288.95	87	716000000	9	9	21	Oxidation (M)	5649	Uncharacterized protein OS=Mycobacterium smegmatis (strain ATCC 700084 / mc(2)155) OX=246196 GN=MSMEI_4955 PE=4 SV=1
731	A0R2E3|A0R2E3_MYCS2	288.95	87	716000000	9	9	21	Oxidation (M)	5649	Uncharacterized protein OS=Mycobacterium smegmatis (strain ATCC 700084 / mc(2)155) OX=246196 GN=MSMEG_5081 PE=4 SV=1
1270	I7FNI1|I7FNI1_MYCS2	288.91	69	52800000	8	8	11	Carbamidomethylation	27016	OsmC-like family protein OS=Mycobacterium smegmatis (strain ATCC 700084 / mc(2)155) OX=246196 GN=MSMEI_6419 PE=4 SV=1
1270	A0R6M1|A0R6M1_MYCS2	288.91	69	52800000	8	8	11	Carbamidomethylation	27016	Hydrolase of the alpha/beta superfamily protein OS=Mycobacterium smegmatis (strain ATCC 700084 / mc(2)155) OX=246196 GN=MSMEG_6597 PE=4 SV=1
1107	I7FES7|I7FES7_MYCS2	288.9	26	27000000	12	12	13		74922	Prolyl oligopeptidase OS=Mycobacterium smegmatis (strain ATCC 700084 / mc(2)155) OX=246196 GN=MSMEI_0878 PE=4 SV=1
1107	A0QQW4|A0QQW4_MYCS2	288.9	26	27000000	12	12	13		74922	Prolyl oligopeptidase family protein OS=Mycobacterium smegmatis (strain ATCC 700084 / mc(2)155) OX=246196 GN=MSMEG_0899 PE=4 SV=1
1170	I7FCJ7|I7FCJ7_MYCS2	288.59	82	49300000	9	9	13		14352	Hemerythrin HHE cation binding domain protein OS=Mycobacterium smegmatis (strain ATCC 700084 / mc(2)155) OX=246196 GN=MSMEI_2776 PE=4 SV=1
1170	A0QW82|A0QW82_MYCS2	288.59	77	49300000	9	9	13		15443	Mycobacterial family protein 11 protein OS=Mycobacterium smegmatis (strain ATCC 700084 / mc(2)155) OX=246196 GN=MSMEG_2850 PE=4 SV=1
891	I7FDB5|I7FDB5_MYCS2	288.31	70	66500000	12	12	17	Carbamidomethylation; Deamidation (NQ)	28811	Putative succinate dehydrogenase iron-sulfur subunit OS=Mycobacterium smegmatis (strain ATCC 700084 / mc(2)155) OX=246196 GN=MSMEI_0407 PE=4 SV=1
891	A0QPJ2|A0QPJ2_MYCS2	288.31	70	66500000	12	12	17	Carbamidomethylation; Deamidation (NQ)	28811	Succinate dehydrogenase OS=Mycobacterium smegmatis (strain ATCC 700084 / mc(2)155) OX=246196 GN=MSMEG_0417 PE=4 SV=1
1024	I7FPI1|I7FPI1_MYCS2	288.05	89	526000000	8	8	15	Carbamidomethylation	12395	Iron-sulfur cluster assembly accessory protein OS=Mycobacterium smegmatis (strain ATCC 700084 / mc(2)155) OX=246196 GN=MSMEI_4171 PE=3 SV=1
1024	A0R061|A0R061_MYCS2	288.05	89	526000000	8	8	15	Carbamidomethylation	12395	HesB/YadR/YfhF family protein OS=Mycobacterium smegmatis (strain ATCC 700084 / mc(2)155) OX=246196 GN=MSMEG_4272 PE=3 SV=1
1004	I7GDW3|I7GDW3_MYCS2	288	50	50700000	10	10	15	Carbamidomethylation	27426	Xylose isomerase domain protein TIM barrel OS=Mycobacterium smegmatis (strain ATCC 700084 / mc(2)155) OX=246196 GN=MSMEI_4535 PE=3 SV=1
1004	A0R178|A0R178_MYCS2	288	50	50700000	10	10	15	Carbamidomethylation	27426	AP endonuclease family protein 2 superfamily protein OS=Mycobacterium smegmatis (strain ATCC 700084 / mc(2)155) OX=246196 GN=MSMEG_4653 PE=3 SV=1
912	I7G9D5|I7G9D5_MYCS2	287.51	58	140000000	15	15	17		28131	Polyphosphate glucokinase PpgK OS=Mycobacterium smegmatis (strain ATCC 700084 / mc(2)155) OX=246196 GN=ppgK PE=4 SV=1
912	A0QW03|A0QW03_MYCS2	287.51	58	140000000	15	15	17		28131	Polyphosphate glucokinase OS=Mycobacterium smegmatis (strain ATCC 700084 / mc(2)155) OX=246196 GN=MSMEG_2760 PE=4 SV=1
1544	A0R097|A0R097_MYCS2	287.46	43	44900000	7	7	9		24195	5'-nucleotidase OS=Mycobacterium smegmatis (strain ATCC 700084 / mc(2)155) OX=246196 GN=MSMEG_4308 PE=4 SV=1
1544	I7GD85|I7GD85_MYCS2	287.46	43	44900000	7	7	9		24195	HAD-superfamily hydrolase subfamily IA variant 1 OS=Mycobacterium smegmatis (strain ATCC 700084 / mc(2)155) OX=246196 GN=MSMEI_4207 PE=4 SV=1
992	A0QP46|A0QP46_MYCS2	287.46	49	66400000	11	11	15	Carbamidomethylation	26785	3-oxoacyl-[acyl-carrier-protein] reductase OS=Mycobacterium smegmatis (strain ATCC 700084 / mc(2)155) OX=246196 GN=MSMEG_0269 PE=1 SV=1
992	I7FCV6|I7FCV6_MYCS2	287.46	49	66400000	11	11	15	Carbamidomethylation	26785	Short-chain dehydrogenase/reductase SDR OS=Mycobacterium smegmatis (strain ATCC 700084 / mc(2)155) OX=246196 GN=MSMEI_0262 PE=4 SV=1
1033	I7FU50|I7FU50_MYCS2	287.37	55	85800000	9	9	15	Deamidation (NQ)	25198	Lipoprotein lpqG OS=Mycobacterium smegmatis (strain ATCC 700084 / mc(2)155) OX=246196 GN=lpqG PE=4 SV=1
1033	A0R592|A0R592_MYCS2	287.37	55	85800000	9	9	15	Deamidation (NQ)	25198	LpqG protein OS=Mycobacterium smegmatis (strain ATCC 700084 / mc(2)155) OX=246196 GN=MSMEG_6109 PE=4 SV=1
939	I7G0M1|I7G0M1_MYCS2	287.32	41	53100000	12	12	17	Carbamidomethylation; Deamidation (NQ)	42535	Conserved alanine valine and glycine rich protein OS=Mycobacterium smegmatis (strain ATCC 700084 / mc(2)155) OX=246196 GN=MSMEI_2704 PE=3 SV=1
939	A0QW16|A0QW16_MYCS2	287.32	41	53100000	12	12	17	Carbamidomethylation; Deamidation (NQ)	42535	Putative RNA methyltransferase OS=Mycobacterium smegmatis (strain ATCC 700084 / mc(2)155) OX=246196 GN=MSMEG_2773 PE=3 SV=1
1641	A0R217|A0R217_MYCS2	287.32	39	55300000	6	6	8	Carbamidomethylation	21658	Putative transcriptional regulator OS=Mycobacterium smegmatis (strain ATCC 700084 / mc(2)155) OX=246196 GN=MSMEG_4953 PE=4 SV=1
1207	I7FKZ9|I7FKZ9_MYCS2	287.27	75	77300000	8	8	12	Deamidation (NQ)	16490	Hemerythrin HHE cation binding domain protein OS=Mycobacterium smegmatis (strain ATCC 700084 / mc(2)155) OX=246196 GN=MSMEI_2929 PE=4 SV=1
1207	A0QWN4|A0QWN4_MYCS2	287.27	75	77300000	8	8	12	Deamidation (NQ)	16490	Uncharacterized protein OS=Mycobacterium smegmatis (strain ATCC 700084 / mc(2)155) OX=246196 GN=MSMEG_3004 PE=4 SV=1
413	sp|A0R5E1|CSPA_MYCS2	287.25	78	1950000000	7	7	32	Deamidation (NQ)	7347	Probable cold shock protein A OS=Mycobacterium smegmatis (strain ATCC 700084 / mc(2)155) OX=246196 GN=cspA PE=1 SV=1
1105	sp|A0QY28|CINAL_MYCS2	286.58	37	85500000	11	11	13	Carbamidomethylation; Oxidation (M)	45124	CinA-like protein OS=Mycobacterium smegmatis (strain ATCC 700084 / mc(2)155) OX=246196 GN=cinA PE=3 SV=2
1410	sp|A0R525|KSHB_MYCS2	286.56	43	42500000	8	8	10	Carbamidomethylation	37562	3-ketosteroid-9-alpha-monooxygenase ferredoxin reductase component OS=Mycobacterium smegmatis (strain ATCC 700084 / mc(2)155) OX=246196 GN=kshB PE=3 SV=1
1019	I7GB92|I7GB92_MYCS2	286.45	62	86100000	10	10	15	Carbamidomethylation	21707	Methyltransferase type 11 OS=Mycobacterium smegmatis (strain ATCC 700084 / mc(2)155) OX=246196 GN=MSMEI_3351 PE=4 SV=1
1019	A0QXU6|A0QXU6_MYCS2	286.45	62	86100000	10	10	15	Carbamidomethylation	21707	SAM-dependent methyltransferase OS=Mycobacterium smegmatis (strain ATCC 700084 / mc(2)155) OX=246196 GN=MSMEG_3430 PE=4 SV=1
1251	A0QRB0|A0QRB0_MYCS2	286.44	39	106000000	7	7	12	Oxidation (M)	24739	Immunogenic protein MPB64/MPT64 OS=Mycobacterium smegmatis (strain ATCC 700084 / mc(2)155) OX=246196 GN=MSMEG_1051 PE=4 SV=1
1251	I7G2X2|I7G2X2_MYCS2	286.44	39	106000000	7	7	12	Oxidation (M)	24739	Immunogenic protein MPB64/MPT64 OS=Mycobacterium smegmatis (strain ATCC 700084 / mc(2)155) OX=246196 GN=MSMEI_1021 PE=4 SV=1
1150	I7G920|I7G920_MYCS2	286.42	46	29600000	11	11	13	Carbamidomethylation	47122	Aldehyde dehydrogenase OS=Mycobacterium smegmatis (strain ATCC 700084 / mc(2)155) OX=246196 GN=MSMEI_3218 PE=4 SV=1
1035	I7FWX6|I7FWX6_MYCS2	285.96	44	73000000	10	10	15	Carbamidomethylation; Deamidation (NQ)	28976	Uncharacterized protein OS=Mycobacterium smegmatis (strain ATCC 700084 / mc(2)155) OX=246196 GN=MSMEI_0737 PE=4 SV=1
1035	A0QQH1|A0QQH1_MYCS2	285.96	44	73000000	10	10	15	Carbamidomethylation; Deamidation (NQ)	28976	Uncharacterized protein OS=Mycobacterium smegmatis (strain ATCC 700084 / mc(2)155) OX=246196 GN=MSMEG_0753 PE=4 SV=1
1290	I7FHZ7|I7FHZ7_MYCS2	285.73	50	49800000	9	9	11		34131	Xylose isomerase domain protein TIM barrel OS=Mycobacterium smegmatis (strain ATCC 700084 / mc(2)155) OX=246196 GN=MSMEI_4546 PE=4 SV=1
1290	A0R190|A0R190_MYCS2	285.73	50	49800000	9	9	11		34131	IolE protein OS=Mycobacterium smegmatis (strain ATCC 700084 / mc(2)155) OX=246196 GN=MSMEG_4665 PE=4 SV=1
724	I7G5S2|I7G5S2_MYCS2	285.52	48	207000000	12	12	21	Carbamidomethylation; Oxidation (M)	34580	Uncharacterized protein OS=Mycobacterium smegmatis (strain ATCC 700084 / mc(2)155) OX=246196 GN=MSMEI_2075 PE=4 SV=1
724	A0QU93|A0QU93_MYCS2	285.52	48	207000000	12	12	21	Carbamidomethylation; Oxidation (M)	34580	Dihydroxyacetone kinase DhaK subunit OS=Mycobacterium smegmatis (strain ATCC 700084 / mc(2)155) OX=246196 GN=dhaK PE=4 SV=1
1253	A0R1B0|A0R1B0_MYCS2	285.3	55	55100000	7	7	12	Carbamidomethylation	15830	Cytosine deaminase OS=Mycobacterium smegmatis (strain ATCC 700084 / mc(2)155) OX=246196 GN=MSMEG_4687 PE=4 SV=1
1253	I7GCP7|I7GCP7_MYCS2	285.3	52	55100000	7	7	12	Carbamidomethylation	16721	Cytosine deaminase OS=Mycobacterium smegmatis (strain ATCC 700084 / mc(2)155) OX=246196 GN=MSMEI_4569 PE=4 SV=1
1597	I7FM63|I7FM63_MYCS2	285.18	37	34300000	7	7	8	Carbamidomethylation	30979	S-adenosyl-L-methionine-dependent methyltransferase OS=Mycobacterium smegmatis (strain ATCC 700084 / mc(2)155) OX=246196 GN=MSMEI_3345 PE=3 SV=1
1597	A0QXU0|A0QXU0_MYCS2	285.18	37	34300000	7	7	8	Carbamidomethylation	30979	S-adenosyl-L-methionine-dependent methyltransferase OS=Mycobacterium smegmatis (strain ATCC 700084 / mc(2)155) OX=246196 GN=MSMEG_3424 PE=3 SV=1
1350	I7G0N5|I7G0N5_MYCS2	284.93	33	27400000	10	9	10		49140	Uncharacterized protein OS=Mycobacterium smegmatis (strain ATCC 700084 / mc(2)155) OX=246196 GN=MSMEI_2724 PE=4 SV=1
1350	A0QW36|A0QW36_MYCS2	284.93	32	27400000	10	9	10		49934	Sensor-type histidine kinase PrrB OS=Mycobacterium smegmatis (strain ATCC 700084 / mc(2)155) OX=246196 GN=MSMEG_2793 PE=4 SV=1
1285	A0QV98|A0QV98_MYCS2	284.76	32	39900000	11	11	11	Carbamidomethylation	49292	Amidase family protein OS=Mycobacterium smegmatis (strain ATCC 700084 / mc(2)155) OX=246196 GN=MSMEG_2497 PE=3 SV=1
1285	I7FBM2|I7FBM2_MYCS2	284.76	32	39900000	11	11	11	Carbamidomethylation	49292	Amidase OS=Mycobacterium smegmatis (strain ATCC 700084 / mc(2)155) OX=246196 GN=MSMEI_2437 PE=3 SV=1
1297	A0R0E9|A0R0E9_MYCS2	284.45	50	91900000	9	9	11		28073	Universal stress protein family protein OS=Mycobacterium smegmatis (strain ATCC 700084 / mc(2)155) OX=246196 GN=MSMEG_4362 PE=4 SV=1
1297	I7GBZ6|I7GBZ6_MYCS2	284.45	50	91900000	9	9	11		28073	UspA OS=Mycobacterium smegmatis (strain ATCC 700084 / mc(2)155) OX=246196 GN=MSMEI_4260 PE=4 SV=1
1043	I7G578|I7G578_MYCS2	284.44	50	30600000	11	11	14		33499	Uricase OS=Mycobacterium smegmatis (strain ATCC 700084 / mc(2)155) OX=246196 GN=MSMEI_1258 PE=3 SV=1
1043	A0QRZ8|A0QRZ8_MYCS2	284.44	50	30600000	11	11	14		33499	Uricase OS=Mycobacterium smegmatis (strain ATCC 700084 / mc(2)155) OX=246196 GN=MSMEG_1296 PE=3 SV=1
845	I7G6C4|I7G6C4_MYCS2	284.21	46	58300000	12	12	18	Carbamidomethylation; Deamidation (NQ)	39194	ATP-dependent 6-phosphofructokinase OS=Mycobacterium smegmatis (strain ATCC 700084 / mc(2)155) OX=246196 GN=pfkA PE=3 SV=1
1049	A0QQ59|A0QQ59_MYCS2	284.18	28	43800000	11	11	14	Carbamidomethylation; Deamidation (NQ)	55780	Iron-sulfur binding oxidoreductase OS=Mycobacterium smegmatis (strain ATCC 700084 / mc(2)155) OX=246196 GN=MSMEG_0637 PE=4 SV=1
1049	I7FWQ6|I7FWQ6_MYCS2	284.18	28	43800000	11	11	14	Carbamidomethylation; Deamidation (NQ)	55780	FAD dependent oxidoreductase OS=Mycobacterium smegmatis (strain ATCC 700084 / mc(2)155) OX=246196 GN=MSMEI_0621 PE=4 SV=1
1371	A0QZ69|A0QZ69_MYCS2	283.82	62	19300000	8	8	10		16359	Uncharacterized protein OS=Mycobacterium smegmatis (strain ATCC 700084 / mc(2)155) OX=246196 GN=MSMEG_3918 PE=4 SV=1
1371	I7G3X2|I7G3X2_MYCS2	283.82	33	19300000	8	8	10		30682	Uncharacterized protein OS=Mycobacterium smegmatis (strain ATCC 700084 / mc(2)155) OX=246196 GN=MSMEI_3829 PE=4 SV=1
1330	I7G6C1|I7G6C1_MYCS2	283.65	63	231000000	7	7	11		17059	Methylmalonyl CoA epimerase OS=Mycobacterium smegmatis (strain ATCC 700084 / mc(2)155) OX=246196 GN=MSMEI_4794 PE=4 SV=1
1330	A0R1Y8|A0R1Y8_MYCS2	283.65	63	231000000	7	7	11		17059	Methylmalonyl-CoA epimerase OS=Mycobacterium smegmatis (strain ATCC 700084 / mc(2)155) OX=246196 GN=mce PE=4 SV=1
1196	A0R7I2|A0R7I2_MYCS2	283.59	30	24200000	11	11	12		53226	tRNA adenylyltransferase OS=Mycobacterium smegmatis (strain ATCC 700084 / mc(2)155) OX=246196 GN=MSMEG_6926 PE=3 SV=1
1196	I7GBZ5|I7GBZ5_MYCS2	283.59	30	24200000	11	11	12		53226	Poly(A) polymerase PcnA OS=Mycobacterium smegmatis (strain ATCC 700084 / mc(2)155) OX=246196 GN=pcnB PE=3 SV=1
783	I7FZQ6|I7FZQ6_MYCS2	283.53	70	124000000	13	13	20	Deamidation (NQ)	14278	Uncharacterized protein OS=Mycobacterium smegmatis (strain ATCC 700084 / mc(2)155) OX=246196 GN=MSMEI_0991 PE=4 SV=1
[truncated: 4,503 more rows]

## Sheet: replicate 2
Supplementary table 2 The list of proteins identified in the 2-nd replicate of proteome study of the 1338 strain of M. smegmatis
[truncated: 6,147 more rows]

[truncated: 2 more sheets: replicate 3, 1338 unique proteins]
