# Supplementary material for: Mycobacterium tuberculosis Small RNA MTS1338 Confers Pathogenic Properties to Non-Pathogenic Mycobacterium smegmatis
Source: Microorganisms. 2021 Feb 17;9(2):414. doi: 10.3390/microorganisms9020414 (PMC7921967; doi:10.3390/microorganisms9020414)
Supplement: Supplementary file 1 [file microorganisms-09-00414-s001.zip › microorganisms-1115247 sub-supp/Supplementary Table S3.xlsx]

## Sheet: replicate 1
Supplementary table 3 The list of proteins identified in the 1-st replicate of proteome study of the control strain of M. smegmatis
Protein Group	Protein ID	Accession	-10lgP	Coverage (%)	Coverage (%) Wt-1	Area Wt-1	#Peptides	#Unique	#Spec Wt-1	PTM	Avg. Mass	Description
3	23	sp|A0QS66|RPOC_MYCS2	838.96	89	89	11900000000	148	148	357	Carbamidomethylation; Oxidation (M); Deamidation (NQ)	146513	DNA-directed RNA polymerase subunit beta' OS=Mycobacterium smegmatis (strain ATCC 700084 / mc(2)155) OX=246196 GN=rpoC PE=1 SV=1
4	103	A0R1H7|A0R1H7_MYCS2	825.94	68	68	6010000000	183	183	298	Carbamidomethylation; Oxidation (M); Deamidation (NQ)	329538	Fatty acid synthase OS=Mycobacterium smegmatis (strain ATCC 700084 / mc(2)155) OX=246196 GN=MSMEG_4757 PE=1 SV=1
4	104	I7GCU8|I7GCU8_MYCS2	825.94	68	68	6010000000	183	183	298	Carbamidomethylation; Oxidation (M); Deamidation (NQ)	329538	Fatty acid synthase OS=Mycobacterium smegmatis (strain ATCC 700084 / mc(2)155) OX=246196 GN=MSMEI_4637 PE=4 SV=1
6	32	sp|P60281|RPOB_MYCS2	802.48	85	85	8500000000	96	96	238	Carbamidomethylation; Oxidation (M); Deamidation (NQ)	128531	DNA-directed RNA polymerase subunit beta OS=Mycobacterium smegmatis (strain ATCC 700084 / mc(2)155) OX=246196 GN=rpoB PE=1 SV=1
7	10	sp|A0QQC8|DNAK_MYCS2	778.19	88	88	13600000000	85	85	221	Oxidation (M); Deamidation (NQ)	66647	Chaperone protein DnaK OS=Mycobacterium smegmatis (strain ATCC 700084 / mc(2)155) OX=246196 GN=dnaK PE=1 SV=1
18	16	sp|A0R609|KATG1_MYCS2	763.56	85	85	6310000000	66	66	162	Carbamidomethylation; Oxidation (M); Deamidation (NQ)	81115	Catalase-peroxidase 1 OS=Mycobacterium smegmatis (strain ATCC 700084 / mc(2)155) OX=246196 GN=katG1 PE=3 SV=1
8	55	sp|A0QX20|ACNA_MYCS2	747.97	86	86	9480000000	87	87	198	Carbamidomethylation; Oxidation (M); Deamidation (NQ)	102171	Aconitate hydratase A OS=Mycobacterium smegmatis (strain ATCC 700084 / mc(2)155) OX=246196 GN=acnA PE=1 SV=1
2	1	sp|A0QQU5|CH601_MYCS2	740.02	99	99	42700000000	82	79	451	Oxidation (M); Deamidation (NQ)	56487	60 kDa chaperonin 1 OS=Mycobacterium smegmatis (strain ATCC 700084 / mc(2)155) OX=246196 GN=groL1 PE=1 SV=1
20	320	sp|A0R200|ATPB_MYCS2	736.94	93	93	8280000000	52	52	150	Carbamidomethylation; Oxidation (M); Deamidation (NQ)	51617	ATP synthase subunit beta OS=Mycobacterium smegmatis (strain ATCC 700084 / mc(2)155) OX=246196 GN=atpD PE=1 SV=1
11	81	sp|A0R2B1|KGD_MYCS2	732.78	79	79	3990000000	91	91	176	Carbamidomethylation; Oxidation (M); Deamidation (NQ)	135944	Multifunctional 2-oxoglutarate metabolism enzyme OS=Mycobacterium smegmatis (strain ATCC 700084 / mc(2)155) OX=246196 GN=kgd PE=1 SV=1
25	48	A0QWY0|A0QWY0_MYCS2	729.94	80	80	7060000000	47	47	134	Carbamidomethylation; Oxidation (M); Deamidation (NQ)	75155	Transketolase OS=Mycobacterium smegmatis (strain ATCC 700084 / mc(2)155) OX=246196 GN=tkt PE=3 SV=1
25	49	I7GAH5|I7GAH5_MYCS2	729.94	80	80	7060000000	47	47	134	Carbamidomethylation; Oxidation (M); Deamidation (NQ)	75155	Transketolase OS=Mycobacterium smegmatis (strain ATCC 700084 / mc(2)155) OX=246196 GN=tkt PE=3 SV=1
14	30	I7F8C1|I7F8C1_MYCS2	726.1	87	87	9400000000	72	72	171	Carbamidomethylation; Oxidation (M); Deamidation (NQ)	77368	Elongation factor G OS=Mycobacterium smegmatis (strain ATCC 700084 / mc(2)155) OX=246196 GN=fusA PE=3 SV=1
14	31	A4ZHU4|A4ZHU4_MYCS2	726.1	87	87	9400000000	72	72	171	Carbamidomethylation; Oxidation (M); Deamidation (NQ)	77368	Elongation factor G OS=Mycobacterium smegmatis (strain ATCC 700084 / mc(2)155) OX=246196 GN=fusA PE=3 SV=1
9	2	sp|A0QYY6|RS1_MYCS2	710.58	95	95	14800000000	66	66	187	Oxidation (M); Deamidation (NQ)	53316	30S ribosomal protein S1 OS=Mycobacterium smegmatis (strain ATCC 700084 / mc(2)155) OX=246196 GN=rpsA PE=1 SV=1
16	164	I7FMV0|I7FMV0_MYCS2	708.69	56	56	2590000000	88	88	167	Carbamidomethylation; Oxidation (M); Deamidation (NQ)	197141	Polyketide synthase PKS13 OS=Mycobacterium smegmatis (strain ATCC 700084 / mc(2)155) OX=246196 GN=pks13 PE=4 SV=1
17	58	sp|A0R202|ATPA_MYCS2	700.77	82	82	12100000000	64	64	164	Carbamidomethylation; Oxidation (M); Deamidation (NQ)	58889	ATP synthase subunit alpha OS=Mycobacterium smegmatis (strain ATCC 700084 / mc(2)155) OX=246196 GN=atpA PE=1 SV=1
21	64	sp|A0QXX7|KATG2_MYCS2	693.66	89	89	10800000000	59	59	148	Oxidation (M); Deamidation (NQ)	81998	Catalase-peroxidase 2 OS=Mycobacterium smegmatis (strain ATCC 700084 / mc(2)155) OX=246196 GN=katG2 PE=1 SV=1
15	62	sp|A0R574|CLPC1_MYCS2	688.85	79	79	5340000000	83	81	171	Oxidation (M); Deamidation (NQ)	93553	ATP-dependent Clp protease ATP-binding subunit ClpC1 OS=Mycobacterium smegmatis (strain ATCC 700084 / mc(2)155) OX=246196 GN=clpC1 PE=3 SV=1
65	66	I7FCR6|I7FCR6_MYCS2	685.17	84	84	2350000000	48	48	93	Carbamidomethylation; Oxidation (M); Deamidation (NQ)	59950	Dihydroxy-acid dehydratase OS=Mycobacterium smegmatis (strain ATCC 700084 / mc(2)155) OX=246196 GN=ilvD PE=3 SV=1
65	67	A0QP06|A0QP06_MYCS2	685.17	84	84	2350000000	48	48	93	Carbamidomethylation; Oxidation (M); Deamidation (NQ)	59950	Dihydroxy-acid dehydratase OS=Mycobacterium smegmatis (strain ATCC 700084 / mc(2)155) OX=246196 GN=ilvD PE=3 SV=1
19	38	sp|A0QSS4|CH602_MYCS2	684.28	91	91	12200000000	58	56	159	Oxidation (M); Deamidation (NQ)	56153	60 kDa chaperonin 2 OS=Mycobacterium smegmatis (strain ATCC 700084 / mc(2)155) OX=246196 GN=groL2 PE=1 SV=1
46	216	sp|A0QWT3|METK_MYCS2	682.64	95	95	3990000000	42	42	103	Carbamidomethylation; Oxidation (M); Deamidation (NQ)	42590	S-adenosylmethionine synthase OS=Mycobacterium smegmatis (strain ATCC 700084 / mc(2)155) OX=246196 GN=metK PE=1 SV=1
38	53	I7FI28|I7FI28_MYCS2	679.8	86	86	2760000000	48	48	109	Carbamidomethylation; Oxidation (M); Deamidation (NQ)	62259	ATPase component of ABC transporter OS=Mycobacterium smegmatis (strain ATCC 700084 / mc(2)155) OX=246196 GN=MSMEI_4583 PE=4 SV=1
38	54	A0R1C3|A0R1C3_MYCS2	679.8	86	86	2760000000	48	48	109	Carbamidomethylation; Oxidation (M); Deamidation (NQ)	62259	ABC-transporter protein ATP binding component OS=Mycobacterium smegmatis (strain ATCC 700084 / mc(2)155) OX=246196 GN=MSMEG_4700 PE=4 SV=1
32	82	sp|P71533|SECA1_MYCS2	677.95	69	69	2510000000	78	78	124	Oxidation (M); Deamidation (NQ)	106488	Protein translocase subunit SecA 1 OS=Mycobacterium smegmatis (strain ATCC 700084 / mc(2)155) OX=246196 GN=secA1 PE=1 SV=2
74	193	I7FJV9|I7FJV9_MYCS2	677.34	45	45	1560000000	40	40	90	Carbamidomethylation; Oxidation (M); Deamidation (NQ)	96884	Translation initiation factor IF-2 OS=Mycobacterium smegmatis (strain ATCC 700084 / mc(2)155) OX=246196 GN=infB PE=3 SV=1
44	218	sp|A0R1Y7|FADA4_MYCS2	674.78	88	88	4550000000	35	35	103	Carbamidomethylation; Oxidation (M); Deamidation (NQ)	40067	Probable acetyl-CoA acetyltransferase OS=Mycobacterium smegmatis (strain ATCC 700084 / mc(2)155) OX=246196 GN=MSMEG_4920 PE=1 SV=2
1	3	sp|A0QS98|EFTU_MYCS2	672.95	98	98	47700000000	56	56	467	Oxidation (M); Deamidation (NQ)	43736	Elongation factor Tu OS=Mycobacterium smegmatis (strain ATCC 700084 / mc(2)155) OX=246196 GN=tuf PE=1 SV=1
30	266	I7GD73|I7GD73_MYCS2	669.53	64	64	9480000000	38	38	126	Carbamidomethylation; Oxidation (M); Deamidation (NQ)	61030	Dihydrolipoamide acetyltransferase component of pyruvate dehydrogenase complex OS=Mycobacterium smegmatis (strain ATCC 700084 / mc(2)155) OX=246196 GN=sucB PE=3 SV=1
30	267	A0R072|A0R072_MYCS2	669.53	64	64	9480000000	38	38	126	Carbamidomethylation; Oxidation (M); Deamidation (NQ)	61030	Dihydrolipoamide acetyltransferase component of pyruvate dehydrogenase complex OS=Mycobacterium smegmatis (strain ATCC 700084 / mc(2)155) OX=246196 GN=sucB PE=3 SV=1
62	15	A0QSU3|A0QSU3_MYCS2	661.75	94	94	2170000000	45	45	94	Carbamidomethylation; Oxidation (M); Deamidation (NQ)	53332	Inosine-5'-monophosphate dehydrogenase OS=Mycobacterium smegmatis (strain ATCC 700084 / mc(2)155) OX=246196 GN=guaB PE=3 SV=1
27	90	sp|A0QVQ5|PNP_MYCS2	661.71	73	73	5760000000	59	59	130	Carbamidomethylation; Oxidation (M); Deamidation (NQ)	81027	Polyribonucleotide nucleotidyltransferase OS=Mycobacterium smegmatis (strain ATCC 700084 / mc(2)155) OX=246196 GN=pnp PE=1 SV=1
41	76	I7FMS9|I7FMS9_MYCS2	658.29	76	76	2710000000	57	57	105	Carbamidomethylation; Oxidation (M); Deamidation (NQ)	79445	Malate synthase G OS=Mycobacterium smegmatis (strain ATCC 700084 / mc(2)155) OX=246196 GN=glcB PE=3 SV=1
31	6	A0QSJ2|A0QSJ2_MYCS2	654.29	89	89	5530000000	43	43	124	Carbamidomethylation; Oxidation (M); Deamidation (NQ)	54304	Methylmalonate-semialdehyde dehydrogenase OS=Mycobacterium smegmatis (strain ATCC 700084 / mc(2)155) OX=246196 GN=mmsA PE=4 SV=1
31	7	I7F8Q0|I7F8Q0_MYCS2	654.29	89	89	5530000000	43	43	124	Carbamidomethylation; Oxidation (M); Deamidation (NQ)	54304	Methylmalonate-semialdehyde dehydrogenase OS=Mycobacterium smegmatis (strain ATCC 700084 / mc(2)155) OX=246196 GN=mmsA PE=4 SV=1
28	28	I7GAS3|I7GAS3_MYCS2	652.44	92	92	8990000000	42	41	126	Carbamidomethylation; Oxidation (M); Deamidation (NQ)	50988	Pyruvate kinase OS=Mycobacterium smegmatis (strain ATCC 700084 / mc(2)155) OX=246196 GN=pyk PE=3 SV=1
28	29	A0QXA3|A0QXA3_MYCS2	652.44	92	92	8990000000	42	41	126	Carbamidomethylation; Oxidation (M); Deamidation (NQ)	50988	Pyruvate kinase OS=Mycobacterium smegmatis (strain ATCC 700084 / mc(2)155) OX=246196 GN=pyk PE=3 SV=1
34	170	I7FEX4|I7FEX4_MYCS2	645.08	69	69	2650000000	53	53	117	Carbamidomethylation; Oxidation (M); Deamidation (NQ)	100837	Glycine dehydrogenase (decarboxylating) OS=Mycobacterium smegmatis (strain ATCC 700084 / mc(2)155) OX=246196 GN=gcvP PE=3 SV=1
34	171	A0QYF7|A0QYF7_MYCS2	645.08	69	69	2650000000	53	53	117	Carbamidomethylation; Oxidation (M); Deamidation (NQ)	100837	Glycine dehydrogenase (decarboxylating) OS=Mycobacterium smegmatis (strain ATCC 700084 / mc(2)155) OX=246196 GN=gcvP PE=3 SV=1
10	26	I7FYJ4|I7FYJ4_MYCS2	643.91	87	87	8270000000	77	77	182	Carbamidomethylation; Oxidation (M); Deamidation (NQ)	82604	Isocitrate dehydrogenase [NADP] OS=Mycobacterium smegmatis (strain ATCC 700084 / mc(2)155) OX=246196 GN=icd2 PE=3 SV=1
10	27	A0QSZ3|A0QSZ3_MYCS2	643.91	87	87	8270000000	77	77	182	Carbamidomethylation; Oxidation (M); Deamidation (NQ)	82604	Isocitrate dehydrogenase [NADP] OS=Mycobacterium smegmatis (strain ATCC 700084 / mc(2)155) OX=246196 GN=MSMEG_1654 PE=1 SV=1
13	36	A0QTE1|A0QTE1_MYCS2	642.34	87	87	9850000000	58	58	173	Carbamidomethylation; Oxidation (M); Deamidation (NQ)	63137	Acetyl-/propionyl-coenzyme A carboxylase alpha chain OS=Mycobacterium smegmatis (strain ATCC 700084 / mc(2)155) OX=246196 GN=MSMEG_1807 PE=4 SV=1
13	37	I7G6G9|I7G6G9_MYCS2	642.34	87	87	9850000000	58	58	173	Carbamidomethylation; Oxidation (M); Deamidation (NQ)	63137	Putative biotin-dependent acetyl/propionyl-CoA (Acyl-CoA) carboxylase OS=Mycobacterium smegmatis (strain ATCC 700084 / mc(2)155) OX=246196 GN=accA3 PE=4 SV=1
12	270	I7FDW2|I7FDW2_MYCS2	641.86	61	61	11600000000	47	47	175	Oxidation (M); Deamidation (NQ)	60560	ABC transporter solute-binding protein OS=Mycobacterium smegmatis (strain ATCC 700084 / mc(2)155) OX=246196 GN=MSMEI_0627 PE=4 SV=1
12	271	A0QQ65|A0QQ65_MYCS2	641.86	61	61	11600000000	47	47	175	Oxidation (M); Deamidation (NQ)	60560	Extracellular solute-binding protein family protein 5 putative OS=Mycobacterium smegmatis (strain ATCC 700084 / mc(2)155) OX=246196 GN=MSMEG_0643 PE=4 SV=1
23	105	sp|A0R0B0|ODP1_MYCS2	641.59	71	71	6090000000	57	57	138	Oxidation (M); Deamidation (NQ)	103077	Pyruvate dehydrogenase E1 component OS=Mycobacterium smegmatis (strain ATCC 700084 / mc(2)155) OX=246196 GN=aceE PE=1 SV=1
24	456	sp|A0QWW2|G3P_MYCS2	638.07	98	98	13400000000	42	42	138	Carbamidomethylation; Oxidation (M); Deamidation (NQ)	35948	Glyceraldehyde-3-phosphate dehydrogenase OS=Mycobacterium smegmatis (strain ATCC 700084 / mc(2)155) OX=246196 GN=gapA PE=1 SV=1
67	279	A0QT08|A0QT08_MYCS2	635.16	73	73	1760000000	52	52	91	Carbamidomethylation; Oxidation (M); Deamidation (NQ)	64394	Succinate dehydrogenase flavoprotein subunit OS=Mycobacterium smegmatis (strain ATCC 700084 / mc(2)155) OX=246196 GN=sdhA PE=3 SV=1
67	280	I7FYK4|I7FYK4_MYCS2	635.16	73	73	1760000000	52	52	91	Carbamidomethylation; Oxidation (M); Deamidation (NQ)	64394	Succinate dehydrogenase flavoprotein subunit OS=Mycobacterium smegmatis (strain ATCC 700084 / mc(2)155) OX=246196 GN=sdhA PE=3 SV=1
50	217	sp|A0R199|TIG_MYCS2	632.97	75	75	4820000000	45	45	99	Oxidation (M); Deamidation (NQ)	51655	Trigger factor OS=Mycobacterium smegmatis (strain ATCC 700084 / mc(2)155) OX=246196 GN=tig PE=1 SV=1
79	45	A0QNJ7|A0QNJ7_MYCS2	631.92	86	86	1960000000	45	45	87	Carbamidomethylation; Oxidation (M); Deamidation (NQ)	50938	Uncharacterized protein OS=Mycobacterium smegmatis (strain ATCC 700084 / mc(2)155) OX=246196 GN=MSMEG_0067 PE=4 SV=1
79	46	I7F4I6|I7F4I6_MYCS2	631.92	86	86	1960000000	45	45	87	Carbamidomethylation; Oxidation (M); Deamidation (NQ)	50938	Conserved hypothetical proline and alanine rich protein OS=Mycobacterium smegmatis (strain ATCC 700084 / mc(2)155) OX=246196 GN=MSMEI_0068 PE=4 SV=1
95	8	A0QUY2|A0QUY2_MYCS2	631.67	94	94	4550000000	39	39	77	Carbamidomethylation; Oxidation (M); Deamidation (NQ)	54358	D-3-phosphoglycerate dehydrogenase OS=Mycobacterium smegmatis (strain ATCC 700084 / mc(2)155) OX=246196 GN=serA PE=3 SV=1
95	9	I7FJ29|I7FJ29_MYCS2	631.67	94	94	4550000000	39	39	77	Carbamidomethylation; Oxidation (M); Deamidation (NQ)	54358	D-3-phosphoglycerate dehydrogenase OS=Mycobacterium smegmatis (strain ATCC 700084 / mc(2)155) OX=246196 GN=serA PE=3 SV=1
47	79	sp|A0R5D9|TOP1_MYCS2	629.06	70	70	1100000000	67	67	102	Oxidation (M); Deamidation (NQ)	102499	DNA topoisomerase 1 OS=Mycobacterium smegmatis (strain ATCC 700084 / mc(2)155) OX=246196 GN=topA PE=1 SV=1
150	59	sp|A0QYQ7|PYRG_MYCS2	628.29	83	83	1600000000	38	38	63	Carbamidomethylation; Oxidation (M); Deamidation (NQ)	64259	CTP synthase OS=Mycobacterium smegmatis (strain ATCC 700084 / mc(2)155) OX=246196 GN=pyrG PE=1 SV=1
51	156	I7FCS2|I7FCS2_MYCS2	627.81	67	67	2140000000	49	49	99	Oxidation (M); Deamidation (NQ)	74130	PgPepO oligopeptidase Metallo peptidase MEROPS family M13 OS=Mycobacterium smegmatis (strain ATCC 700084 / mc(2)155) OX=246196 GN=MSMEI_0227 PE=4 SV=1
51	157	A0QP11|A0QP11_MYCS2	627.81	67	67	2140000000	49	49	99	Oxidation (M); Deamidation (NQ)	74130	Metallopeptidase OS=Mycobacterium smegmatis (strain ATCC 700084 / mc(2)155) OX=246196 GN=MSMEG_0234 PE=4 SV=1
29	219	sp|A0QVB9|EFTS_MYCS2	625.58	94	94	10100000000	42	42	126	Oxidation (M); Deamidation (NQ)	29405	Elongation factor Ts OS=Mycobacterium smegmatis (strain ATCC 700084 / mc(2)155) OX=246196 GN=tsf PE=1 SV=1
89	434	sp|A0R006|WAG31_MYCS2	625.39	97	97	5470000000	39	39	80	Oxidation (M); Deamidation (NQ)	29544	Cell wall synthesis protein Wag31 OS=Mycobacterium smegmatis (strain ATCC 700084 / mc(2)155) OX=246196 GN=wag31 PE=1 SV=1
154	251	A0QUM7|A0QUM7_MYCS2	620.69	73	73	1220000000	36	36	62	Carbamidomethylation; Oxidation (M); Deamidation (NQ)	59617	Hydrogenase-2 large subunit OS=Mycobacterium smegmatis (strain ATCC 700084 / mc(2)155) OX=246196 GN=hybC PE=4 SV=1
154	252	I7FZN9|I7FZN9_MYCS2	620.69	73	73	1220000000	36	36	62	Carbamidomethylation; Oxidation (M); Deamidation (NQ)	59617	Nickel-dependent hydrogenase large subunit OS=Mycobacterium smegmatis (strain ATCC 700084 / mc(2)155) OX=246196 GN=MSMEI_2207 PE=4 SV=1
26	70	A0R218|A0R218_MYCS2	620.27	70	70	3590000000	57	57	132	Carbamidomethylation; Oxidation (M); Deamidation (NQ)	71748	Transcription termination factor Rho OS=Mycobacterium smegmatis (strain ATCC 700084 / mc(2)155) OX=246196 GN=rho PE=3 SV=1
26	85	I7G6F1|I7G6F1_MYCS2	620.27	67	67	3590000000	57	57	132	Carbamidomethylation; Oxidation (M); Deamidation (NQ)	74240	Transcription termination factor Rho OS=Mycobacterium smegmatis (strain ATCC 700084 / mc(2)155) OX=246196 GN=rho PE=3 SV=1
133	343	sp|A0R033|AROG_MYCS2	617.38	79	79	1200000000	36	36	66	Carbamidomethylation; Oxidation (M); Deamidation (NQ)	50731	Phospho-2-dehydro-3-deoxyheptonate aldolase AroG OS=Mycobacterium smegmatis (strain ATCC 700084 / mc(2)155) OX=246196 GN=aroG PE=3 SV=1
54	99	A0R2H8|A0R2H8_MYCS2	615.72	64	64	6940000000	33	33	96	Carbamidomethylation; Oxidation (M); Deamidation (NQ)	58434	1-pyrroline-5-carboxylate dehydrogenase OS=Mycobacterium smegmatis (strain ATCC 700084 / mc(2)155) OX=246196 GN=pruA PE=4 SV=1
54	100	I7GET1|I7GET1_MYCS2	615.72	64	64	6940000000	33	33	96	Carbamidomethylation; Oxidation (M); Deamidation (NQ)	58434	Delta-1-pyrroline-5-carboxylate dehydrogenase OS=Mycobacterium smegmatis (strain ATCC 700084 / mc(2)155) OX=246196 GN=rocA PE=4 SV=1
119	42	sp|A0R079|GLN1B_MYCS2	614.49	82	82	2620000000	33	33	71	Carbamidomethylation; Oxidation (M); Deamidation (NQ)	53592	Glutamine synthetase OS=Mycobacterium smegmatis (strain ATCC 700084 / mc(2)155) OX=246196 GN=glnA PE=1 SV=1
104	487	A0QXC0|A0QXC0_MYCS2	613.42	88	88	4000000000	30	30	76	Carbamidomethylation; Oxidation (M); Deamidation (NQ)	40502	Branched-chain amino acid ABC transporter substrate-binding protein OS=Mycobacterium smegmatis (strain ATCC 700084 / mc(2)155) OX=246196 GN=MSMEG_3247 PE=4 SV=1
104	504	I7G1I1|I7G1I1_MYCS2	613.42	84	84	4000000000	30	30	76	Carbamidomethylation; Oxidation (M); Deamidation (NQ)	42100	Extracellular ligand-binding receptor OS=Mycobacterium smegmatis (strain ATCC 700084 / mc(2)155) OX=246196 GN=MSMEI_3164 PE=4 SV=1
66	274	I7G4T8|I7G4T8_MYCS2	610.84	60	60	7360000000	37	37	93	Carbamidomethylation; Oxidation (M); Deamidation (NQ)	54872	Piperideine-6-carboxylic acid dehydrogenase Pcd OS=Mycobacterium smegmatis (strain ATCC 700084 / mc(2)155) OX=246196 GN=pcd PE=3 SV=1
66	275	A0QT96|A0QT96_MYCS2	610.84	60	60	7360000000	37	37	93	Carbamidomethylation; Oxidation (M); Deamidation (NQ)	54872	Piperideine-6-carboxylic acid dehydrogenase OS=Mycobacterium smegmatis (strain ATCC 700084 / mc(2)155) OX=246196 GN=MSMEG_1762 PE=3 SV=1
96	202	sp|A0R1C2|DHE2_MYCS2	609.52	42	42	599000000	58	57	76	Carbamidomethylation; Oxidation (M); Deamidation (NQ)	174095	NAD-specific glutamate dehydrogenase OS=Mycobacterium smegmatis (strain ATCC 700084 / mc(2)155) OX=246196 GN=gdh PE=1 SV=1
78	127	sp|A0QWQ4|SYA_MYCS2	609.33	69	69	1390000000	56	56	87	Carbamidomethylation; Oxidation (M); Deamidation (NQ)	96783	Alanine--tRNA ligase OS=Mycobacterium smegmatis (strain ATCC 700084 / mc(2)155) OX=246196 GN=alaS PE=1 SV=1
135	188	sp|A0QTT7|Y1959_MYCS2	607.77	44	44	1150000000	36	36	66	Oxidation (M); Deamidation (NQ)	109093	UPF0182 protein MSMEG_1959/MSMEI_1915 OS=Mycobacterium smegmatis (strain ATCC 700084 / mc(2)155) OX=246196 GN=MSMEG_1959 PE=1 SV=1
109	125	A0R1B3|A0R1B3_MYCS2	605.86	65	65	1450000000	45	45	74	Carbamidomethylation; Oxidation (M); Deamidation (NQ)	94098	Aminopeptidase N OS=Mycobacterium smegmatis (strain ATCC 700084 / mc(2)155) OX=246196 GN=pepN PE=4 SV=1
109	126	I7FI17|I7FI17_MYCS2	605.86	65	65	1450000000	45	45	74	Carbamidomethylation; Oxidation (M); Deamidation (NQ)	94098	Aminopeptidase G Metallo peptidase MEROPS family M01 OS=Mycobacterium smegmatis (strain ATCC 700084 / mc(2)155) OX=246196 GN=MSMEI_4573 PE=4 SV=1
122	405	I7FNP4|I7FNP4_MYCS2	602.56	91	91	1920000000	32	32	70	Carbamidomethylation; Oxidation (M); Deamidation (NQ)	42747	L-lactate 2-monooxygenase OS=Mycobacterium smegmatis (strain ATCC 700084 / mc(2)155) OX=246196 GN=MSMEI_3870 PE=3 SV=1
122	406	A0QZB3|A0QZB3_MYCS2	602.56	91	91	1920000000	32	32	70	Carbamidomethylation; Oxidation (M); Deamidation (NQ)	42747	Lactate 2-monooxygenase OS=Mycobacterium smegmatis (strain ATCC 700084 / mc(2)155) OX=246196 GN=MSMEG_3962 PE=3 SV=1
55	235	A0R3N8|A0R3N8_MYCS2	601.71	85	85	2600000000	46	45	96	Carbamidomethylation; Oxidation (M); Deamidation (NQ)	50785	[NADP+] succinate-semialdehyde dehydrogenase OS=Mycobacterium smegmatis (strain ATCC 700084 / mc(2)155) OX=246196 GN=MSMEG_5538 PE=3 SV=1
55	236	I7G7Z8|I7G7Z8_MYCS2	601.71	85	85	2600000000	46	45	96	Carbamidomethylation; Oxidation (M); Deamidation (NQ)	50785	Succinate semialdehyde dehydrogenase OS=Mycobacterium smegmatis (strain ATCC 700084 / mc(2)155) OX=246196 GN=MSMEI_5386 PE=3 SV=1
76	375	A0QT98|A0QT98_MYCS2	601.2	80	80	3930000000	43	43	89	Carbamidomethylation; Oxidation (M); Deamidation (NQ)	49917	L-lysine-epsilon aminotransferase OS=Mycobacterium smegmatis (strain ATCC 700084 / mc(2)155) OX=246196 GN=MSMEG_1764 PE=3 SV=1
76	376	I7FH82|I7FH82_MYCS2	601.2	80	80	3930000000	43	43	89	Carbamidomethylation; Oxidation (M); Deamidation (NQ)	49917	L-lysine-epsilon aminotransferase OS=Mycobacterium smegmatis (strain ATCC 700084 / mc(2)155) OX=246196 GN=lat PE=3 SV=1
35	205	Q3L885|Q3L885_MYCS2	598.96	38	38	646000000	84	84	110	Carbamidomethylation; Deamidation (NQ)	389866	Polyketide synthase OS=Mycobacterium smegmatis (strain ATCC 700084 / mc(2)155) OX=246196 GN=pks PE=4 SV=1
35	206	I7G359|I7G359_MYCS2	598.96	38	38	646000000	84	84	110	Carbamidomethylation; Deamidation (NQ)	389866	Type I polyketide synthase OS=Mycobacterium smegmatis (strain ATCC 700084 / mc(2)155) OX=246196 GN=pks PE=4 SV=1
90	404	sp|A0QSL8|RPOA_MYCS2	598.16	95	95	7440000000	33	33	80	Oxidation (M); Deamidation (NQ)	37920	DNA-directed RNA polymerase subunit alpha OS=Mycobacterium smegmatis (strain ATCC 700084 / mc(2)155) OX=246196 GN=rpoA PE=1 SV=1
120	227	I7FN17|I7FN17_MYCS2	597.48	78	78	3080000000	36	36	71	Carbamidomethylation; Oxidation (M); Deamidation (NQ)	47953	6-oxohexanoate dehydrogenase succinate-semialdehyde dehydrogenase (NADP+) OS=Mycobacterium smegmatis (strain ATCC 700084 / mc(2)155) OX=246196 GN=MSMEI_6284 PE=4 SV=1
189	551	sp|Q9X5M0|SYR_MYCS2	597.01	79	79	591000000	37	37	57	Carbamidomethylation; Deamidation (NQ)	59429	Arginine--tRNA ligase OS=Mycobacterium smegmatis (strain ATCC 700084 / mc(2)155) OX=246196 GN=argS PE=3 SV=2
71	220	sp|A0R2V7|GLYA_MYCS2	596.38	86	86	3700000000	33	33	91	Carbamidomethylation; Oxidation (M); Deamidation (NQ)	51904	Serine hydroxymethyltransferase OS=Mycobacterium smegmatis (strain ATCC 700084 / mc(2)155) OX=246196 GN=glyA PE=1 SV=1
48	163	sp|P48354|GYRA_MYCS2	595.33	68	68	1900000000	55	55	101	Carbamidomethylation; Oxidation (M); Deamidation (NQ)	93183	DNA gyrase subunit A OS=Mycobacterium smegmatis (strain ATCC 700084 / mc(2)155) OX=246196 GN=gyrA PE=1 SV=1
94	317	A0R0B5|A0R0B5_MYCS2	593.58	93	93	2370000000	30	30	78	Carbamidomethylation; Oxidation (M); Deamidation (NQ)	43735	3-oxoacyl-[acyl-carrier-protein] synthase 2 OS=Mycobacterium smegmatis (strain ATCC 700084 / mc(2)155) OX=246196 GN=MSMEG_4328 PE=3 SV=1
94	318	I7GD96|I7GD96_MYCS2	593.58	93	93	2370000000	30	30	78	Carbamidomethylation; Oxidation (M); Deamidation (NQ)	43735	3-oxoacyl-(Acyl-carrier-protein) synthase 1 KasA OS=Mycobacterium smegmatis (strain ATCC 700084 / mc(2)155) OX=246196 GN=kasB PE=3 SV=1
136	407	A0QRN4|A0QRN4_MYCS2	591.87	85	85	1670000000	31	31	66	Carbamidomethylation; Oxidation (M); Deamidation (NQ)	42532	N-carbamoyl-L-amino acid hydrolase OS=Mycobacterium smegmatis (strain ATCC 700084 / mc(2)155) OX=246196 GN=MSMEG_1180 PE=4 SV=1
136	408	I7G376|I7G376_MYCS2	591.87	85	85	1670000000	31	31	66	Carbamidomethylation; Oxidation (M); Deamidation (NQ)	42532	Amidase hydantoinase/carbamoylase OS=Mycobacterium smegmatis (strain ATCC 700084 / mc(2)155) OX=246196 GN=MSMEI_1149 PE=4 SV=1
70	440	A0QT20|A0QT20_MYCS2	591.79	83	83	2810000000	28	28	91	Carbamidomethylation; Oxidation (M); Deamidation (NQ)	46214	Flavin-containing monooxygenase FMO OS=Mycobacterium smegmatis (strain ATCC 700084 / mc(2)155) OX=246196 GN=MSMEG_1682 PE=4 SV=1
70	441	I7FGZ2|I7FGZ2_MYCS2	591.79	83	83	2810000000	28	28	91	Carbamidomethylation; Oxidation (M); Deamidation (NQ)	46214	Flavin-containing monooxygenase FMO OS=Mycobacterium smegmatis (strain ATCC 700084 / mc(2)155) OX=246196 GN=MSMEI_1641 PE=4 SV=1
131	71	A0R465|A0R465_MYCS2	591.75	71	71	853000000	46	46	66	Carbamidomethylation; Oxidation (M); Deamidation (NQ)	76544	Putative 3-hydroxyacyl-CoA dehydrogenase OS=Mycobacterium smegmatis (strain ATCC 700084 / mc(2)155) OX=246196 GN=MSMEG_5720 PE=4 SV=1
131	72	I7FT13|I7FT13_MYCS2	591.75	71	71	853000000	46	46	66	Carbamidomethylation; Oxidation (M); Deamidation (NQ)	76544	Enoyl-CoA hydratase/3-hydroxyacyl-CoA dehydrogenase OS=Mycobacterium smegmatis (strain ATCC 700084 / mc(2)155) OX=246196 GN=fadB PE=4 SV=1
57	571	A0QY23|A0QY23_MYCS2	591.3	96	96	6540000000	34	34	95	Oxidation (M); Deamidation (NQ)	31925	Fructose-bisphosphate aldolase class-I OS=Mycobacterium smegmatis (strain ATCC 700084 / mc(2)155) OX=246196 GN=MSMEG_3507 PE=4 SV=1
57	572	I7FEK8|I7FEK8_MYCS2	591.3	96	96	6540000000	34	34	95	Oxidation (M); Deamidation (NQ)	31925	Fructose-bisphosphate aldolase OS=Mycobacterium smegmatis (strain ATCC 700084 / mc(2)155) OX=246196 GN=MSMEI_3427 PE=4 SV=1
37	80	sp|A4ZHR8|SAHH_MYCS2	590	81	81	5240000000	51	51	110	Carbamidomethylation; Oxidation (M); Deamidation (NQ)	53270	Adenosylhomocysteinase OS=Mycobacterium smegmatis (strain ATCC 700084 / mc(2)155) OX=246196 GN=ahcY PE=1 SV=1
5	2932	sp|A0QSS3|CH10_MYCS2	589.98	99	99	24800000000	20	20	271	Deamidation (NQ)	10763	10 kDa chaperonin OS=Mycobacterium smegmatis (strain ATCC 700084 / mc(2)155) OX=246196 GN=groS PE=1 SV=1
87	91	I7G296|I7G296_MYCS2	589.27	66	66	1170000000	53	51	80	Oxidation (M); Deamidation (NQ)	92898	Chaperone protein ClpB OS=Mycobacterium smegmatis (strain ATCC 700084 / mc(2)155) OX=246196 GN=clpB PE=3 SV=1
87	92	A0QQF0|A0QQF0_MYCS2	589.27	66	66	1170000000	53	51	80	Oxidation (M); Deamidation (NQ)	92898	Chaperone protein ClpB OS=Mycobacterium smegmatis (strain ATCC 700084 / mc(2)155) OX=246196 GN=clpB PE=3 SV=1
98	323	sp|A0QSD7|RS3_MYCS2	589.26	85	85	5920000000	39	39	76	Oxidation (M); Deamidation (NQ)	30139	30S ribosomal protein S3 OS=Mycobacterium smegmatis (strain ATCC 700084 / mc(2)155) OX=246196 GN=rpsC PE=1 SV=1
77	73	sp|P0CH00|RIR1B_MYCS2	589.11	73	73	1660000000	46	46	87	Carbamidomethylation; Oxidation (M); Deamidation (NQ)	82106	Ribonucleoside-diphosphate reductase subunit alpha 2 OS=Mycobacterium smegmatis (strain ATCC 700084 / mc(2)155) OX=246196 GN=nrdE2 PE=1 SV=1
77	74	sp|P0CG99|RIR1A_MYCS2	589.11	73	73	1660000000	46	46	87	Carbamidomethylation; Oxidation (M); Deamidation (NQ)	82106	Ribonucleoside-diphosphate reductase subunit alpha 1 OS=Mycobacterium smegmatis (strain ATCC 700084 / mc(2)155) OX=246196 GN=nrdE1 PE=1 SV=1
39	33	A0QSA8|A0QSA8_MYCS2	588.44	90	90	7540000000	46	46	109	Carbamidomethylation; Oxidation (M); Deamidation (NQ)	44689	Ornithine--oxo-acid transaminase OS=Mycobacterium smegmatis (strain ATCC 700084 / mc(2)155) OX=246196 GN=rocD PE=3 SV=1
88	576	I7G686|I7G686_MYCS2	587.39	85	85	4730000000	30	30	80	Carbamidomethylation; Oxidation (M); Deamidation (NQ)	33819	Periplasmic binding protein/LacI transcriptional regulator OS=Mycobacterium smegmatis (strain ATCC 700084 / mc(2)155) OX=246196 GN=MSMEI_1672 PE=4 SV=1
88	578	A0QT50|A0QT50_MYCS2	587.39	84	84	4730000000	30	30	80	Carbamidomethylation; Oxidation (M); Deamidation (NQ)	34235	ABC transporter periplasmic-binding protein YtfQ OS=Mycobacterium smegmatis (strain ATCC 700084 / mc(2)155) OX=246196 GN=MSMEG_1712 PE=4 SV=1
33	313	sp|A0QUX8|ILVC_MYCS2	586.58	77	77	7810000000	43	43	123	Carbamidomethylation; Oxidation (M); Deamidation (NQ)	36421	Ketol-acid reductoisomerase (NADP(+)) OS=Mycobacterium smegmatis (strain ATCC 700084 / mc(2)155) OX=246196 GN=ilvC PE=1 SV=1
181	1117	sp|A0QV10|Y2408_MYCS2	586.35	93	93	2520000000	25	25	59	Deamidation (NQ)	30221	Uncharacterized oxidoreductase MSMEG_2408/MSMEI_2347 OS=Mycobacterium smegmatis (strain ATCC 700084 / mc(2)155) OX=246196 GN=MSMEG_2408 PE=1 SV=1
168	262	sp|A0QVM0|SYP_MYCS2	586.31	77	77	597000000	37	37	60	Carbamidomethylation; Deamidation (NQ)	63844	Proline--tRNA ligase OS=Mycobacterium smegmatis (strain ATCC 700084 / mc(2)155) OX=246196 GN=proS PE=1 SV=1
92	41	sp|A0QP32|PCKG_MYCS2	585.48	83	83	2080000000	42	42	79	Carbamidomethylation; Oxidation (M); Deamidation (NQ)	67297	Phosphoenolpyruvate carboxykinase [GTP] OS=Mycobacterium smegmatis (strain ATCC 700084 / mc(2)155) OX=246196 GN=pckG PE=1 SV=1
111	111	A0R042|A0R042_MYCS2	584.36	84	84	1060000000	47	47	73	Carbamidomethylation; Deamidation (NQ)	64487	AMP-binding enzyme OS=Mycobacterium smegmatis (strain ATCC 700084 / mc(2)155) OX=246196 GN=MSMEG_4254 PE=4 SV=1
111	112	I7FGR5|I7FGR5_MYCS2	584.36	84	84	1060000000	47	47	73	Carbamidomethylation; Deamidation (NQ)	64487	Long-chain fatty-acid-CoA ligase OS=Mycobacterium smegmatis (strain ATCC 700084 / mc(2)155) OX=246196 GN=MSMEI_4153 PE=4 SV=1
49	44	sp|A0QZ54|ARC_MYCS2	584.02	85	85	2090000000	51	50	99	Carbamidomethylation; Oxidation (M); Deamidation (NQ)	67964	Proteasome-associated ATPase OS=Mycobacterium smegmatis (strain ATCC 700084 / mc(2)155) OX=246196 GN=mpa PE=1 SV=1
64	119	A0QYZ2|A0QYZ2_MYCS2	583.07	72	72	1570000000	58	58	93	Carbamidomethylation; Oxidation (M); Deamidation (NQ)	99898	DNA polymerase I OS=Mycobacterium smegmatis (strain ATCC 700084 / mc(2)155) OX=246196 GN=polA PE=3 SV=1
64	120	I7G3P9|I7G3P9_MYCS2	583.07	72	72	1570000000	58	58	93	Carbamidomethylation; Oxidation (M); Deamidation (NQ)	99898	DNA polymerase I OS=Mycobacterium smegmatis (strain ATCC 700084 / mc(2)155) OX=246196 GN=polA PE=3 SV=1
60	249	A0QTE7|A0QTE7_MYCS2	580.47	70	70	2840000000	36	36	94	Carbamidomethylation; Oxidation (M); Deamidation (NQ)	58427	Propionyl-CoA carboxylase beta chain OS=Mycobacterium smegmatis (strain ATCC 700084 / mc(2)155) OX=246196 GN=MSMEG_1813 PE=4 SV=1
60	250	I7G4Z0|I7G4Z0_MYCS2	580.47	70	70	2840000000	36	36	94	Carbamidomethylation; Oxidation (M); Deamidation (NQ)	58427	Propionyl-CoA carboxylase beta chain 5 AccD5 OS=Mycobacterium smegmatis (strain ATCC 700084 / mc(2)155) OX=246196 GN=accD5 PE=4 SV=1
102	445	I7FNY1|I7FNY1_MYCS2	578.65	80	80	1710000000	33	33	76	Oxidation (M); Deamidation (NQ)	39498	Oxidoreductase aldo/keto reductase family OS=Mycobacterium smegmatis (strain ATCC 700084 / mc(2)155) OX=246196 GN=MSMEI_6564 PE=4 SV=1
102	446	A0R716|A0R716_MYCS2	578.65	80	80	1710000000	33	33	76	Oxidation (M); Deamidation (NQ)	39498	Oxidoreductase aldo/keto reductase family protein OS=Mycobacterium smegmatis (strain ATCC 700084 / mc(2)155) OX=246196 GN=MSMEG_6746 PE=4 SV=1
58	673	A0QVU2|A0QVU2_MYCS2	578.15	96	96	4420000000	30	30	94	Oxidation (M); Deamidation (NQ)	30338	35 kDa protein OS=Mycobacterium smegmatis (strain ATCC 700084 / mc(2)155) OX=246196 GN=MSMEG_2695 PE=4 SV=1
58	674	I7G0I2|I7G0I2_MYCS2	578.15	96	96	4420000000	30	30	94	Oxidation (M); Deamidation (NQ)	30338	Phage shock protein A PspA OS=Mycobacterium smegmatis (strain ATCC 700084 / mc(2)155) OX=246196 GN=MSMEI_2629 PE=4 SV=1
99	162	sp|A0QNE0|GYRB_MYCS2	577.58	63	63	574000000	48	29	76	Carbamidomethylation; Oxidation (M)	74512	DNA gyrase subunit B OS=Mycobacterium smegmatis (strain ATCC 700084 / mc(2)155) OX=246196 GN=gyrB PE=1 SV=1
56	591	sp|A0R3M4|SUCC_MYCS2	577.48	65	65	7930000000	37	37	96	Carbamidomethylation; Oxidation (M); Deamidation (NQ)	40932	Succinate--CoA ligase [ADP-forming] subunit beta OS=Mycobacterium smegmatis (strain ATCC 700084 / mc(2)155) OX=246196 GN=sucC PE=1 SV=1
80	263	sp|A0QRN3|HUTU_MYCS2	577.05	70	70	3900000000	43	43	85	Carbamidomethylation; Oxidation (M); Deamidation (NQ)	60118	Urocanate hydratase OS=Mycobacterium smegmatis (strain ATCC 700084 / mc(2)155) OX=246196 GN=hutU PE=1 SV=1
153	253	I7G5Q2|I7G5Q2_MYCS2	576.59	81	81	1330000000	36	36	63	Carbamidomethylation; Oxidation (M); Deamidation (NQ)	69051	Pyruvate flavodoxin/ferredoxin oxidoreductase-like protein OS=Mycobacterium smegmatis (strain ATCC 700084 / mc(2)155) OX=246196 GN=MSMEI_4528 PE=4 SV=1
153	254	A0R171|A0R171_MYCS2	576.59	81	81	1330000000	36	36	63	Carbamidomethylation; Oxidation (M); Deamidation (NQ)	69051	Pyruvate synthase OS=Mycobacterium smegmatis (strain ATCC 700084 / mc(2)155) OX=246196 GN=MSMEG_4646 PE=4 SV=1
42	829	I7FSI8|I7FSI8_MYCS2	576.58	84	84	5050000000	28	28	104	Carbamidomethylation; Oxidation (M); Deamidation (NQ)	30948	Succinate--CoA ligase [ADP-forming] subunit alpha OS=Mycobacterium smegmatis (strain ATCC 700084 / mc(2)155) OX=246196 GN=sucD PE=3 SV=1
42	830	A0R3M3|A0R3M3_MYCS2	576.58	84	84	5050000000	28	28	104	Carbamidomethylation; Oxidation (M); Deamidation (NQ)	30948	Succinate--CoA ligase [ADP-forming] subunit alpha OS=Mycobacterium smegmatis (strain ATCC 700084 / mc(2)155) OX=246196 GN=sucD PE=3 SV=1
139	98	sp|A0R3N9|G6PI_MYCS2	576.22	70	70	1860000000	38	38	65	Oxidation (M); Deamidation (NQ)	59630	Glucose-6-phosphate isomerase OS=Mycobacterium smegmatis (strain ATCC 700084 / mc(2)155) OX=246196 GN=pgi PE=1 SV=1
85	142	I7GFQ6|I7GFQ6_MYCS2	574.54	59	59	2310000000	41	41	82	Carbamidomethylation; Deamidation (NQ)	68229	Fatty-acid-CoA ligase FadD32 OS=Mycobacterium smegmatis (strain ATCC 700084 / mc(2)155) OX=246196 GN=fadD32 PE=4 SV=1
85	143	A0R618|A0R618_MYCS2	574.54	59	59	2310000000	41	41	82	Carbamidomethylation; Deamidation (NQ)	68229	Acyl-CoA synthase OS=Mycobacterium smegmatis (strain ATCC 700084 / mc(2)155) OX=246196 GN=MSMEG_6393 PE=1 SV=1
138	314	A0QT04|A0QT04_MYCS2	573.77	93	93	1260000000	29	29	65	Carbamidomethylation; Oxidation (M); Deamidation (NQ)	51916	Aldehyde dehydrogenase (NAD) family protein OS=Mycobacterium smegmatis (strain ATCC 700084 / mc(2)155) OX=246196 GN=MSMEG_1665 PE=3 SV=1
138	315	I7FYK1|I7FYK1_MYCS2	573.77	92	92	1260000000	29	29	65	Carbamidomethylation; Oxidation (M); Deamidation (NQ)	52102	Betaine-aldehyde dehydrogenase OS=Mycobacterium smegmatis (strain ATCC 700084 / mc(2)155) OX=246196 GN=MSMEI_1625 PE=3 SV=1
72	366	I7G6A9|I7G6A9_MYCS2	573.37	100	100	6570000000	38	38	90	Oxidation (M); Deamidation (NQ)	27787	Electron transfer flavoprotein beta subunit OS=Mycobacterium smegmatis (strain ATCC 700084 / mc(2)155) OX=246196 GN=etfB PE=4 SV=1
72	367	A0QUV6|A0QUV6_MYCS2	573.37	100	100	6570000000	38	38	90	Oxidation (M); Deamidation (NQ)	27787	Electron transfer flavoprotein beta subunit OS=Mycobacterium smegmatis (strain ATCC 700084 / mc(2)155) OX=246196 GN=etfB PE=4 SV=1
75	258	I7GDR8|I7GDR8_MYCS2	572.29	66	66	4490000000	44	44	90	Carbamidomethylation; Oxidation (M); Deamidation (NQ)	49763	Fumarate hydratase class II OS=Mycobacterium smegmatis (strain ATCC 700084 / mc(2)155) OX=246196 GN=fumC PE=3 SV=1
75	259	A0R2U8|A0R2U8_MYCS2	572.29	66	66	4490000000	44	44	90	Carbamidomethylation; Oxidation (M); Deamidation (NQ)	49763	Fumarate hydratase class II OS=Mycobacterium smegmatis (strain ATCC 700084 / mc(2)155) OX=246196 GN=fumC PE=1 SV=1
259	1482	A0QQC9|A0QQC9_MYCS2	572.01	99	99	767000000	21	21	47	Oxidation (M); Deamidation (NQ)	23005	Protein GrpE OS=Mycobacterium smegmatis (strain ATCC 700084 / mc(2)155) OX=246196 GN=grpE PE=3 SV=1
259	1483	I7FE35|I7FE35_MYCS2	572.01	99	99	767000000	21	21	47	Oxidation (M); Deamidation (NQ)	23005	Protein GrpE OS=Mycobacterium smegmatis (strain ATCC 700084 / mc(2)155) OX=246196 GN=grpE PE=3 SV=1
59	515	I7G5V6|I7G5V6_MYCS2	571.7	66	66	2960000000	32	20	94	Carbamidomethylation; Oxidation (M); Deamidation (NQ)	55175	Aldehyde dehydrogenase (NAD+) OS=Mycobacterium smegmatis (strain ATCC 700084 / mc(2)155) OX=246196 GN=MSMEI_1506 PE=3 SV=1
68	116	A0QW71|A0QW71_MYCS2	571.68	66	66	1950000000	58	58	91	Carbamidomethylation; Oxidation (M); Deamidation (NQ)	85419	Transcriptional accessory protein OS=Mycobacterium smegmatis (strain ATCC 700084 / mc(2)155) OX=246196 GN=MSMEG_2839 PE=4 SV=1
68	113	I7G9M1|I7G9M1_MYCS2	571.68	65	65	1950000000	58	58	91	Carbamidomethylation; Oxidation (M); Deamidation (NQ)	85834	Putative RNA binding protein contains S1 domain (Putative transcriptional accessory protein RNA binding) OS=Mycobacterium smegmatis (strain ATCC 700084 / mc(2)155) OX=246196 GN=MSMEI_2765 PE=4 SV=1
110	237	I7G8I0|I7G8I0_MYCS2	571.64	82	82	1580000000	40	39	73	Carbamidomethylation; Oxidation (M); Deamidation (NQ)	48522	Citrate synthase OS=Mycobacterium smegmatis (strain ATCC 700084 / mc(2)155) OX=246196 GN=gltA2 PE=3 SV=1
110	238	A0R417|A0R417_MYCS2	571.64	82	82	1580000000	40	39	73	Carbamidomethylation; Oxidation (M); Deamidation (NQ)	48522	Citrate synthase OS=Mycobacterium smegmatis (strain ATCC 700084 / mc(2)155) OX=246196 GN=gltA PE=3 SV=1
164	148	A0R4G4|A0R4G4_MYCS2	571.41	67	67	1110000000	41	41	61	Carbamidomethylation; Oxidation (M); Deamidation (NQ)	81012	Phosphoribosylformylglycinamidine synthase subunit PurL OS=Mycobacterium smegmatis (strain ATCC 700084 / mc(2)155) OX=246196 GN=purL PE=3 SV=1
164	149	I7GEW9|I7GEW9_MYCS2	571.41	67	67	1110000000	41	41	61	Carbamidomethylation; Oxidation (M); Deamidation (NQ)	81012	Phosphoribosylformylglycinamidine synthase subunit PurL OS=Mycobacterium smegmatis (strain ATCC 700084 / mc(2)155) OX=246196 GN=purL PE=3 SV=1
22	327	A0R729|A0R729_MYCS2	569.59	84	84	11100000000	39	34	143	Carbamidomethylation; Oxidation (M); Deamidation (NQ)	55098	Glycerol kinase OS=Mycobacterium smegmatis (strain ATCC 700084 / mc(2)155) OX=246196 GN=glpK PE=3 SV=1
22	328	I7FVN6|I7FVN6_MYCS2	569.59	84	84	11100000000	39	34	143	Carbamidomethylation; Oxidation (M); Deamidation (NQ)	55098	Glycerol kinase OS=Mycobacterium smegmatis (strain ATCC 700084 / mc(2)155) OX=246196 GN=glpK PE=3 SV=1
61	437	sp|A0R3B8|ENO_MYCS2	569.12	85	85	5870000000	36	36	94	Oxidation (M); Deamidation (NQ)	44761	Enolase OS=Mycobacterium smegmatis (strain ATCC 700084 / mc(2)155) OX=246196 GN=eno PE=1 SV=1
108	212	I7FWB7|I7FWB7_MYCS2	568.92	23	23	470000000	63	60	74	Carbamidomethylation; Oxidation (M); Deamidation (NQ)	369169	MtbH OS=Mycobacterium smegmatis (strain ATCC 700084 / mc(2)155) OX=246196 GN=mbtH PE=4 SV=1
108	213	Q3L892|Q3L892_MYCS2	568.92	23	23	470000000	63	60	74	Carbamidomethylation; Oxidation (M); Deamidation (NQ)	369169	Non-ribosomal peptide synthetase OS=Mycobacterium smegmatis (strain ATCC 700084 / mc(2)155) OX=246196 GN=mps1 PE=4 SV=1
199	491	I7G6S8|I7G6S8_MYCS2	568.13	83	83	785000000	28	28	55	Oxidation (M); Deamidation (NQ)	51632	Serine protease htrA OS=Mycobacterium smegmatis (strain ATCC 700084 / mc(2)155) OX=246196 GN=htrA PE=4 SV=1
199	492	A0R2D2|A0R2D2_MYCS2	568.13	83	83	785000000	28	28	55	Oxidation (M); Deamidation (NQ)	51632	Trypsin OS=Mycobacterium smegmatis (strain ATCC 700084 / mc(2)155) OX=246196 GN=MSMEG_5070 PE=4 SV=1
291	373	A0R2X8|A0R2X8_MYCS2	566.88	76	76	1010000000	26	26	44	Carbamidomethylation; Oxidation (M); Deamidation (NQ)	48781	Cystathionine beta-synthase OS=Mycobacterium smegmatis (strain ATCC 700084 / mc(2)155) OX=246196 GN=MSMEG_5270 PE=4 SV=1
291	374	I7FJR8|I7FJR8_MYCS2	566.88	76	76	1010000000	26	26	44	Carbamidomethylation; Oxidation (M); Deamidation (NQ)	48781	Cystathionine beta-synthase OS=Mycobacterium smegmatis (strain ATCC 700084 / mc(2)155) OX=246196 GN=cbs PE=4 SV=1
53	214	A0R2Y1|A0R2Y1_MYCS2	565.67	95	95	4770000000	34	34	97	Carbamidomethylation; Oxidation (M); Deamidation (NQ)	42591	Beta-ketoadipyl CoA thiolase OS=Mycobacterium smegmatis (strain ATCC 700084 / mc(2)155) OX=246196 GN=MSMEG_5273 PE=3 SV=1
53	215	I7FRX4|I7FRX4_MYCS2	565.67	95	95	4770000000	34	34	97	Carbamidomethylation; Oxidation (M); Deamidation (NQ)	42591	Acetyl-CoA acetyltransferase OS=Mycobacterium smegmatis (strain ATCC 700084 / mc(2)155) OX=246196 GN=fadA3 PE=3 SV=1
43	200	I7FFQ2|I7FFQ2_MYCS2	565.45	46	46	609000000	77	77	103	Carbamidomethylation; Deamidation (NQ)	231330	Uncharacterized protein OS=Mycobacterium smegmatis (strain ATCC 700084 / mc(2)155) OX=246196 GN=MSMEI_1217 PE=4 SV=1
121	1331	A0QSA9|A0QSA9_MYCS2	563.65	75	75	2050000000	23	23	71	Carbamidomethylation; Oxidation (M); Deamidation (NQ)	32188	Amidinotransferase OS=Mycobacterium smegmatis (strain ATCC 700084 / mc(2)155) OX=246196 GN=MSMEG_1414 PE=4 SV=1
121	1334	I7FY62|I7FY62_MYCS2	563.65	72	72	2050000000	23	23	71	Carbamidomethylation; Oxidation (M); Deamidation (NQ)	33322	Amidinotransferase OS=Mycobacterium smegmatis (strain ATCC 700084 / mc(2)155) OX=246196 GN=MSMEI_1379 PE=4 SV=1
176	21	A0R2J0|A0R2J0_MYCS2	563.41	86	86	730000000	40	40	59	Carbamidomethylation; Oxidation (M); Deamidation (NQ)	68247	GTP-binding protein TypA/BipA OS=Mycobacterium smegmatis (strain ATCC 700084 / mc(2)155) OX=246196 GN=typA PE=4 SV=1
176	22	I7G6X1|I7G6X1_MYCS2	563.41	86	86	730000000	40	40	59	Carbamidomethylation; Oxidation (M); Deamidation (NQ)	68247	GTP-binding translation elongation factor TypA OS=Mycobacterium smegmatis (strain ATCC 700084 / mc(2)155) OX=246196 GN=typA PE=4 SV=1
117	228	I7GFK4|I7GFK4_MYCS2	559.27	86	86	2710000000	38	38	72	Carbamidomethylation; Oxidation (M); Deamidation (NQ)	44459	Aspartokinase OS=Mycobacterium smegmatis (strain ATCC 700084 / mc(2)155) OX=246196 GN=ask PE=3 SV=1
117	229	A0R5N8|A0R5N8_MYCS2	559.27	86	86	2710000000	38	38	72	Carbamidomethylation; Oxidation (M); Deamidation (NQ)	44459	Aspartokinase OS=Mycobacterium smegmatis (strain ATCC 700084 / mc(2)155) OX=246196 GN=MSMEG_6257 PE=3 SV=1
218	56	A0QWV0|A0QWV0_MYCS2	558.82	81	81	1150000000	33	33	52	Carbamidomethylation; Oxidation (M)	47881	Riboflavin biosynthesis protein RibBA OS=Mycobacterium smegmatis (strain ATCC 700084 / mc(2)155) OX=246196 GN=ribBA PE=3 SV=1
218	57	I7GAE8|I7GAE8_MYCS2	558.82	81	81	1150000000	33	33	52	Carbamidomethylation; Oxidation (M)	47881	Riboflavin biosynthesis protein RibBA OS=Mycobacterium smegmatis (strain ATCC 700084 / mc(2)155) OX=246196 GN=ribAB PE=3 SV=1
192	435	I7GDV2|I7GDV2_MYCS2	556.74	93	93	473000000	32	32	57	Carbamidomethylation; Oxidation (M); Deamidation (NQ)	43633	Saccharopine dehydrogenase OS=Mycobacterium smegmatis (strain ATCC 700084 / mc(2)155) OX=246196 GN=MSMEI_4515 PE=4 SV=1
192	436	A0R157|A0R157_MYCS2	556.74	93	93	473000000	32	32	57	Carbamidomethylation; Oxidation (M); Deamidation (NQ)	43633	Saccharopine dehydrogenase OS=Mycobacterium smegmatis (strain ATCC 700084 / mc(2)155) OX=246196 GN=MSMEG_4632 PE=4 SV=1
137	129	I7FFT2|I7FFT2_MYCS2	556.34	70	70	976000000	42	42	65	Carbamidomethylation; Oxidation (M); Deamidation (NQ)	88001	SEC-C motif domain protein OS=Mycobacterium smegmatis (strain ATCC 700084 / mc(2)155) OX=246196 GN=MSMEI_1247 PE=4 SV=1
137	130	A0QRY7|A0QRY7_MYCS2	556.34	70	70	976000000	42	42	65	Carbamidomethylation; Oxidation (M); Deamidation (NQ)	88001	Tetratricopeptide repeat family protein OS=Mycobacterium smegmatis (strain ATCC 700084 / mc(2)155) OX=246196 GN=MSMEG_1285 PE=4 SV=1
190	232	I7GA39|I7GA39_MYCS2	556.04	82	82	1300000000	31	31	57	Carbamidomethylation; Oxidation (M); Deamidation (NQ)	49593	Inosine-5-monophosphate dehydrogenase guaB1 OS=Mycobacterium smegmatis (strain ATCC 700084 / mc(2)155) OX=246196 GN=MSMEI_3548 PE=4 SV=1
190	233	A0QYE8|A0QYE8_MYCS2	556.04	82	82	1300000000	31	31	57	Carbamidomethylation; Oxidation (M); Deamidation (NQ)	49593	IMP dehydrogenase family protein OS=Mycobacterium smegmatis (strain ATCC 700084 / mc(2)155) OX=246196 GN=MSMEG_3634 PE=4 SV=1
203	19	I7GGE0|I7GGE0_MYCS2	554.54	85	85	1450000000	30	30	55	Carbamidomethylation; Oxidation (M); Deamidation (NQ)	56169	Propionyl-CoA carboxylase beta chain 4 accD4 OS=Mycobacterium smegmatis (strain ATCC 700084 / mc(2)155) OX=246196 GN=accD4 PE=4 SV=1
203	20	A0R616|A0R616_MYCS2	554.54	85	85	1450000000	30	30	55	Carbamidomethylation; Oxidation (M); Deamidation (NQ)	56169	Propionyl-CoA carboxylase beta chain OS=Mycobacterium smegmatis (strain ATCC 700084 / mc(2)155) OX=246196 GN=MSMEG_6391 PE=4 SV=1
256	133	I7G1C7|I7G1C7_MYCS2	554.32	58	58	839000000	33	33	47	Carbamidomethylation; Oxidation (M); Deamidation (NQ)	80584	Methylmalonyl-CoA mutase large subunit mutB OS=Mycobacterium smegmatis (strain ATCC 700084 / mc(2)155) OX=246196 GN=mutB PE=4 SV=1
256	134	A0QX36|A0QX36_MYCS2	554.32	58	58	839000000	33	33	47	Carbamidomethylation; Oxidation (M); Deamidation (NQ)	80584	Methylmalonyl-CoA mutase large subunit OS=Mycobacterium smegmatis (strain ATCC 700084 / mc(2)155) OX=246196 GN=MSMEG_3159 PE=4 SV=1
100	379	A0R3Z5|A0R3Z5_MYCS2	553.2	71	71	1450000000	38	38	76	Carbamidomethylation; Oxidation (M); Deamidation (NQ)	61539	AMP-dependent synthetase and ligase OS=Mycobacterium smegmatis (strain ATCC 700084 / mc(2)155) OX=246196 GN=MSMEG_5650 PE=4 SV=1
100	380	I7FKX6|I7FKX6_MYCS2	553.2	71	71	1450000000	38	38	76	Carbamidomethylation; Oxidation (M); Deamidation (NQ)	61539	AMP-dependent synthetase and ligase OS=Mycobacterium smegmatis (strain ATCC 700084 / mc(2)155) OX=246196 GN=MSMEI_5500 PE=4 SV=1
289	221	A0R2T0|A0R2T0_MYCS2	552.24	93	93	722000000	28	28	44	Carbamidomethylation; Oxidation (M)	39329	Ribosome-binding ATPase YchF OS=Mycobacterium smegmatis (strain ATCC 700084 / mc(2)155) OX=246196 GN=ychF PE=3 SV=1
289	222	I7GEZ2|I7GEZ2_MYCS2	552.24	93	93	722000000	28	28	44	Carbamidomethylation; Oxidation (M)	39329	Ribosome-binding ATPase YchF OS=Mycobacterium smegmatis (strain ATCC 700084 / mc(2)155) OX=246196 GN=ychF PE=3 SV=1
112	967	I7FK48|I7FK48_MYCS2	551.13	85	85	2750000000	32	32	73	Carbamidomethylation; Oxidation (M); Deamidation (NQ)	29036	Glutamate binding periplasmic protein OS=Mycobacterium smegmatis (strain ATCC 700084 / mc(2)155) OX=246196 GN=MSMEI_2660 PE=3 SV=1
112	968	A0QVX3|A0QVX3_MYCS2	551.13	85	85	2750000000	32	32	73	Carbamidomethylation; Oxidation (M); Deamidation (NQ)	29036	Glutamate binding protein OS=Mycobacterium smegmatis (strain ATCC 700084 / mc(2)155) OX=246196 GN=MSMEG_2727 PE=3 SV=1
93	177	A0QV14|A0QV14_MYCS2	550.85	56	56	1070000000	45	45	78	Carbamidomethylation; Deamidation (NQ)	120782	Pyruvate carboxylase OS=Mycobacterium smegmatis (strain ATCC 700084 / mc(2)155) OX=246196 GN=pyc PE=4 SV=1
93	178	I7G857|I7G857_MYCS2	550.85	56	56	1070000000	45	45	78	Carbamidomethylation; Deamidation (NQ)	120782	Pyruvate carboxylase OS=Mycobacterium smegmatis (strain ATCC 700084 / mc(2)155) OX=246196 GN=pca PE=4 SV=1
114	334	I7G610|I7G610_MYCS2	549.72	75	75	1180000000	39	39	73	Carbamidomethylation; Oxidation (M); Deamidation (NQ)	55815	GMP synthase [glutamine-hydrolyzing] OS=Mycobacterium smegmatis (strain ATCC 700084 / mc(2)155) OX=246196 GN=guaA PE=3 SV=1
114	335	A0QSV0|A0QSV0_MYCS2	549.72	75	75	1180000000	39	39	73	Carbamidomethylation; Oxidation (M); Deamidation (NQ)	55815	GMP synthase [glutamine-hydrolyzing] OS=Mycobacterium smegmatis (strain ATCC 700084 / mc(2)155) OX=246196 GN=guaA PE=3 SV=1
347	670	A0QXF3|A0QXF3_MYCS2	549.7	71	71	484000000	21	21	38	Deamidation (NQ)	43076	Polyamine-binding lipoprotein OS=Mycobacterium smegmatis (strain ATCC 700084 / mc(2)155) OX=246196 GN=MSMEG_3280 PE=4 SV=1
347	671	I7GAV7|I7GAV7_MYCS2	549.7	71	71	484000000	21	21	38	Deamidation (NQ)	43076	ABC transporter solute-binding protein OS=Mycobacterium smegmatis (strain ATCC 700084 / mc(2)155) OX=246196 GN=MSMEI_3196 PE=4 SV=1
187	247	sp|A0QVL2|MQO_MYCS2	549.55	80	80	1080000000	31	31	57	Carbamidomethylation; Oxidation (M); Deamidation (NQ)	54914	Probable malate:quinone oxidoreductase OS=Mycobacterium smegmatis (strain ATCC 700084 / mc(2)155) OX=246196 GN=mqo PE=1 SV=1
248	63	sp|A0QZ42|PAFA_MYCS2	549.45	76	76	435000000	31	31	48	Carbamidomethylation; Oxidation (M); Deamidation (NQ)	51373	Pup--protein ligase OS=Mycobacterium smegmatis (strain ATCC 700084 / mc(2)155) OX=246196 GN=pafA PE=1 SV=1
144	854	I7GFH6|I7GFH6_MYCS2	548.79	92	92	4000000000	29	29	64	Oxidation (M); Deamidation (NQ)	24775	Crp/Fnr familytranscriptional regulator OS=Mycobacterium smegmatis (strain ATCC 700084 / mc(2)155) OX=246196 GN=MSMEI_6029 PE=4 SV=1
144	855	A0R5H1|A0R5H1_MYCS2	548.79	92	92	4000000000	29	29	64	Oxidation (M); Deamidation (NQ)	24775	Transcriptional regulator Crp/Fnr family protein OS=Mycobacterium smegmatis (strain ATCC 700084 / mc(2)155) OX=246196 GN=MSMEG_6189 PE=4 SV=1
73	799	sp|A0QVB8|RS2_MYCS2	547.97	89	89	7100000000	34	34	90	Carbamidomethylation; Oxidation (M); Deamidation (NQ)	30107	30S ribosomal protein S2 OS=Mycobacterium smegmatis (strain ATCC 700084 / mc(2)155) OX=246196 GN=rpsB PE=1 SV=2
91	796	sp|A0QSD4|RL2_MYCS2	547.2	71	71	6830000000	28	28	79	Carbamidomethylation; Oxidation (M); Deamidation (NQ)	30358	50S ribosomal protein L2 OS=Mycobacterium smegmatis (strain ATCC 700084 / mc(2)155) OX=246196 GN=rplB PE=1 SV=1
237	640	A0R5S1|A0R5S1_MYCS2	546.99	82	82	2270000000	30	30	49	Carbamidomethylation; Oxidation (M); Deamidation (NQ)	44259	D-amino-acid dehydrogenase OS=Mycobacterium smegmatis (strain ATCC 700084 / mc(2)155) OX=246196 GN=MSMEG_6291 PE=4 SV=1
237	641	I7GFL7|I7GFL7_MYCS2	546.99	82	82	2270000000	30	30	49	Carbamidomethylation; Oxidation (M); Deamidation (NQ)	44259	D-amino acid dehydrogenase OS=Mycobacterium smegmatis (strain ATCC 700084 / mc(2)155) OX=246196 GN=MSMEI_6126 PE=4 SV=1
179	426	sp|A0QQJ4|FGD_MYCS2	546.14	88	88	4270000000	30	30	59	Carbamidomethylation; Oxidation (M)	37176	F420-dependent glucose-6-phosphate dehydrogenase OS=Mycobacterium smegmatis (strain ATCC 700084 / mc(2)155) OX=246196 GN=fgd PE=1 SV=2
302	513	I7G1G4|I7G1G4_MYCS2	546.06	80	80	800000000	24	24	43	Carbamidomethylation; Deamidation (NQ)	45006	Tryptophan synthase beta chain OS=Mycobacterium smegmatis (strain ATCC 700084 / mc(2)155) OX=246196 GN=trpB PE=3 SV=1
302	514	A0QX96|A0QX96_MYCS2	546.06	80	80	800000000	24	24	43	Carbamidomethylation; Deamidation (NQ)	45006	Tryptophan synthase beta chain OS=Mycobacterium smegmatis (strain ATCC 700084 / mc(2)155) OX=246196 GN=trpB PE=3 SV=1
180	683	A0QYD5|A0QYD5_MYCS2	545	95	95	2750000000	24	24	59	Carbamidomethylation; Oxidation (M); Deamidation (NQ)	33973	Uncharacterized protein OS=Mycobacterium smegmatis (strain ATCC 700084 / mc(2)155) OX=246196 GN=MSMEG_3620 PE=4 SV=1
180	684	I7FMR4|I7FMR4_MYCS2	545	95	95	2750000000	24	24	59	Carbamidomethylation; Oxidation (M); Deamidation (NQ)	33973	Putative luciferase-like oxidoreductase OS=Mycobacterium smegmatis (strain ATCC 700084 / mc(2)155) OX=246196 GN=MSMEI_3535 PE=4 SV=1
103	186	A0QQB0|A0QQB0_MYCS2	543.4	49	49	1490000000	36	36	76	Carbamidomethylation; Oxidation (M); Deamidation (NQ)	110905	Iron-sulfur cluster-binding protein OS=Mycobacterium smegmatis (strain ATCC 700084 / mc(2)155) OX=246196 GN=MSMEG_0690 PE=4 SV=1
103	187	I7FE09|I7FE09_MYCS2	543.4	49	49	1490000000	36	36	76	Carbamidomethylation; Oxidation (M); Deamidation (NQ)	110905	Putative iron-sulfur-binding reductase OS=Mycobacterium smegmatis (strain ATCC 700084 / mc(2)155) OX=246196 GN=MSMEI_0673 PE=4 SV=1
210	575	sp|A0R066|ILVE_MYCS2	542.21	76	76	1580000000	29	29	54	Carbamidomethylation; Oxidation (M); Deamidation (NQ)	39837	Branched-chain-amino-acid aminotransferase OS=Mycobacterium smegmatis (strain ATCC 700084 / mc(2)155) OX=246196 GN=ilvE PE=1 SV=1
45	190	sp|A0R5G1|ACSA_MYCS2	541.99	48	48	3530000000	47	47	103	Carbamidomethylation; Oxidation (M); Deamidation (NQ)	99957	Acetyl-coenzyme A synthetase OS=Mycobacterium smegmatis (strain ATCC 700084 / mc(2)155) OX=246196 GN=acsA PE=3 SV=1
392	1118	I7G2W8|I7G2W8_MYCS2	541.85	90	90	819000000	20	20	35	Oxidation (M); Deamidation (NQ)	30658	ABC transporter ATP-binding protein OS=Mycobacterium smegmatis (strain ATCC 700084 / mc(2)155) OX=246196 GN=MSMEI_1016 PE=4 SV=1
392	1119	A0QRA5|A0QRA5_MYCS2	541.85	90	90	819000000	20	20	35	Oxidation (M); Deamidation (NQ)	30658	ABC-type molybdenum transport system ATPase component OS=Mycobacterium smegmatis (strain ATCC 700084 / mc(2)155) OX=246196 GN=MSMEG_1046 PE=4 SV=1
81	108	I7G168|I7G168_MYCS2	540.67	69	69	1240000000	60	60	85	Carbamidomethylation; Oxidation (M); Deamidation (NQ)	119534	Carbamoyl-phosphate synthase large chain OS=Mycobacterium smegmatis (strain ATCC 700084 / mc(2)155) OX=246196 GN=carB PE=3 SV=1
81	109	A0QWS5|A0QWS5_MYCS2	540.67	69	69	1240000000	60	60	85	Carbamidomethylation; Oxidation (M); Deamidation (NQ)	119534	Carbamoyl-phosphate synthase large chain OS=Mycobacterium smegmatis (strain ATCC 700084 / mc(2)155) OX=246196 GN=carB PE=3 SV=1
232	475	I7FMI8|I7FMI8_MYCS2	540.57	89	89	1570000000	25	25	50	Carbamidomethylation; Oxidation (M); Deamidation (NQ)	36476	Aspartate-semialdehyde dehydrogenase OS=Mycobacterium smegmatis (strain ATCC 700084 / mc(2)155) OX=246196 GN=asd PE=3 SV=1
232	476	A0R5N7|A0R5N7_MYCS2	540.57	89	89	1570000000	25	25	50	Carbamidomethylation; Oxidation (M); Deamidation (NQ)	36476	Aspartate-semialdehyde dehydrogenase OS=Mycobacterium smegmatis (strain ATCC 700084 / mc(2)155) OX=246196 GN=asd PE=3 SV=1
201	767	I7G4D2|I7G4D2_MYCS2	538.91	61	61	271000000	24	12	55	Carbamidomethylation; Oxidation (M); Deamidation (NQ)	55126	Aldehyde dehydrogenase OS=Mycobacterium smegmatis (strain ATCC 700084 / mc(2)155) OX=246196 GN=MSMEI_0879 PE=3 SV=1
201	768	A0QQW5|A0QQW5_MYCS2	538.91	61	61	271000000	24	12	55	Carbamidomethylation; Oxidation (M); Deamidation (NQ)	55126	Eptc-inducible aldehyde dehydrogenase OS=Mycobacterium smegmatis (strain ATCC 700084 / mc(2)155) OX=246196 GN=MSMEG_0900 PE=3 SV=1
182	181	sp|A0R152|RNE_MYCS2	537.41	35	35	607000000	35	35	58	Deamidation (NQ)	112761	Ribonuclease E OS=Mycobacterium smegmatis (strain ATCC 700084 / mc(2)155) OX=246196 GN=rne PE=3 SV=1
252	299	I7FC84|I7FC84_MYCS2	537.16	48	48	940000000	27	27	48	Oxidation (M); Deamidation (NQ)	86191	Conserved transmembrane alanine and glycine rich protein OS=Mycobacterium smegmatis (strain ATCC 700084 / mc(2)155) OX=246196 GN=MSMEI_2672 PE=4 SV=1
252	300	A0QVY4|A0QVY4_MYCS2	537.16	48	48	940000000	27	27	48	Oxidation (M); Deamidation (NQ)	86191	Uncharacterized protein OS=Mycobacterium smegmatis (strain ATCC 700084 / mc(2)155) OX=246196 GN=MSMEG_2739 PE=4 SV=1
204	43	sp|A0QUX1|GATB_MYCS2	536.96	70	70	1300000000	35	35	55	Carbamidomethylation	54400	Aspartyl/glutamyl-tRNA(Asn/Gln) amidotransferase subunit B OS=Mycobacterium smegmatis (strain ATCC 700084 / mc(2)155) OX=246196 GN=gatB PE=3 SV=1
335	1126	sp|A0QYB5|THPA_MYCS2	536.43	65	65	617000000	22	18	39	Oxidation (M); Deamidation (NQ)	36350	D-threitol-binding protein OS=Mycobacterium smegmatis (strain ATCC 700084 / mc(2)155) OX=246196 GN=thpA PE=1 SV=1
86	1064	sp|A0QSD1|RL3_MYCS2	533.6	82	82	5370000000	30	30	82	Oxidation (M); Deamidation (NQ)	22972	50S ribosomal protein L3 OS=Mycobacterium smegmatis (strain ATCC 700084 / mc(2)155) OX=246196 GN=rplC PE=1 SV=1
231	556	I7FGK5|I7FGK5_MYCS2	533.18	59	59	944000000	32	32	50	Carbamidomethylation; Oxidation (M); Deamidation (NQ)	61559	Uncharacterized protein OS=Mycobacterium smegmatis (strain ATCC 700084 / mc(2)155) OX=246196 GN=MSMEI_1510 PE=4 SV=1
231	557	A0QSP1|A0QSP1_MYCS2	533.18	59	59	944000000	32	32	50	Carbamidomethylation; Oxidation (M); Deamidation (NQ)	61559	Glycerol dehydratase large subunit OS=Mycobacterium smegmatis (strain ATCC 700084 / mc(2)155) OX=246196 GN=MSMEG_1547 PE=4 SV=1
69	137	I7GC70|I7GC70_MYCS2	532.64	62	62	679000000	61	61	91	Carbamidomethylation; Oxidation (M); Deamidation (NQ)	105953	UvrABC system protein A OS=Mycobacterium smegmatis (strain ATCC 700084 / mc(2)155) OX=246196 GN=uvrA PE=3 SV=1
69	138	A0QYW4|A0QYW4_MYCS2	532.64	62	62	679000000	61	61	91	Carbamidomethylation; Oxidation (M); Deamidation (NQ)	105953	UvrABC system protein A OS=Mycobacterium smegmatis (strain ATCC 700084 / mc(2)155) OX=246196 GN=uvrA PE=3 SV=1
155	184	I7FDH2|I7FDH2_MYCS2	531.88	53	53	406000000	52	52	62	Carbamidomethylation; Oxidation (M); Deamidation (NQ)	129207	DNA-directed DNA polymerase OS=Mycobacterium smegmatis (strain ATCC 700084 / mc(2)155) OX=246196 GN=dnaE1 PE=3 SV=1
155	185	A0QX55|A0QX55_MYCS2	531.88	53	53	406000000	52	52	62	Carbamidomethylation; Oxidation (M); Deamidation (NQ)	129207	DNA-directed DNA polymerase OS=Mycobacterium smegmatis (strain ATCC 700084 / mc(2)155) OX=246196 GN=MSMEG_3178 PE=3 SV=1
132	168	I7FGK2|I7FGK2_MYCS2	531.62	48	48	386000000	46	46	66	Carbamidomethylation	136997	Methionine synthase OS=Mycobacterium smegmatis (strain ATCC 700084 / mc(2)155) OX=246196 GN=MSMEI_4087 PE=4 SV=1
132	169	A0QZX6|A0QZX6_MYCS2	531.62	48	48	386000000	46	46	66	Carbamidomethylation	136997	Methionine synthase OS=Mycobacterium smegmatis (strain ATCC 700084 / mc(2)155) OX=246196 GN=metH PE=4 SV=1
208	39	A0QWZ9|A0QWZ9_MYCS2	531.02	79	79	807000000	30	30	54	Carbamidomethylation; Oxidation (M); Deamidation (NQ)	52735	FeS assembly protein SufB OS=Mycobacterium smegmatis (strain ATCC 700084 / mc(2)155) OX=246196 GN=sufB PE=4 SV=1
208	40	I7G1B0|I7G1B0_MYCS2	531.02	79	79	807000000	30	30	54	Carbamidomethylation; Oxidation (M); Deamidation (NQ)	52735	FeS assembly protein SufB OS=Mycobacterium smegmatis (strain ATCC 700084 / mc(2)155) OX=246196 GN=MSMEI_3043 PE=4 SV=1
84	52	I7GBR5|I7GBR5_MYCS2	530.75	85	85	3050000000	35	35	82	Carbamidomethylation; Oxidation (M); Deamidation (NQ)	53470	Probable cytosol aminopeptidase OS=Mycobacterium smegmatis (strain ATCC 700084 / mc(2)155) OX=246196 GN=pepA PE=3 SV=1
134	174	I7GG40|I7GG40_MYCS2	530.53	55	55	963000000	41	41	66	Carbamidomethylation; Oxidation (M); Deamidation (NQ)	83539	ATP-dependent zinc metalloprotease FtsH OS=Mycobacterium smegmatis (strain ATCC 700084 / mc(2)155) OX=246196 GN=ftsH PE=3 SV=1
134	175	A0R588|A0R588_MYCS2	530.53	55	55	963000000	41	41	66	Carbamidomethylation; Oxidation (M); Deamidation (NQ)	83539	ATP-dependent zinc metalloprotease FtsH OS=Mycobacterium smegmatis (strain ATCC 700084 / mc(2)155) OX=246196 GN=ftsH PE=3 SV=1
236	268	A0R3L4|A0R3L4_MYCS2	529.87	73	73	1140000000	31	31	49	Carbamidomethylation; Oxidation (M); Deamidation (NQ)	55408	Bifunctional purine biosynthesis protein PurH OS=Mycobacterium smegmatis (strain ATCC 700084 / mc(2)155) OX=246196 GN=purH PE=3 SV=1
236	269	I7GFE4|I7GFE4_MYCS2	529.87	73	73	1140000000	31	31	49	Carbamidomethylation; Oxidation (M); Deamidation (NQ)	55408	Bifunctional purine biosynthesis protein PurH OS=Mycobacterium smegmatis (strain ATCC 700084 / mc(2)155) OX=246196 GN=purH PE=3 SV=1
299	494	sp|A0QT53|ARAA_MYCS2	528.85	61	61	680000000	23	23	43	Carbamidomethylation; Oxidation (M); Deamidation (NQ)	54955	L-arabinose isomerase OS=Mycobacterium smegmatis (strain ATCC 700084 / mc(2)155) OX=246196 GN=araA PE=3 SV=1
107	207	A0QRV7|A0QRV7_MYCS2	528.31	54	54	390000000	64	64	74	Carbamidomethylation; Deamidation (NQ)	182748	DEAD/DEAH box helicase OS=Mycobacterium smegmatis (strain ATCC 700084 / mc(2)155) OX=246196 GN=MSMEG_1254 PE=4 SV=1
107	208	I7F7Y5|I7F7Y5_MYCS2	528.31	54	54	390000000	64	64	74	Carbamidomethylation; Deamidation (NQ)	182748	DEAD/DEAH box helicase-like protein OS=Mycobacterium smegmatis (strain ATCC 700084 / mc(2)155) OX=246196 GN=MSMEI_1219 PE=4 SV=1
233	542	I7GCS3|I7GCS3_MYCS2	528.15	85	85	647000000	28	28	50	Carbamidomethylation; Oxidation (M); Deamidation (NQ)	54754	Acetyl-/propionyl-CoA carboxylase (Beta subunit) AccD1 OS=Mycobacterium smegmatis (strain ATCC 700084 / mc(2)155) OX=246196 GN=MSMEI_4600 PE=4 SV=1
233	543	A0R1D9|A0R1D9_MYCS2	528.15	85	85	647000000	28	28	50	Carbamidomethylation; Oxidation (M); Deamidation (NQ)	54754	Carboxyl transferase domain protein OS=Mycobacterium smegmatis (strain ATCC 700084 / mc(2)155) OX=246196 GN=MSMEG_4717 PE=4 SV=1
159	101	sp|A0QNI9|ECCA1_MYCS2	528.02	65	65	1070000000	34	34	61	Carbamidomethylation; Oxidation (M); Deamidation (NQ)	62148	ESX-1 secretion system protein EccA1 OS=Mycobacterium smegmatis (strain ATCC 700084 / mc(2)155) OX=246196 GN=eccA1 PE=3 SV=1
128	532	I7G4Z3|I7G4Z3_MYCS2	527.72	83	83	2500000000	29	29	67	Carbamidomethylation; Oxidation (M); Deamidation (NQ)	53388	Histidine ammonia-lyase OS=Mycobacterium smegmatis (strain ATCC 700084 / mc(2)155) OX=246196 GN=MSMEI_1152 PE=3 SV=1
128	533	A0QRN7|A0QRN7_MYCS2	527.72	83	83	2500000000	29	29	67	Carbamidomethylation; Oxidation (M); Deamidation (NQ)	53388	Histidine ammonia-lyase OS=Mycobacterium smegmatis (strain ATCC 700084 / mc(2)155) OX=246196 GN=hutH PE=3 SV=1
126	507	A0R461|A0R461_MYCS2	527.09	81	81	2490000000	30	30	68	Carbamidomethylation; Oxidation (M); Deamidation (NQ)	36682	Uncharacterized protein OS=Mycobacterium smegmatis (strain ATCC 700084 / mc(2)155) OX=246196 GN=MSMEG_5715 PE=4 SV=1
126	508	I7GFN4|I7GFN4_MYCS2	527.09	81	81	2490000000	30	30	68	Carbamidomethylation; Oxidation (M); Deamidation (NQ)	36682	Luciferase-like protein OS=Mycobacterium smegmatis (strain ATCC 700084 / mc(2)155) OX=246196 GN=MSMEI_5564 PE=4 SV=1
191	123	A0QQV4|A0QQV4_MYCS2	527.03	67	67	1610000000	30	30	57	Carbamidomethylation; Oxidation (M); Deamidation (NQ)	54506	Aldehyde dehydrogenase OS=Mycobacterium smegmatis (strain ATCC 700084 / mc(2)155) OX=246196 GN=MSMEG_0889 PE=3 SV=1
191	124	I7FEN2|I7FEN2_MYCS2	527.03	67	67	1610000000	30	30	57	Carbamidomethylation; Oxidation (M); Deamidation (NQ)	54506	Aldehyde dehydrogenase OS=Mycobacterium smegmatis (strain ATCC 700084 / mc(2)155) OX=246196 GN=gabD2 PE=3 SV=1
106	341	sp|A0R203|ATPFD_MYCS2	526.25	73	73	2300000000	38	38	75	Oxidation (M); Deamidation (NQ)	47450	ATP synthase subunit b-delta OS=Mycobacterium smegmatis (strain ATCC 700084 / mc(2)155) OX=246196 GN=atpFH PE=1 SV=1
174	223	sp|A0QWW3|PGK_MYCS2	525.15	88	88	2790000000	35	35	60	Oxidation (M); Deamidation (NQ)	42095	Phosphoglycerate kinase OS=Mycobacterium smegmatis (strain ATCC 700084 / mc(2)155) OX=246196 GN=pgk PE=1 SV=1
188	873	sp|P42829|INHA_MYCS2	524.65	81	81	1710000000	19	19	57	Oxidation (M); Deamidation (NQ)	28527	Enoyl-[acyl-carrier-protein] reductase [NADH] OS=Mycobacterium smegmatis (strain ATCC 700084 / mc(2)155) OX=246196 GN=inhA PE=1 SV=1
194	261	sp|A0QUY7|SYE_MYCS2	523.28	74	74	970000000	35	35	56	Carbamidomethylation; Oxidation (M)	54019	Glutamate--tRNA ligase OS=Mycobacterium smegmatis (strain ATCC 700084 / mc(2)155) OX=246196 GN=gltX PE=1 SV=1
118	11	I7G1P3|I7G1P3_MYCS2	523.02	89	89	2640000000	37	37	72	Carbamidomethylation; Oxidation (M); Deamidation (NQ)	46499	3-oxoacyl-acyl-carrier protein reductase FabG4 OS=Mycobacterium smegmatis (strain ATCC 700084 / mc(2)155) OX=246196 GN=fabG4 PE=4 SV=1
118	12	A0QPE7|A0QPE7_MYCS2	523.02	89	89	2640000000	37	37	72	Carbamidomethylation; Oxidation (M); Deamidation (NQ)	46499	Oxidoreductase short chain dehydrogenase/reductase family protein OS=Mycobacterium smegmatis (strain ATCC 700084 / mc(2)155) OX=246196 GN=MSMEG_0372 PE=1 SV=1
282	230	I7G6R7|I7G6R7_MYCS2	522.48	83	83	1390000000	26	26	45	Carbamidomethylation; Oxidation (M); Deamidation (NQ)	40128	Malate dehydrogenase (Oxaloacetate decarboxylating) OS=Mycobacterium smegmatis (strain ATCC 700084 / mc(2)155) OX=246196 GN=MSMEI_4928 PE=4 SV=1
370	530	A0R1E4|A0R1E4_MYCS2	522.46	93	93	1040000000	23	23	36	Carbamidomethylation; Oxidation (M); Deamidation (NQ)	27916	Short-chain dehydrogenase OS=Mycobacterium smegmatis (strain ATCC 700084 / mc(2)155) OX=246196 GN=MSMEG_4722 PE=4 SV=1
370	531	I7GCS8|I7GCS8_MYCS2	522.46	93	93	1040000000	23	23	36	Carbamidomethylation; Oxidation (M); Deamidation (NQ)	27916	Short-chain dehydrogenase/reductase SDR OS=Mycobacterium smegmatis (strain ATCC 700084 / mc(2)155) OX=246196 GN=MSMEI_4605 PE=4 SV=1
185	597	A0R051|A0R051_MYCS2	522.41	64	64	2910000000	24	24	58	Carbamidomethylation; Oxidation (M); Deamidation (NQ)	44818	Ubiquinol-cytochrome c reductase iron-sulfur subunit OS=Mycobacterium smegmatis (strain ATCC 700084 / mc(2)155) OX=246196 GN=MSMEG_4262 PE=1 SV=1
185	605	I7GD61|I7GD61_MYCS2	522.41	62	62	2910000000	24	24	58	Carbamidomethylation; Oxidation (M); Deamidation (NQ)	46326	Rieske iron-sulfur protein QcrA OS=Mycobacterium smegmatis (strain ATCC 700084 / mc(2)155) OX=246196 GN=qcrA PE=1 SV=1
261	246	I7G1I7|I7G1I7_MYCS2	522.21	75	75	1380000000	29	29	47	Carbamidomethylation; Oxidation (M); Deamidation (NQ)	47871	Xylulose kinase OS=Mycobacterium smegmatis (strain ATCC 700084 / mc(2)155) OX=246196 GN=xylB PE=3 SV=1
141	312	sp|A0QVQ8|DHA_MYCS2	521.5	83	83	1630000000	29	29	64	Carbamidomethylation; Oxidation (M); Deamidation (NQ)	38956	Alanine dehydrogenase OS=Mycobacterium smegmatis (strain ATCC 700084 / mc(2)155) OX=246196 GN=ald PE=1 SV=1
331	122	I7G5I5|I7G5I5_MYCS2	520.98	58	58	368000000	26	26	39	Carbamidomethylation; Deamidation (NQ)	72367	Elongation factor 4 OS=Mycobacterium smegmatis (strain ATCC 700084 / mc(2)155) OX=246196 GN=lepA PE=3 SV=1
331	110	A0R0Y9|A0R0Y9_MYCS2	520.98	60	60	368000000	26	26	39	Carbamidomethylation; Deamidation (NQ)	69567	Elongation factor 4 OS=Mycobacterium smegmatis (strain ATCC 700084 / mc(2)155) OX=246196 GN=lepA PE=3 SV=1
52	1306	I7FZT6|I7FZT6_MYCS2	520.88	81	81	8200000000	22	22	98	Deamidation (NQ)	32069	Electron transfer flavoprotein alpha-subunit OS=Mycobacterium smegmatis (strain ATCC 700084 / mc(2)155) OX=246196 GN=etfA PE=4 SV=1
438	923	sp|A0R5C5|GALE_MYCS2	520.64	81	81	598000000	22	22	33	Carbamidomethylation; Oxidation (M)	33217	UDP-glucose 4-epimerase OS=Mycobacterium smegmatis (strain ATCC 700084 / mc(2)155) OX=246196 GN=MSMEG_6142 PE=1 SV=2
193	154	A0QPE5|A0QPE5_MYCS2	519.81	55	55	297000000	44	44	56	Carbamidomethylation; Deamidation (NQ)	124467	Uncharacterized protein OS=Mycobacterium smegmatis (strain ATCC 700084 / mc(2)155) OX=246196 GN=MSMEG_0370 PE=4 SV=1
193	155	I7G300|I7G300_MYCS2	519.81	55	55	297000000	44	44	56	Carbamidomethylation; Deamidation (NQ)	124467	Uncharacterized protein OS=Mycobacterium smegmatis (strain ATCC 700084 / mc(2)155) OX=246196 GN=MSMEI_0363 PE=4 SV=1
156	541	sp|Q59560|RECA_MYCS2	519.49	78	78	1390000000	26	26	62	Oxidation (M); Deamidation (NQ)	37301	Protein RecA OS=Mycobacterium smegmatis (strain ATCC 700084 / mc(2)155) OX=246196 GN=recA PE=1 SV=1
40	24	A0QQW8|A0QQW8_MYCS2	518.98	91	91	6860000000	37	37	109	Carbamidomethylation; Oxidation (M); Deamidation (NQ)	49470	Dihydrolipoyl dehydrogenase OS=Mycobacterium smegmatis (strain ATCC 700084 / mc(2)155) OX=246196 GN=lpdA PE=3 SV=1
40	25	I7FX95|I7FX95_MYCS2	518.98	91	91	6860000000	37	37	109	Carbamidomethylation; Oxidation (M); Deamidation (NQ)	49470	Dihydrolipoyl dehydrogenase OS=Mycobacterium smegmatis (strain ATCC 700084 / mc(2)155) OX=246196 GN=lpd PE=3 SV=1
325	546	A0QYD6|A0QYD6_MYCS2	518.72	67	67	1180000000	23	23	40	Oxidation (M); Deamidation (NQ)	48980	NADH dehydrogenase OS=Mycobacterium smegmatis (strain ATCC 700084 / mc(2)155) OX=246196 GN=ndh PE=4 SV=1
325	547	I7GBR7|I7GBR7_MYCS2	518.72	67	67	1180000000	23	23	40	Oxidation (M); Deamidation (NQ)	48980	Membrane NADH dehydrogenase NdhA OS=Mycobacterium smegmatis (strain ATCC 700084 / mc(2)155) OX=246196 GN=ndh PE=4 SV=1
165	139	sp|A0QWG2|SYT_MYCS2	518.69	62	62	612000000	44	44	60	Carbamidomethylation; Oxidation (M); Deamidation (NQ)	77011	Threonine--tRNA ligase OS=Mycobacterium smegmatis (strain ATCC 700084 / mc(2)155) OX=246196 GN=thrS PE=3 SV=1
224	819	A0R0C7|A0R0C7_MYCS2	518.66	81	81	2300000000	27	27	52	Carbamidomethylation; Oxidation (M); Deamidation (NQ)	38405	NAD/mycothiol-dependent formaldehyde dehydrogenase OS=Mycobacterium smegmatis (strain ATCC 700084 / mc(2)155) OX=246196 GN=MSMEG_4340 PE=3 SV=1
224	820	I7GBX4|I7GBX4_MYCS2	518.66	81	81	2300000000	27	27	52	Carbamidomethylation; Oxidation (M); Deamidation (NQ)	38405	Zinc-dependent alcohol dehydrogenase AdhE2 OS=Mycobacterium smegmatis (strain ATCC 700084 / mc(2)155) OX=246196 GN=adhE2 PE=3 SV=1
272	838	I7G4N0|I7G4N0_MYCS2	517.98	76	76	1170000000	24	24	46	Oxidation (M); Deamidation (NQ)	38768	ABC transporter sugar-binding protein OS=Mycobacterium smegmatis (strain ATCC 700084 / mc(2)155) OX=246196 GN=MSMEI_1664 PE=4 SV=1
272	839	A0QT42|A0QT42_MYCS2	517.98	76	76	1170000000	24	24	46	Oxidation (M); Deamidation (NQ)	38768	ABC transporter OS=Mycobacterium smegmatis (strain ATCC 700084 / mc(2)155) OX=246196 GN=MSMEG_1704 PE=1 SV=1
83	1012	sp|A0QSG1|RL5_MYCS2	517.55	90	90	4360000000	22	22	84	Oxidation (M); Deamidation (NQ)	21122	50S ribosomal protein L5 OS=Mycobacterium smegmatis (strain ATCC 700084 / mc(2)155) OX=246196 GN=rplE PE=1 SV=1
167	537	A0R2U7|A0R2U7_MYCS2	517.33	91	91	1640000000	27	27	60	Carbamidomethylation; Oxidation (M); Deamidation (NQ)	35867	Fructose-1 6-bisphosphatase OS=Mycobacterium smegmatis (strain ATCC 700084 / mc(2)155) OX=246196 GN=glpX PE=3 SV=1
183	689	A0QV18|A0QV18_MYCS2	516.79	87	87	1640000000	25	25	58	Carbamidomethylation; Oxidation (M); Deamidation (NQ)	26814	Uncharacterized protein OS=Mycobacterium smegmatis (strain ATCC 700084 / mc(2)155) OX=246196 GN=MSMEG_2416 PE=4 SV=1
183	690	I7FJ70|I7FJ70_MYCS2	516.79	87	87	1640000000	25	25	58	Carbamidomethylation; Oxidation (M); Deamidation (NQ)	26814	Uncharacterized protein OS=Mycobacterium smegmatis (strain ATCC 700084 / mc(2)155) OX=246196 GN=MSMEI_2355 PE=4 SV=1
368	146	A0R193|A0R193_MYCS2	516.58	49	49	208000000	25	25	36	Carbamidomethylation; Deamidation (NQ)	84329	Oxidoreductase alpha (Molybdopterin) subunit OS=Mycobacterium smegmatis (strain ATCC 700084 / mc(2)155) OX=246196 GN=MSMEG_4668 PE=3 SV=1
548	656	I7FB57|I7FB57_MYCS2	516.42	65	65	488000000	22	22	29	Carbamidomethylation; Deamidation (NQ)	51273	Glutamyl-tRNA(Gln) amidotransferase subunit A OS=Mycobacterium smegmatis (strain ATCC 700084 / mc(2)155) OX=246196 GN=gatA PE=3 SV=1
548	657	A0QUX0|A0QUX0_MYCS2	516.42	65	65	488000000	22	22	29	Carbamidomethylation; Deamidation (NQ)	51273	Glutamyl-tRNA(Gln) amidotransferase subunit A OS=Mycobacterium smegmatis (strain ATCC 700084 / mc(2)155) OX=246196 GN=gatA PE=3 SV=1
343	424	I7GBQ8|I7GBQ8_MYCS2	514.86	96	96	1090000000	25	25	39	Carbamidomethylation; Oxidation (M); Deamidation (NQ)	34854	Carbohydrate kinase CbhK OS=Mycobacterium smegmatis (strain ATCC 700084 / mc(2)155) OX=246196 GN=adoK PE=4 SV=1
343	425	A0R059|A0R059_MYCS2	514.86	96	96	1090000000	25	25	39	Carbamidomethylation; Oxidation (M); Deamidation (NQ)	34854	Adenosine kinase OS=Mycobacterium smegmatis (strain ATCC 700084 / mc(2)155) OX=246196 GN=MSMEG_4270 PE=4 SV=1
151	330	A0QX24|A0QX24_MYCS2	514.84	93	93	4300000000	31	30	63	Oxidation (M); Deamidation (NQ)	38051	ATPase MoxR family protein OS=Mycobacterium smegmatis (strain ATCC 700084 / mc(2)155) OX=246196 GN=moxR PE=4 SV=1
151	340	I7FDE1|I7FDE1_MYCS2	514.84	84	84	4300000000	31	30	63	Oxidation (M); Deamidation (NQ)	41589	AAA_3 ATPase associated with various cellular activities OS=Mycobacterium smegmatis (strain ATCC 700084 / mc(2)155) OX=246196 GN=MSMEI_3066 PE=4 SV=1
350	291	A0R5R6|A0R5R6_MYCS2	514.81	57	57	485000000	32	32	38	Carbamidomethylation; Deamidation (NQ)	69889	DNA polymerase III subunit gamma/tau OS=Mycobacterium smegmatis (strain ATCC 700084 / mc(2)155) OX=246196 GN=dnaX PE=3 SV=1
350	292	I7GFL4|I7GFL4_MYCS2	514.81	57	57	485000000	32	32	38	Carbamidomethylation; Deamidation (NQ)	69889	DNA polymerase III subunit gamma/tau OS=Mycobacterium smegmatis (strain ATCC 700084 / mc(2)155) OX=246196 GN=dnaX PE=3 SV=1
475	1160	A0QU00|A0QU00_MYCS2	514.69	92	92	1470000000	21	21	32	Carbamidomethylation	28711	Short chain dehydrogenase OS=Mycobacterium smegmatis (strain ATCC 700084 / mc(2)155) OX=246196 GN=MSMEG_2026 PE=3 SV=1
475	1161	I7FZ99|I7FZ99_MYCS2	514.69	92	92	1470000000	21	21	32	Carbamidomethylation	28711	Short-chain dehydrogenase/reductase SDR OS=Mycobacterium smegmatis (strain ATCC 700084 / mc(2)155) OX=246196 GN=MSMEI_1981 PE=3 SV=1
101	377	I7G2Q2|I7G2Q2_MYCS2	513.88	83	83	3800000000	34	33	76	Carbamidomethylation; Oxidation (M); Deamidation (NQ)	33069	Mycolic acid synthase UmaA OS=Mycobacterium smegmatis (strain ATCC 700084 / mc(2)155) OX=246196 GN=umaA PE=4 SV=1
101	378	A0QQX8|A0QQX8_MYCS2	513.88	83	83	3800000000	34	33	76	Carbamidomethylation; Oxidation (M); Deamidation (NQ)	33069	Methoxy mycolic acid synthase 1 OS=Mycobacterium smegmatis (strain ATCC 700084 / mc(2)155) OX=246196 GN=MSMEG_0913 PE=4 SV=1
145	140	A0QSH0|A0QSH0_MYCS2	513.7	72	72	1500000000	38	38	64	Carbamidomethylation; Oxidation (M); Deamidation (NQ)	62715	Signal peptide peptidase SppA 67K type OS=Mycobacterium smegmatis (strain ATCC 700084 / mc(2)155) OX=246196 GN=sppA PE=4 SV=1
145	141	I7FGE4|I7FGE4_MYCS2	513.7	72	72	1500000000	38	38	64	Carbamidomethylation; Oxidation (M); Deamidation (NQ)	62715	Putative protease IV Sppa OS=Mycobacterium smegmatis (strain ATCC 700084 / mc(2)155) OX=246196 GN=sppA PE=4 SV=1
129	17	I7FZV4|I7FZV4_MYCS2	513.56	76	76	1940000000	34	34	67	Carbamidomethylation; Oxidation (M); Deamidation (NQ)	66004	Acetolactate synthase OS=Mycobacterium smegmatis (strain ATCC 700084 / mc(2)155) OX=246196 GN=ilvB PE=3 SV=1
129	18	A0QUX6|A0QUX6_MYCS2	513.56	76	76	1940000000	34	34	67	Carbamidomethylation; Oxidation (M); Deamidation (NQ)	66004	Acetolactate synthase OS=Mycobacterium smegmatis (strain ATCC 700084 / mc(2)155) OX=246196 GN=ilvB PE=3 SV=1
228	448	A0R2C0|A0R2C0_MYCS2	513.44	69	69	1570000000	27	27	51	Oxidation (M)	43657	ABC transporter ATP-binding protein SugC OS=Mycobacterium smegmatis (strain ATCC 700084 / mc(2)155) OX=246196 GN=MSMEG_5058 PE=3 SV=1
228	449	I7FJ82|I7FJ82_MYCS2	513.44	69	69	1570000000	27	27	51	Oxidation (M)	43657	Sugar-transport ATP-binding protein ABC transporter sugC OS=Mycobacterium smegmatis (strain ATCC 700084 / mc(2)155) OX=246196 GN=sugC PE=3 SV=1
147	83	A0QRW8|A0QRW8_MYCS2	512.82	63	63	840000000	37	37	63	Carbamidomethylation; Deamidation (NQ)	56797	Uncharacterized protein OS=Mycobacterium smegmatis (strain ATCC 700084 / mc(2)155) OX=246196 GN=MSMEG_1265 PE=4 SV=1
147	84	I7F7Z3|I7F7Z3_MYCS2	512.82	63	63	840000000	37	37	63	Carbamidomethylation; Deamidation (NQ)	56797	Uncharacterized protein OS=Mycobacterium smegmatis (strain ATCC 700084 / mc(2)155) OX=246196 GN=MSMEI_1229 PE=4 SV=1
308	1460	A0QSJ1|A0QSJ1_MYCS2	512.74	76	76	369000000	26	26	43	Carbamidomethylation; Oxidation (M); Deamidation (NQ)	42597	Acyl-CoA dehydrogenase family protein member 8 OS=Mycobacterium smegmatis (strain ATCC 700084 / mc(2)155) OX=246196 GN=MSMEG_1497 PE=3 SV=1
308	1461	I7G5S1|I7G5S1_MYCS2	512.74	76	76	369000000	26	26	43	Carbamidomethylation; Oxidation (M); Deamidation (NQ)	42597	Acyl-CoA dehydrogenase OS=Mycobacterium smegmatis (strain ATCC 700084 / mc(2)155) OX=246196 GN=fadE9 PE=3 SV=1
319	86	I7G198|I7G198_MYCS2	512.58	72	72	624000000	28	28	41	Carbamidomethylation	57941	Glucose-6-phosphate 1-dehydrogenase OS=Mycobacterium smegmatis (strain ATCC 700084 / mc(2)155) OX=246196 GN=zwf PE=3 SV=1
319	87	A0QWX8|A0QWX8_MYCS2	512.58	72	72	624000000	28	28	41	Carbamidomethylation	57941	Glucose-6-phosphate 1-dehydrogenase OS=Mycobacterium smegmatis (strain ATCC 700084 / mc(2)155) OX=246196 GN=zwf PE=3 SV=1
127	210	I7FDA4|I7FDA4_MYCS2	512.37	33	33	265000000	54	51	67	Carbamidomethylation; Oxidation (M); Deamidation (NQ)	276822	Non-ribosomal peptide synthetase OS=Mycobacterium smegmatis (strain ATCC 700084 / mc(2)155) OX=246196 GN=MSMEI_0392 PE=4 SV=1
127	211	Q3L891|Q3L891_MYCS2	512.37	33	33	265000000	54	51	67	Carbamidomethylation; Oxidation (M); Deamidation (NQ)	276822	Linear gramicidin synthetase subunit D OS=Mycobacterium smegmatis (strain ATCC 700084 / mc(2)155) OX=246196 GN=mps2 PE=4 SV=1
130	4	I7G5J6|I7G5J6_MYCS2	512.06	88	88	2380000000	32	32	67	Carbamidomethylation; Oxidation (M); Deamidation (NQ)	41922	FAD-dependent pyridine nucleotide-disulfide oxidoreductase OS=Mycobacterium smegmatis (strain ATCC 700084 / mc(2)155) OX=246196 GN=MSMEI_1381 PE=4 SV=1
130	5	A0QSB1|A0QSB1_MYCS2	512.06	88	88	2380000000	32	32	67	Carbamidomethylation; Oxidation (M); Deamidation (NQ)	41922	Pyridine nucleotide-disulphide oxidoreductase OS=Mycobacterium smegmatis (strain ATCC 700084 / mc(2)155) OX=246196 GN=MSMEG_1416 PE=4 SV=1
142	224	sp|A0QWX9|TAL_MYCS2	511.66	83	83	4570000000	32	32	64	Carbamidomethylation; Oxidation (M); Deamidation (NQ)	39936	Transaldolase OS=Mycobacterium smegmatis (strain ATCC 700084 / mc(2)155) OX=246196 GN=tal PE=1 SV=1
124	152	I7GDI9|I7GDI9_MYCS2	511.37	67	67	1070000000	37	37	69	Carbamidomethylation; Oxidation (M); Deamidation (NQ)	70490	Acyl-CoA oxidase OS=Mycobacterium smegmatis (strain ATCC 700084 / mc(2)155) OX=246196 GN=MSMEI_4364 PE=4 SV=1
124	153	A0R0Q9|A0R0Q9_MYCS2	511.37	67	67	1070000000	37	37	69	Carbamidomethylation; Oxidation (M); Deamidation (NQ)	70490	Acyl-CoA oxidase OS=Mycobacterium smegmatis (strain ATCC 700084 / mc(2)155) OX=246196 GN=MSMEG_4474 PE=4 SV=1
257	973	A0QXB0|A0QXB0_MYCS2	510.86	83	83	2510000000	20	20	47	Carbamidomethylation; Oxidation (M); Deamidation (NQ)	30706	ABC-type amino acid transport system secreted component OS=Mycobacterium smegmatis (strain ATCC 700084 / mc(2)155) OX=246196 GN=MSMEG_3235 PE=3 SV=1
257	974	I7G1H4|I7G1H4_MYCS2	510.86	83	83	2510000000	20	20	47	Carbamidomethylation; Oxidation (M); Deamidation (NQ)	30706	Extracellular solute-binding protein family 3 OS=Mycobacterium smegmatis (strain ATCC 700084 / mc(2)155) OX=246196 GN=MSMEI_3153 PE=3 SV=1
360	521	A0QTT5|A0QTT5_MYCS2	510.73	80	80	498000000	24	24	37	Carbamidomethylation; Oxidation (M); Deamidation (NQ)	49398	Uncharacterized protein OS=Mycobacterium smegmatis (strain ATCC 700084 / mc(2)155) OX=246196 GN=MSMEG_1957 PE=4 SV=1
360	522	I7FA22|I7FA22_MYCS2	510.73	79	79	498000000	24	24	37	Carbamidomethylation; Oxidation (M); Deamidation (NQ)	49944	Uncharacterized protein OS=Mycobacterium smegmatis (strain ATCC 700084 / mc(2)155) OX=246196 GN=MSMEI_1913 PE=4 SV=1
244	347	I7GFT0|I7GFT0_MYCS2	510.53	68	68	448000000	32	31	49	Deamidation (NQ)	51359	Adenylosuccinate lyase OS=Mycobacterium smegmatis (strain ATCC 700084 / mc(2)155) OX=246196 GN=purB PE=3 SV=1
244	348	A0R4I6|A0R4I6_MYCS2	510.53	68	68	448000000	32	31	49	Deamidation (NQ)	51605	Adenylosuccinate lyase OS=Mycobacterium smegmatis (strain ATCC 700084 / mc(2)155) OX=246196 GN=purB PE=1 SV=1
140	256	I7FH10|I7FH10_MYCS2	509.84	60	60	1430000000	32	32	64	Carbamidomethylation; Oxidation (M); Deamidation (NQ)	50246	Acetyl/propionyl-CoA carboxylase (Beta subunit) AccD6 OS=Mycobacterium smegmatis (strain ATCC 700084 / mc(2)155) OX=246196 GN=accD6 PE=4 SV=1
140	257	A0R0B6|A0R0B6_MYCS2	509.84	60	60	1430000000	32	32	64	Carbamidomethylation; Oxidation (M); Deamidation (NQ)	50246	Propionyl-CoA carboxylase beta chain OS=Mycobacterium smegmatis (strain ATCC 700084 / mc(2)155) OX=246196 GN=MSMEG_4329 PE=4 SV=1
171	621	I7FEW5|I7FEW5_MYCS2	508.77	69	69	1810000000	29	29	60	Oxidation (M); Deamidation (NQ)	51813	6-phosphogluconate dehydrogenase decarboxylating OS=Mycobacterium smegmatis (strain ATCC 700084 / mc(2)155) OX=246196 GN=gnd PE=3 SV=1
171	622	A0QYE7|A0QYE7_MYCS2	508.77	69	69	1810000000	29	29	60	Oxidation (M); Deamidation (NQ)	51813	6-phosphogluconate dehydrogenase decarboxylating OS=Mycobacterium smegmatis (strain ATCC 700084 / mc(2)155) OX=246196 GN=gnd PE=3 SV=1
458	987	I7G317|I7G317_MYCS2	508.62	93	93	378000000	20	20	32	Oxidation (M); Deamidation (NQ)	29872	Bromoperoxidase BpoC OS=Mycobacterium smegmatis (strain ATCC 700084 / mc(2)155) OX=246196 GN=bpoC PE=4 SV=1
562	1945	A0QQ58|A0QQ58_MYCS2	508.11	95	95	792000000	16	16	28	Oxidation (M); Deamidation (NQ)	18486	Uncharacterized protein OS=Mycobacterium smegmatis (strain ATCC 700084 / mc(2)155) OX=246196 GN=MSMEG_0636 PE=4 SV=1
562	1946	I7G243|I7G243_MYCS2	508.11	95	95	792000000	16	16	28	Oxidation (M); Deamidation (NQ)	18486	Uncharacterized protein OS=Mycobacterium smegmatis (strain ATCC 700084 / mc(2)155) OX=246196 GN=MSMEI_0620 PE=4 SV=1
105	720	I7G3N5|I7G3N5_MYCS2	507.82	83	83	2360000000	31	31	75	Carbamidomethylation; Oxidation (M); Deamidation (NQ)	36981	ABC transporter ATP-binding protein OS=Mycobacterium smegmatis (strain ATCC 700084 / mc(2)155) OX=246196 GN=MSMEI_0623 PE=3 SV=1
105	721	A0QQ61|A0QQ61_MYCS2	507.82	83	83	2360000000	31	31	75	Carbamidomethylation; Oxidation (M); Deamidation (NQ)	36981	Oligopeptide transport ATP-binding protein AppF OS=Mycobacterium smegmatis (strain ATCC 700084 / mc(2)155) OX=246196 GN=MSMEG_0639 PE=3 SV=1
196	362	I7FFF6|I7FFF6_MYCS2	507.7	47	47	372000000	40	40	55	Oxidation (M); Deamidation (NQ)	80761	UvrABC system protein B OS=Mycobacterium smegmatis (strain ATCC 700084 / mc(2)155) OX=246196 GN=uvrB PE=3 SV=1
309	937	sp|A0R4S7|ACDH2_MYCS2	507.7	82	82	1700000000	24	24	43	Carbamidomethylation; Oxidation (M); Deamidation (NQ)	32324	Acetaldehyde dehydrogenase 2 OS=Mycobacterium smegmatis (strain ATCC 700084 / mc(2)155) OX=246196 GN=mhpF PE=3 SV=2
359	686	A0R3L9|A0R3L9_MYCS2	507.4	92	92	767000000	20	20	37	Oxidation (M)	30909	Uncharacterized protein OS=Mycobacterium smegmatis (strain ATCC 700084 / mc(2)155) OX=246196 GN=MSMEG_5520 PE=4 SV=1
359	687	I7GFE5|I7GFE5_MYCS2	507.4	92	92	767000000	20	20	37	Oxidation (M)	30909	Luciferase family protein OS=Mycobacterium smegmatis (strain ATCC 700084 / mc(2)155) OX=246196 GN=MSMEI_5368 PE=4 SV=1
97	102	sp|A0QYG9|SECA2_MYCS2	507.24	72	72	833000000	48	48	76	Carbamidomethylation; Oxidation (M)	85424	Protein translocase subunit SecA 2 OS=Mycobacterium smegmatis (strain ATCC 700084 / mc(2)155) OX=246196 GN=secA2 PE=1 SV=1
195	589	A0R1D7|A0R1D7_MYCS2	506.84	70	70	2320000000	24	24	56	Carbamidomethylation; Oxidation (M); Deamidation (NQ)	41303	Acyl-CoA dehydrogenase OS=Mycobacterium smegmatis (strain ATCC 700084 / mc(2)155) OX=246196 GN=MSMEG_4715 PE=3 SV=1
195	590	I7GDZ5|I7GDZ5_MYCS2	506.84	70	70	2320000000	24	24	56	Carbamidomethylation; Oxidation (M); Deamidation (NQ)	41303	Acyl-CoA dehydrogenase FadE19 OS=Mycobacterium smegmatis (strain ATCC 700084 / mc(2)155) OX=246196 GN=MSMEI_4598 PE=3 SV=1
570	1371	A0QYW5|A0QYW5_MYCS2	506.16	88	88	665000000	16	16	28	Carbamidomethylation; Oxidation (M); Deamidation (NQ)	24631	Hydrolase OS=Mycobacterium smegmatis (strain ATCC 700084 / mc(2)155) OX=246196 GN=MSMEG_3810 PE=4 SV=1
391	1266	A0QR94|A0QR94_MYCS2	505.47	67	67	415000000	23	23	35	Carbamidomethylation; Deamidation (NQ)	37197	Ribonucleoside-diphosphate reductase subunit beta OS=Mycobacterium smegmatis (strain ATCC 700084 / mc(2)155) OX=246196 GN=MSMEG_1033 PE=3 SV=1
391	1267	I7FIW0|I7FIW0_MYCS2	505.47	67	67	415000000	23	23	35	Carbamidomethylation; Deamidation (NQ)	37197	Ribonucleoside-diphosphate reductase subunit beta OS=Mycobacterium smegmatis (strain ATCC 700084 / mc(2)155) OX=246196 GN=nrdF2 PE=3 SV=1
247	1110	sp|A0QSL9|RL17_MYCS2	505.05	86	86	2400000000	24	24	49	Oxidation (M); Deamidation (NQ)	21854	50S ribosomal protein L17 OS=Mycobacterium smegmatis (strain ATCC 700084 / mc(2)155) OX=246196 GN=rplQ PE=1 SV=1
621	623	A0QTF4|A0QTF4_MYCS2	504.47	66	66	338000000	19	19	26	Carbamidomethylation; Deamidation (NQ)	41641	Acyl-CoA dehydrogenase OS=Mycobacterium smegmatis (strain ATCC 700084 / mc(2)155) OX=246196 GN=MSMEG_1821 PE=3 SV=1
621	624	I7F9J9|I7F9J9_MYCS2	504.47	66	66	338000000	19	19	26	Carbamidomethylation; Deamidation (NQ)	41641	Putative acyl-CoA dehydrogenase fadE25 OS=Mycobacterium smegmatis (strain ATCC 700084 / mc(2)155) OX=246196 GN=fadE25 PE=3 SV=1
216	1916	I7G2C2|I7G2C2_MYCS2	504.09	89	89	5330000000	17	17	53	Oxidation (M); Deamidation (NQ)	18726	Peptidyl-prolyl cis-trans isomerase OS=Mycobacterium smegmatis (strain ATCC 700084 / mc(2)155) OX=246196 GN=ppiA PE=3 SV=1
216	1917	A0QNF6|A0QNF6_MYCS2	504.09	89	89	5330000000	17	17	53	Oxidation (M); Deamidation (NQ)	18726	Peptidyl-prolyl cis-trans isomerase OS=Mycobacterium smegmatis (strain ATCC 700084 / mc(2)155) OX=246196 GN=MSMEG_0024 PE=3 SV=1
316	34	A0R5Q2|A0R5Q2_MYCS2	503.92	68	68	445000000	29	29	42	Carbamidomethylation; Oxidation (M); Deamidation (NQ)	66058	2-isopropylmalate synthase OS=Mycobacterium smegmatis (strain ATCC 700084 / mc(2)155) OX=246196 GN=leuA PE=3 SV=1
316	35	I7GGA0|I7GGA0_MYCS2	503.92	68	68	445000000	29	29	42	Carbamidomethylation; Oxidation (M); Deamidation (NQ)	66058	2-isopropylmalate synthase OS=Mycobacterium smegmatis (strain ATCC 700084 / mc(2)155) OX=246196 GN=leuA PE=3 SV=1
265	144	A0QYT3|A0QYT3_MYCS2	503.09	64	64	783000000	36	36	47	Carbamidomethylation; Deamidation (NQ)	88651	Phenylalanine--tRNA ligase beta subunit OS=Mycobacterium smegmatis (strain ATCC 700084 / mc(2)155) OX=246196 GN=pheT PE=3 SV=1
265	145	I7G3K9|I7G3K9_MYCS2	503.09	64	64	783000000	36	36	47	Carbamidomethylation; Deamidation (NQ)	88651	Phenylalanine--tRNA ligase beta subunit OS=Mycobacterium smegmatis (strain ATCC 700084 / mc(2)155) OX=246196 GN=pheT PE=3 SV=1
274	135	A0R3A6|A0R3A6_MYCS2	502.9	61	61	667000000	29	29	45	Carbamidomethylation; Deamidation (NQ)	67536	Propionate--CoA ligase OS=Mycobacterium smegmatis (strain ATCC 700084 / mc(2)155) OX=246196 GN=MSMEG_5404 PE=4 SV=1
274	136	I7FS83|I7FS83_MYCS2	502.9	61	61	667000000	29	29	45	Carbamidomethylation; Deamidation (NQ)	67536	AMP-dependent synthetase and ligase OS=Mycobacterium smegmatis (strain ATCC 700084 / mc(2)155) OX=246196 GN=MSMEI_5255 PE=4 SV=1
197	60	I7G840|I7G840_MYCS2	502.72	77	77	788000000	37	37	55	Carbamidomethylation; Oxidation (M); Deamidation (NQ)	45664	Histidine--tRNA ligase OS=Mycobacterium smegmatis (strain ATCC 700084 / mc(2)155) OX=246196 GN=hisS PE=3 SV=1
197	61	A0QWK7|A0QWK7_MYCS2	502.72	77	77	788000000	37	37	55	Carbamidomethylation; Oxidation (M); Deamidation (NQ)	45664	Histidine--tRNA ligase OS=Mycobacterium smegmatis (strain ATCC 700084 / mc(2)155) OX=246196 GN=hisS PE=3 SV=1
219	369	A0R298|A0R298_MYCS2	502.66	88	88	1100000000	29	27	52	Carbamidomethylation; Oxidation (M); Deamidation (NQ)	47316	Oxidoreductase FAD-binding OS=Mycobacterium smegmatis (strain ATCC 700084 / mc(2)155) OX=246196 GN=MSMEG_5037 PE=4 SV=1
219	370	I7FRG0|I7FRG0_MYCS2	502.66	88	88	1100000000	29	27	52	Carbamidomethylation; Oxidation (M); Deamidation (NQ)	47316	Putative glycolate oxidase FAD-linked subunit OS=Mycobacterium smegmatis (strain ATCC 700084 / mc(2)155) OX=246196 GN=MSMEI_4909 PE=4 SV=1
206	381	sp|A0QZ49|DOP_MYCS2	502.65	61	61	857000000	28	28	54	Carbamidomethylation; Oxidation (M); Deamidation (NQ)	54574	Pup deamidase/depupylase OS=Mycobacterium smegmatis (strain ATCC 700084 / mc(2)155) OX=246196 GN=dop PE=1 SV=1
63	1839	A0QS63|A0QS63_MYCS2	502.15	94	94	12400000000	17	17	94	Oxidation (M); Deamidation (NQ)	13458	50S ribosomal protein L7/L12 OS=Mycobacterium smegmatis (strain ATCC 700084 / mc(2)155) OX=246196 GN=rplL PE=3 SV=1
63	1840	I7G5C1|I7G5C1_MYCS2	502.15	94	94	12400000000	17	17	94	Oxidation (M); Deamidation (NQ)	13458	50S ribosomal protein L7/L12 OS=Mycobacterium smegmatis (strain ATCC 700084 / mc(2)155) OX=246196 GN=rplL PE=3 SV=1
367	158	A0QUE0|A0QUE0_MYCS2	501.48	51	51	186000000	26	26	36	Carbamidomethylation	81199	DNA helicase OS=Mycobacterium smegmatis (strain ATCC 700084 / mc(2)155) OX=246196 GN=MSMEG_2174 PE=4 SV=1
367	159	I7G5V9|I7G5V9_MYCS2	501.48	51	51	186000000	26	26	36	Carbamidomethylation	81199	DNA helicase OS=Mycobacterium smegmatis (strain ATCC 700084 / mc(2)155) OX=246196 GN=MSMEI_2121 PE=4 SV=1
161	203	I7G5N8|I7G5N8_MYCS2	501.25	44	44	635000000	37	37	61	Carbamidomethylation; Oxidation (M); Deamidation (NQ)	96759	Valine--tRNA ligase OS=Mycobacterium smegmatis (strain ATCC 700084 / mc(2)155) OX=246196 GN=valS PE=3 SV=1
161	204	A0R155|A0R155_MYCS2	501.25	44	44	635000000	37	37	61	Carbamidomethylation; Oxidation (M); Deamidation (NQ)	96759	Valine--tRNA ligase OS=Mycobacterium smegmatis (strain ATCC 700084 / mc(2)155) OX=246196 GN=valS PE=3 SV=1
317	264	I7FBH2|I7FBH2_MYCS2	500.75	57	57	1210000000	26	26	42	Carbamidomethylation; Oxidation (M); Deamidation (NQ)	52259	Methylmalonate-semialdehyde dehydrogenase OS=Mycobacterium smegmatis (strain ATCC 700084 / mc(2)155) OX=246196 GN=MSMEI_2387 PE=4 SV=1
317	265	A0QV51|A0QV51_MYCS2	500.75	57	57	1210000000	26	26	42	Carbamidomethylation; Oxidation (M); Deamidation (NQ)	52259	Methylmalonate-semialdehyde dehydrogenase OS=Mycobacterium smegmatis (strain ATCC 700084 / mc(2)155) OX=246196 GN=mmsA PE=4 SV=1
229	583	A0R2Q7|A0R2Q7_MYCS2	500.45	74	74	726000000	26	26	51	Oxidation (M); Deamidation (NQ)	39839	Putative acyl-CoA dehydrogenase OS=Mycobacterium smegmatis (strain ATCC 700084 / mc(2)155) OX=246196 GN=MSMEG_5199 PE=3 SV=1
229	584	I7FRS8|I7FRS8_MYCS2	500.45	74	74	726000000	26	26	51	Oxidation (M); Deamidation (NQ)	39839	Acetyl-CoA acetyltransferase OS=Mycobacterium smegmatis (strain ATCC 700084 / mc(2)155) OX=246196 GN=MSMEI_5064 PE=3 SV=1
436	2326	I7GFW2|I7GFW2_MYCS2	500.43	57	57	132000000	26	26	33	Carbamidomethylation	77588	Elongation factor EF-G OS=Mycobacterium smegmatis (strain ATCC 700084 / mc(2)155) OX=246196 GN=MSMEI_6360 PE=4 SV=1
436	2327	A0R6G0|A0R6G0_MYCS2	500.43	57	57	132000000	26	26	33	Carbamidomethylation	77588	Translation elongation factor EF-G OS=Mycobacterium smegmatis (strain ATCC 700084 / mc(2)155) OX=246196 GN=MSMEG_6535 PE=4 SV=1
499	1653	A0QVR8|A0QVR8_MYCS2	500.33	86	86	884000000	14	14	31	Carbamidomethylation; Oxidation (M); Deamidation (NQ)	26668	Hydrolase OS=Mycobacterium smegmatis (strain ATCC 700084 / mc(2)155) OX=246196 GN=MSMEG_2669 PE=4 SV=1
499	1654	I7FJZ3|I7FJZ3_MYCS2	500.33	86	86	884000000	14	14	31	Carbamidomethylation; Oxidation (M); Deamidation (NQ)	26668	Dienelactone hydrolase OS=Mycobacterium smegmatis (strain ATCC 700084 / mc(2)155) OX=246196 GN=MSMEI_2605 PE=4 SV=1
243	368	sp|A0R220|THRC_MYCS2	499.1	95	95	1250000000	22	22	49	Carbamidomethylation; Oxidation (M); Deamidation (NQ)	37443	Threonine synthase OS=Mycobacterium smegmatis (strain ATCC 700084 / mc(2)155) OX=246196 GN=thrC PE=1 SV=1
148	345	I7FQ45|I7FQ45_MYCS2	498.94	80	80	1400000000	37	37	63	Carbamidomethylation; Oxidation (M); Deamidation (NQ)	52379	Glycine--tRNA ligase OS=Mycobacterium smegmatis (strain ATCC 700084 / mc(2)155) OX=246196 GN=glyQS PE=3 SV=1
148	346	A0R0R9|A0R0R9_MYCS2	498.94	80	80	1400000000	37	37	63	Carbamidomethylation; Oxidation (M); Deamidation (NQ)	52379	Glycine--tRNA ligase OS=Mycobacterium smegmatis (strain ATCC 700084 / mc(2)155) OX=246196 GN=glyS PE=3 SV=1
173	326	sp|A0QND6|DPO3B_MYCS2	498.64	84	84	1370000000	33	33	60	Carbamidomethylation; Oxidation (M); Deamidation (NQ)	41325	Beta sliding clamp OS=Mycobacterium smegmatis (strain ATCC 700084 / mc(2)155) OX=246196 GN=dnaN PE=1 SV=1
313	363	I7G3F2|I7G3F2_MYCS2	497.1	59	59	334000000	33	33	42	Carbamidomethylation; Deamidation (NQ)	80803	DNA helicase OS=Mycobacterium smegmatis (strain ATCC 700084 / mc(2)155) OX=246196 GN=MSMEI_1220 PE=4 SV=1
313	364	A0QRV8|A0QRV8_MYCS2	497.1	59	59	334000000	33	33	42	Carbamidomethylation; Deamidation (NQ)	80803	DNA helicase OS=Mycobacterium smegmatis (strain ATCC 700084 / mc(2)155) OX=246196 GN=MSMEG_1255 PE=4 SV=1
326	307	sp|A0QWX4|CAPP_MYCS2	496.24	50	50	192000000	33	33	40	Carbamidomethylation; Deamidation (NQ)	103351	Phosphoenolpyruvate carboxylase OS=Mycobacterium smegmatis (strain ATCC 700084 / mc(2)155) OX=246196 GN=ppc PE=1 SV=1
178	13	I7FLB0|I7FLB0_MYCS2	496.07	95	95	1140000000	31	31	59	Carbamidomethylation; Deamidation (NQ)	43147	FeS assembly protein SufD OS=Mycobacterium smegmatis (strain ATCC 700084 / mc(2)155) OX=246196 GN=MSMEI_3044 PE=4 SV=1
178	14	A0QX00|A0QX00_MYCS2	496.07	95	95	1140000000	31	31	59	Carbamidomethylation; Deamidation (NQ)	43147	FeS assembly protein SufD OS=Mycobacterium smegmatis (strain ATCC 700084 / mc(2)155) OX=246196 GN=sufD PE=4 SV=1
241	283	I7FI42|I7FI42_MYCS2	496.04	73	73	602000000	30	30	50	Carbamidomethylation; Deamidation (NQ)	69809	Acetyl-/propionyl-coenzyme A carboxylase alpha chain OS=Mycobacterium smegmatis (strain ATCC 700084 / mc(2)155) OX=246196 GN=MSMEI_4599 PE=4 SV=1
293	459	A0QT01|A0QT01_MYCS2	495.96	66	66	785000000	28	28	44	Carbamidomethylation; Oxidation (M); Deamidation (NQ)	50068	Taurine-pyruvate aminotransferase OS=Mycobacterium smegmatis (strain ATCC 700084 / mc(2)155) OX=246196 GN=MSMEG_1662 PE=3 SV=1
273	490	sp|A0QYS6|ASSY_MYCS2	495.8	72	72	575000000	25	25	46	Carbamidomethylation; Deamidation (NQ)	43969	Argininosuccinate synthase OS=Mycobacterium smegmatis (strain ATCC 700084 / mc(2)155) OX=246196 GN=argG PE=3 SV=1
149	50	I7GEA6|I7GEA6_MYCS2	495.58	81	81	1320000000	40	40	63		49935	Magnesium chelatase subunit ChlI OS=Mycobacterium smegmatis (strain ATCC 700084 / mc(2)155) OX=246196 GN=MSMEI_5360 PE=4 SV=1
149	51	A0R3L1|A0R3L1_MYCS2	495.58	81	81	1320000000	40	40	63		50034	Magnesium chelatase OS=Mycobacterium smegmatis (strain ATCC 700084 / mc(2)155) OX=246196 GN=MSMEG_5512 PE=4 SV=1
226	286	A0R2A4|A0R2A4_MYCS2	494.92	62	62	496000000	38	38	51	Deamidation (NQ)	63724	ATP-dependent RNA helicase DeaD OS=Mycobacterium smegmatis (strain ATCC 700084 / mc(2)155) OX=246196 GN=deaD PE=3 SV=1
226	287	I7GEM9|I7GEM9_MYCS2	494.92	62	62	496000000	38	38	51	Deamidation (NQ)	63724	ATP-dependent RNA helicase DeaD OS=Mycobacterium smegmatis (strain ATCC 700084 / mc(2)155) OX=246196 GN=deaD PE=3 SV=1
212	1843	sp|A0QSG0|RL24_MYCS2	493.82	88	88	3240000000	25	25	54	Oxidation (M); Deamidation (NQ)	11206	50S ribosomal protein L24 OS=Mycobacterium smegmatis (strain ATCC 700084 / mc(2)155) OX=246196 GN=rplX PE=1 SV=1
382	882	A0QU52|A0QU52_MYCS2	493.04	90	90	1100000000	17	17	36	Carbamidomethylation; Oxidation (M); Deamidation (NQ)	33874	Alcohol dehydrogenase OS=Mycobacterium smegmatis (strain ATCC 700084 / mc(2)155) OX=246196 GN=MSMEG_2079 PE=4 SV=1
382	883	I7FAC5|I7FAC5_MYCS2	493.04	90	90	1100000000	17	17	36	Carbamidomethylation; Oxidation (M); Deamidation (NQ)	33874	Alcohol dehydrogenase zinc-binding protein OS=Mycobacterium smegmatis (strain ATCC 700084 / mc(2)155) OX=246196 GN=MSMEI_2034 PE=4 SV=1
116	77	sp|A0QVX6|Y2731_MYCS2	492.96	76	76	1260000000	45	45	72	Carbamidomethylation; Deamidation (NQ)	49735	Uncharacterized protein MSMEG_2731/MSMEI_2664 OS=Mycobacterium smegmatis (strain ATCC 700084 / mc(2)155) OX=246196 GN=MSMEG_2731 PE=1 SV=1
412	707	sp|A0QR33|GSA_MYCS2	492.78	69	69	899000000	22	22	35	Carbamidomethylation; Oxidation (M)	46772	Glutamate-1-semialdehyde 2 1-aminomutase OS=Mycobacterium smegmatis (strain ATCC 700084 / mc(2)155) OX=246196 GN=hemL PE=3 SV=1
357	627	I7G3K8|I7G3K8_MYCS2	492.75	59	59	624000000	29	29	37	Oxidation (M); Deamidation (NQ)	60231	Fatty-acid-CoA ligase FadD2 OS=Mycobacterium smegmatis (strain ATCC 700084 / mc(2)155) OX=246196 GN=fadD2 PE=4 SV=1
184	248	A0QTQ8|A0QTQ8_MYCS2	492.34	75	75	689000000	30	30	58	Carbamidomethylation; Oxidation (M); Deamidation (NQ)	54717	DEAD/DEAH box helicase OS=Mycobacterium smegmatis (strain ATCC 700084 / mc(2)155) OX=246196 GN=MSMEG_1930 PE=3 SV=1
211	244	I7G5N6|I7G5N6_MYCS2	492.27	74	74	1120000000	28	28	54	Oxidation (M); Deamidation (NQ)	43508	Acyl-CoA dehydrogenase OS=Mycobacterium smegmatis (strain ATCC 700084 / mc(2)155) OX=246196 GN=fadE23 PE=3 SV=1
211	245	A0QU53|A0QU53_MYCS2	492.27	74	74	1120000000	28	28	54	Oxidation (M); Deamidation (NQ)	43508	Putative acyl-CoA dehydrogenase OS=Mycobacterium smegmatis (strain ATCC 700084 / mc(2)155) OX=246196 GN=MSMEG_2080 PE=3 SV=1
294	316	sp|A0QU58|RF2_MYCS2	492	83	83	611000000	27	27	43	Carbamidomethylation; Oxidation (M); Deamidation (NQ)	41243	Peptide chain release factor 2 OS=Mycobacterium smegmatis (strain ATCC 700084 / mc(2)155) OX=246196 GN=prfB PE=1 SV=1
217	1763	I7G4K2|I7G4K2_MYCS2	491.85	86	86	3730000000	17	17	53	Carbamidomethylation; Oxidation (M); Deamidation (NQ)	23544	Uncharacterized protein OS=Mycobacterium smegmatis (strain ATCC 700084 / mc(2)155) OX=246196 GN=MSMEI_1639 PE=4 SV=1
217	1764	A0QT18|A0QT18_MYCS2	491.85	86	86	3730000000	17	17	53	Carbamidomethylation; Oxidation (M); Deamidation (NQ)	23544	Uncharacterized protein OS=Mycobacterium smegmatis (strain ATCC 700084 / mc(2)155) OX=246196 GN=MSMEG_1680 PE=4 SV=1
158	997	sp|A0QSG4|RL6_MYCS2	491.43	95	95	4950000000	27	27	62	Oxidation (M); Deamidation (NQ)	19453	50S ribosomal protein L6 OS=Mycobacterium smegmatis (strain ATCC 700084 / mc(2)155) OX=246196 GN=rplF PE=1 SV=1
349	241	A0QNT6|A0QNT6_MYCS2	491.33	71	71	487000000	26	26	38	Carbamidomethylation; Deamidation (NQ)	46087	Formyl-CoA:oxalate CoA-transferase OS=Mycobacterium smegmatis (strain ATCC 700084 / mc(2)155) OX=246196 GN=frc PE=3 SV=1
314	785	sp|A0QSU4|Y1603_MYCS2	491.26	88	88	834000000	23	23	42	Carbamidomethylation; Deamidation (NQ)	39006	Uncharacterized oxidoreductase MSMEG_1603/MSMEI_1564 OS=Mycobacterium smegmatis (strain ATCC 700084 / mc(2)155) OX=246196 GN=MSMEG_1603 PE=1 SV=1
307	601	A0R067|A0R067_MYCS2	490.36	68	68	1500000000	23	23	43	Carbamidomethylation; Oxidation (M); Deamidation (NQ)	38777	Aminomethyltransferase OS=Mycobacterium smegmatis (strain ATCC 700084 / mc(2)155) OX=246196 GN=gcvT PE=3 SV=1
307	602	I7GD70|I7GD70_MYCS2	490.36	68	68	1500000000	23	23	43	Carbamidomethylation; Oxidation (M); Deamidation (NQ)	38777	Aminomethyltransferase OS=Mycobacterium smegmatis (strain ATCC 700084 / mc(2)155) OX=246196 GN=gcvT PE=3 SV=1
431	706	I7GFT2|I7GFT2_MYCS2	490.15	60	60	734000000	21	21	34	Carbamidomethylation; Deamidation (NQ)	43105	Phosphoribosylamine--glycine ligase OS=Mycobacterium smegmatis (strain ATCC 700084 / mc(2)155) OX=246196 GN=purD PE=3 SV=1
332	1075	I7FA39|I7FA39_MYCS2	489.83	62	62	314000000	28	27	39	Carbamidomethylation; Oxidation (M)	58047	60 kDa chaperonin OS=Mycobacterium smegmatis (strain ATCC 700084 / mc(2)155) OX=246196 GN=MSMEI_1934 PE=3 SV=1
332	1076	sp|A0QTV4|MIMG_MYCS2	489.83	62	62	314000000	28	27	39	Carbamidomethylation; Oxidation (M)	58047	Chaperonin-like protein MimG OS=Mycobacterium smegmatis (strain ATCC 700084 / mc(2)155) OX=246196 GN=mimG PE=3 SV=1
405	909	I7FW12|I7FW12_MYCS2	489.74	76	76	820000000	17	17	35	Carbamidomethylation; Oxidation (M); Deamidation (NQ)	33513	Thioredoxin reductase OS=Mycobacterium smegmatis (strain ATCC 700084 / mc(2)155) OX=246196 GN=trxB PE=3 SV=1
405	910	A0R7I9|A0R7I9_MYCS2	489.74	76	76	820000000	17	17	35	Carbamidomethylation; Oxidation (M); Deamidation (NQ)	33513	Thioredoxin reductase OS=Mycobacterium smegmatis (strain ATCC 700084 / mc(2)155) OX=246196 GN=trxB PE=1 SV=1
286	516	A0QUP4|A0QUP4_MYCS2	489.37	57	57	16800000	29	3	45	Carbamidomethylation; Oxidation (M); Deamidation (NQ)	62043	Pyruvate dehydrogenase OS=Mycobacterium smegmatis (strain ATCC 700084 / mc(2)155) OX=246196 GN=MSMEG_2280 PE=3 SV=1
286	517	I7FIT1|I7FIT1_MYCS2	489.37	57	57	16800000	29	3	45	Carbamidomethylation; Oxidation (M); Deamidation (NQ)	62043	Thiamine pyrophosphate-requiring enzyme OS=Mycobacterium smegmatis (strain ATCC 700084 / mc(2)155) OX=246196 GN=MSMEI_2223 PE=3 SV=1
205	867	A0QT17|A0QT17_MYCS2	487.96	58	58	3210000000	24	24	54	Carbamidomethylation; Oxidation (M); Deamidation (NQ)	40729	Peptidase M20 domain-containing protein 2 OS=Mycobacterium smegmatis (strain ATCC 700084 / mc(2)155) OX=246196 GN=MSMEG_1679 PE=3 SV=1
205	868	I7F965|I7F965_MYCS2	487.96	58	58	3210000000	24	24	54	Carbamidomethylation; Oxidation (M); Deamidation (NQ)	40729	Peptidase M20 domain-containing protein 2 OS=Mycobacterium smegmatis (strain ATCC 700084 / mc(2)155) OX=246196 GN=amiB1 PE=3 SV=1
339	874	sp|A0R2G5|DAPD_MYCS2	487.78	82	82	1400000000	15	15	39	Carbamidomethylation; Oxidation (M); Deamidation (NQ)	32451	2 3 4 5-tetrahydropyridine-2 6-dicarboxylate N-succinyltransferase OS=Mycobacterium smegmatis (strain ATCC 700084 / mc(2)155) OX=246196 GN=dapD PE=3 SV=1
500	1363	sp|A0QWR4|EFP_MYCS2	487.51	74	74	705000000	17	17	31	Oxidation (M); Deamidation (NQ)	20553	Elongation factor P OS=Mycobacterium smegmatis (strain ATCC 700084 / mc(2)155) OX=246196 GN=efp PE=1 SV=1
162	1451	sp|A0R2X1|GREA_MYCS2	487.32	96	96	3330000000	21	21	61	Deamidation (NQ)	18005	Transcription elongation factor GreA OS=Mycobacterium smegmatis (strain ATCC 700084 / mc(2)155) OX=246196 GN=greA PE=1 SV=1
160	147	sp|A0QUW7|DNLJ_MYCS2	487.29	60	60	500000000	42	42	61	Carbamidomethylation; Oxidation (M); Deamidation (NQ)	76269	DNA ligase A OS=Mycobacterium smegmatis (strain ATCC 700084 / mc(2)155) OX=246196 GN=ligA PE=1 SV=1
303	242	A0QV52|A0QV52_MYCS2	487.28	78	78	1300000000	25	25	43	Carbamidomethylation; Oxidation (M); Deamidation (NQ)	49414	Adenosylmethionine--8-amino-7-oxononanoate transaminase OS=Mycobacterium smegmatis (strain ATCC 700084 / mc(2)155) OX=246196 GN=MSMEG_2450 PE=3 SV=1
303	243	I7G6M8|I7G6M8_MYCS2	487.28	78	78	1300000000	25	25	43	Carbamidomethylation; Oxidation (M); Deamidation (NQ)	49414	Aminotransferase class-III OS=Mycobacterium smegmatis (strain ATCC 700084 / mc(2)155) OX=246196 GN=MSMEI_2388 PE=3 SV=1
418	460	I7FYQ2|I7FYQ2_MYCS2	487.09	57	57	768000000	22	22	34	Carbamidomethylation; Oxidation (M)	49067	Pyridine nucleotide-disulfide oxidoreductase dimerization region OS=Mycobacterium smegmatis (strain ATCC 700084 / mc(2)155) OX=246196 GN=lpdA PE=4 SV=1
418	461	A0QT69|A0QT69_MYCS2	487.09	57	57	768000000	22	22	34	Carbamidomethylation; Oxidation (M)	49067	Dihydrolipoamide dehydrogenase OS=Mycobacterium smegmatis (strain ATCC 700084 / mc(2)155) OX=246196 GN=MSMEG_1735 PE=4 SV=1
406	982	A0QSJ0|A0QSJ0_MYCS2	486.86	91	91	1110000000	16	16	35	Carbamidomethylation; Oxidation (M); Deamidation (NQ)	29368	3-hydroxyisobutyrate dehydrogenase OS=Mycobacterium smegmatis (strain ATCC 700084 / mc(2)155) OX=246196 GN=mmsB PE=3 SV=1
406	983	I7FGG0|I7FGG0_MYCS2	486.86	91	91	1110000000	16	16	35	Carbamidomethylation; Oxidation (M); Deamidation (NQ)	29368	3-hydroxyisobutyrate dehydrogenase OS=Mycobacterium smegmatis (strain ATCC 700084 / mc(2)155) OX=246196 GN=mmsB PE=3 SV=1
152	485	A0QR00|A0QR00_MYCS2	486.14	97	97	2430000000	29	29	63	Carbamidomethylation; Oxidation (M); Deamidation (NQ)	27300	2 3-bisphosphoglycerate-dependent phosphoglycerate mutase OS=Mycobacterium smegmatis (strain ATCC 700084 / mc(2)155) OX=246196 GN=gpmA PE=3 SV=1
152	486	I7FXB6|I7FXB6_MYCS2	486.14	97	97	2430000000	29	29	63	Carbamidomethylation; Oxidation (M); Deamidation (NQ)	27300	2 3-bisphosphoglycerate-dependent phosphoglycerate mutase OS=Mycobacterium smegmatis (strain ATCC 700084 / mc(2)155) OX=246196 GN=gpmA PE=3 SV=1
125	329	sp|A0R7G6|INO1_MYCS2	485.76	77	77	1530000000	32	32	69	Carbamidomethylation; Oxidation (M); Deamidation (NQ)	39300	Inositol-3-phosphate synthase OS=Mycobacterium smegmatis (strain ATCC 700084 / mc(2)155) OX=246196 GN=ino1 PE=1 SV=1
421	695	A0R6Z9|A0R6Z9_MYCS2	484.89	73	73	57200000	22	1	34	Carbamidomethylation; Oxidation (M); Deamidation (NQ)	32612	Putative oxidoreductase YdbC OS=Mycobacterium smegmatis (strain ATCC 700084 / mc(2)155) OX=246196 GN=MSMEG_6730 PE=4 SV=1
267	462	A0QWJ6|A0QWJ6_MYCS2	484.61	51	51	195000000	32	32	46	Carbamidomethylation; Deamidation (NQ)	87931	GTP pyrophosphokinase OS=Mycobacterium smegmatis (strain ATCC 700084 / mc(2)155) OX=246196 GN=relA PE=3 SV=1
267	463	I7FCZ4|I7FCZ4_MYCS2	484.61	51	51	195000000	32	32	46	Carbamidomethylation; Deamidation (NQ)	87931	GTP pyrophosphokinase RelA OS=Mycobacterium smegmatis (strain ATCC 700084 / mc(2)155) OX=246196 GN=relA PE=3 SV=1
285	453	I7GCI5|I7GCI5_MYCS2	483.78	59	59	18000000	28	2	45	Carbamidomethylation; Oxidation (M); Deamidation (NQ)	62005	Thiamine pyrophosphate enzyme-like TPP-binding protein OS=Mycobacterium smegmatis (strain ATCC 700084 / mc(2)155) OX=246196 GN=MSMEI_3871 PE=3 SV=1
285	454	A0QZB5|A0QZB5_MYCS2	483.78	59	59	18000000	28	2	45	Carbamidomethylation; Oxidation (M); Deamidation (NQ)	62005	Pyruvate dehydrogenase OS=Mycobacterium smegmatis (strain ATCC 700084 / mc(2)155) OX=246196 GN=MSMEG_3964 PE=3 SV=1
546	447	I7G517|I7G517_MYCS2	483.55	80	80	229000000	20	20	29	Carbamidomethylation; Deamidation (NQ)	44224	Mannose-6-phosphate isomerase OS=Mycobacterium smegmatis (strain ATCC 700084 / mc(2)155) OX=246196 GN=manA PE=3 SV=1
494	569	A0R261|A0R261_MYCS2	483.3	55	55	256000000	22	22	31	Deamidation (NQ)	61076	Bacterial extracellular solute-binding protein family protein 5 OS=Mycobacterium smegmatis (strain ATCC 700084 / mc(2)155) OX=246196 GN=MSMEG_4999 PE=4 SV=1
494	570	I7FIX9|I7FIX9_MYCS2	483.3	55	55	256000000	22	22	31	Deamidation (NQ)	61076	Uncharacterized protein OS=Mycobacterium smegmatis (strain ATCC 700084 / mc(2)155) OX=246196 GN=MSMEI_4871 PE=4 SV=1
306	336	I7G6W8|I7G6W8_MYCS2	482.87	78	78	554000000	24	24	43	Carbamidomethylation; Oxidation (M); Deamidation (NQ)	40481	4-hydroxy-3-methylbut-2-en-1-yl diphosphate synthase (flavodoxin) OS=Mycobacterium smegmatis (strain ATCC 700084 / mc(2)155) OX=246196 GN=ispG PE=3 SV=1
306	337	A0QVH9|A0QVH9_MYCS2	482.87	78	78	554000000	24	24	43	Carbamidomethylation; Oxidation (M); Deamidation (NQ)	40481	4-hydroxy-3-methylbut-2-en-1-yl diphosphate synthase (flavodoxin) OS=Mycobacterium smegmatis (strain ATCC 700084 / mc(2)155) OX=246196 GN=ispG PE=3 SV=1
330	805	A0R4Z5|A0R4Z5_MYCS2	482.42	66	66	594000000	21	21	40	Carbamidomethylation; Oxidation (M); Deamidation (NQ)	40665	Acetyl-CoA acetyltransferase OS=Mycobacterium smegmatis (strain ATCC 700084 / mc(2)155) OX=246196 GN=MSMEG_6008 PE=3 SV=1
330	806	I7GF99|I7GF99_MYCS2	482.42	66	66	594000000	21	21	40	Carbamidomethylation; Oxidation (M); Deamidation (NQ)	40665	Putative acetyl-COA acetyltransferase Fada6 (Acetoacetyl-COA thiolase) OS=Mycobacterium smegmatis (strain ATCC 700084 / mc(2)155) OX=246196 GN=fadA6 PE=3 SV=1
627	1194	I7FTL1|I7FTL1_MYCS2	482.23	77	77	470000000	16	16	26	Carbamidomethylation; Oxidation (M); Deamidation (NQ)	28029	2-keto-4-pentenoate hydratase OS=Mycobacterium smegmatis (strain ATCC 700084 / mc(2)155) OX=246196 GN=mhpD PE=4 SV=1
627	1195	A0R4S8|A0R4S8_MYCS2	482.23	77	77	470000000	16	16	26	Carbamidomethylation; Oxidation (M); Deamidation (NQ)	28029	2-keto-4-pentenoate hydratase OS=Mycobacterium smegmatis (strain ATCC 700084 / mc(2)155) OX=246196 GN=MSMEG_5940 PE=4 SV=1
143	696	A0R0B4|A0R0B4_MYCS2	481.83	74	74	2600000000	25	25	64	Carbamidomethylation; Oxidation (M); Deamidation (NQ)	43787	3-oxoacyl-[acyl-carrier-protein] synthase 1 OS=Mycobacterium smegmatis (strain ATCC 700084 / mc(2)155) OX=246196 GN=MSMEG_4327 PE=3 SV=1
143	697	I7FPP0|I7FPP0_MYCS2	481.83	74	74	2600000000	25	25	64	Carbamidomethylation; Oxidation (M); Deamidation (NQ)	43787	3-oxoacyl-(Acyl-carrier-protein) synthase 1 KasA OS=Mycobacterium smegmatis (strain ATCC 700084 / mc(2)155) OX=246196 GN=kasA PE=3 SV=1
358	397	A0QSY1|A0QSY1_MYCS2	481.38	42	42	616000000	25	25	37	Oxidation (M); Deamidation (NQ)	95529	ABC transporter ATP-binding protein OS=Mycobacterium smegmatis (strain ATCC 700084 / mc(2)155) OX=246196 GN=MSMEG_1642 PE=4 SV=1
358	398	I7G4H0|I7G4H0_MYCS2	481.38	42	42	616000000	25	25	37	Oxidation (M); Deamidation (NQ)	95832	Conserved transmembrane ATP-binding protein ABC transporter OS=Mycobacterium smegmatis (strain ATCC 700084 / mc(2)155) OX=246196 GN=MSMEI_1603 PE=4 SV=1
345	1052	sp|P71534|FABG_MYCS2	481.31	80	80	1230000000	17	17	39	Carbamidomethylation; Oxidation (M); Deamidation (NQ)	26641	3-oxoacyl-[acyl-carrier-protein] reductase FabG OS=Mycobacterium smegmatis (strain ATCC 700084 / mc(2)155) OX=246196 GN=fabG PE=1 SV=2
453	1003	A0QZZ1|A0QZZ1_MYCS2	480.43	51	51	364000000	20	20	32	Carbamidomethylation; Oxidation (M); Deamidation (NQ)	47856	Peptidase M20 OS=Mycobacterium smegmatis (strain ATCC 700084 / mc(2)155) OX=246196 GN=MSMEG_4200 PE=4 SV=1
453	1004	I7FGL5|I7FGL5_MYCS2	480.43	51	51	364000000	20	20	32	Carbamidomethylation; Oxidation (M); Deamidation (NQ)	47856	Peptidase M20 OS=Mycobacterium smegmatis (strain ATCC 700084 / mc(2)155) OX=246196 GN=MSMEI_4102 PE=4 SV=1
482	444	sp|A0QWQ9|AROC_MYCS2	480.38	62	62	434000000	17	17	31	Oxidation (M); Deamidation (NQ)	41944	Chorismate synthase OS=Mycobacterium smegmatis (strain ATCC 700084 / mc(2)155) OX=246196 GN=aroC PE=3 SV=1
637	2005	I7FG09|I7FG09_MYCS2	480.36	66	66	393000000	14	14	26	Oxidation (M); Deamidation (NQ)	33732	Putative ribose ABC transporter periplasmic D-ribose-bindingprotein OS=Mycobacterium smegmatis (strain ATCC 700084 / mc(2)155) OX=246196 GN=MSMEI_1335 PE=4 SV=1
637	2006	A0QS72|A0QS72_MYCS2	480.36	63	63	393000000	14	14	26	Oxidation (M); Deamidation (NQ)	35638	Ribose ABC transporter periplasmic binding protein OS=Mycobacterium smegmatis (strain ATCC 700084 / mc(2)155) OX=246196 GN=MSMEG_1374 PE=4 SV=1
457	863	I7GBI2|I7GBI2_MYCS2	480.04	64	64	13400000	22	1	32	Carbamidomethylation; Oxidation (M); Deamidation (NQ)	37854	Aldo/keto reductase OS=Mycobacterium smegmatis (strain ATCC 700084 / mc(2)155) OX=246196 GN=MSMEI_6546 PE=4 SV=1
268	831	I7F6J0|I7F6J0_MYCS2	479.93	91	91	829000000	27	27	46	Carbamidomethylation; Oxidation (M); Deamidation (NQ)	32436	Uncharacterized protein OS=Mycobacterium smegmatis (strain ATCC 700084 / mc(2)155) OX=246196 GN=MSMEI_0725 PE=4 SV=1
268	832	A0QQF9|A0QQF9_MYCS2	479.93	91	91	829000000	27	27	46	Carbamidomethylation; Oxidation (M); Deamidation (NQ)	32436	Uncharacterized protein OS=Mycobacterium smegmatis (strain ATCC 700084 / mc(2)155) OX=246196 GN=MSMEG_0741 PE=4 SV=1
634	1613	sp|A0QWH1|Y2940_MYCS2	479.83	76	76	1090000000	19	19	26	Carbamidomethylation; Oxidation (M); Deamidation (NQ)	26766	Probable transcriptional regulatory protein MSMEG_2940/MSMEI_2866 OS=Mycobacterium smegmatis (strain ATCC 700084 / mc(2)155) OX=246196 GN=MSMEG_2940 PE=1 SV=1
397	450	sp|A0R5R7|Y6286_MYCS2	479.56	64	64	643000000	23	23	35	Carbamidomethylation; Deamidation (NQ)	46411	Putative aminotransferase MSMEG_6286/MSMEI_6121 OS=Mycobacterium smegmatis (strain ATCC 700084 / mc(2)155) OX=246196 GN=MSMEG_6286 PE=1 SV=1
227	234	I7FHY8|I7FHY8_MYCS2	479.12	75	75	493000000	29	29	51	Carbamidomethylation; Oxidation (M)	48354	ABC transporter ATP-binding protein OS=Mycobacterium smegmatis (strain ATCC 700084 / mc(2)155) OX=246196 GN=MSMEI_1911 PE=4 SV=1
227	231	A0QTT2|A0QTT2_MYCS2	479.12	76	76	493000000	29	29	51	Carbamidomethylation; Oxidation (M)	47854	ABC1 family protein OS=Mycobacterium smegmatis (strain ATCC 700084 / mc(2)155) OX=246196 GN=MSMEG_1954 PE=4 SV=1
597	1585	A0QTV3|A0QTV3_MYCS2	479.1	79	79	328000000	16	16	27	Carbamidomethylation; Deamidation (NQ)	35861	Alcohol dehydrogenase OS=Mycobacterium smegmatis (strain ATCC 700084 / mc(2)155) OX=246196 GN=MSMEG_1977 PE=3 SV=1
597	1586	I7G6Z4|I7G6Z4_MYCS2	479.1	79	79	328000000	16	16	27	Carbamidomethylation; Deamidation (NQ)	35861	Zn-dependent alcohol dehydrogenase OS=Mycobacterium smegmatis (strain ATCC 700084 / mc(2)155) OX=246196 GN=MSMEI_1933 PE=3 SV=1
175	160	sp|A0R7H5|SYL_MYCS2	478.83	59	59	711000000	42	42	59	Carbamidomethylation; Oxidation (M); Deamidation (NQ)	106556	Leucine--tRNA ligase OS=Mycobacterium smegmatis (strain ATCC 700084 / mc(2)155) OX=246196 GN=leuS PE=1 SV=1
207	693	A0QTE3|A0QTE3_MYCS2	478.72	81	81	1040000000	28	28	54	Carbamidomethylation; Oxidation (M); Deamidation (NQ)	32851	Putative thiosulfate sulfurtransferase OS=Mycobacterium smegmatis (strain ATCC 700084 / mc(2)155) OX=246196 GN=MSMEG_1809 PE=4 SV=1
207	694	I7G4Y4|I7G4Y4_MYCS2	478.72	81	81	1040000000	28	28	54	Carbamidomethylation; Oxidation (M); Deamidation (NQ)	32851	Sulfurtransferase OS=Mycobacterium smegmatis (strain ATCC 700084 / mc(2)155) OX=246196 GN=sseA PE=4 SV=1
36	688	sp|A0QSL7|RS4_MYCS2	478.27	93	93	8380000000	42	42	110	Oxidation (M); Deamidation (NQ)	23376	30S ribosomal protein S4 OS=Mycobacterium smegmatis (strain ATCC 700084 / mc(2)155) OX=246196 GN=rpsD PE=1 SV=1
422	505	I7FDC2|I7FDC2_MYCS2	477.84	94	94	556000000	23	23	34	Carbamidomethylation; Oxidation (M); Deamidation (NQ)	43944	Cysteine desulfurase OS=Mycobacterium smegmatis (strain ATCC 700084 / mc(2)155) OX=246196 GN=csd PE=3 SV=1
422	506	A0QX02|A0QX02_MYCS2	477.84	94	94	556000000	23	23	34	Carbamidomethylation; Oxidation (M); Deamidation (NQ)	43944	Cysteine desulfurase OS=Mycobacterium smegmatis (strain ATCC 700084 / mc(2)155) OX=246196 GN=MSMEG_3125 PE=3 SV=1
169	1524	sp|A0QVE0|RRF_MYCS2	476.84	90	90	2440000000	28	28	60	Oxidation (M); Deamidation (NQ)	20824	Ribosome-recycling factor OS=Mycobacterium smegmatis (strain ATCC 700084 / mc(2)155) OX=246196 GN=frr PE=1 SV=1
290	304	A0QNY8|A0QNY8_MYCS2	476.77	53	53	293000000	32	32	44	Carbamidomethylation; Oxidation (M); Deamidation (NQ)	84173	ABC transporter ATP-binding protein OS=Mycobacterium smegmatis (strain ATCC 700084 / mc(2)155) OX=246196 GN=MSMEG_0211 PE=4 SV=1
290	305	I7F4Y8|I7F4Y8_MYCS2	476.77	53	53	293000000	32	32	44	Carbamidomethylation; Oxidation (M); Deamidation (NQ)	84173	UvrA-like ABC transporter OS=Mycobacterium smegmatis (strain ATCC 700084 / mc(2)155) OX=246196 GN=MSMEI_0204 PE=4 SV=1
767	2937	A0R4H6|A0R4H6_MYCS2	476.51	98	98	860000000	13	13	22	Carbamidomethylation; Deamidation (NQ)	17203	Glutathione peroxidase OS=Mycobacterium smegmatis (strain ATCC 700084 / mc(2)155) OX=246196 GN=MSMEG_5837 PE=3 SV=1
767	2938	I7GFS6|I7GFS6_MYCS2	476.51	98	98	860000000	13	13	22	Carbamidomethylation; Deamidation (NQ)	17203	Glutathione peroxidase OS=Mycobacterium smegmatis (strain ATCC 700084 / mc(2)155) OX=246196 GN=MSMEI_5679 PE=3 SV=1
320	562	A0R1D4|A0R1D4_MYCS2	476.47	97	97	573000000	29	29	41	Carbamidomethylation; Oxidation (M); Deamidation (NQ)	40373	Pyruvate dehydrogenase E1 component alpha subunit OS=Mycobacterium smegmatis (strain ATCC 700084 / mc(2)155) OX=246196 GN=MSMEG_4712 PE=4 SV=1
320	563	I7GCR8|I7GCR8_MYCS2	476.47	97	97	573000000	29	29	41	Carbamidomethylation; Oxidation (M); Deamidation (NQ)	40373	Pyruvate dehydrogenase E1 component (Alpha subunit) PdhA OS=Mycobacterium smegmatis (strain ATCC 700084 / mc(2)155) OX=246196 GN=MSMEI_4595 PE=4 SV=1
300	969	sp|P0CH37|ADHC2_MYCS2	476.21	77	77	1070000000	23	23	43	Carbamidomethylation; Oxidation (M)	37200	NADP-dependent alcohol dehydrogenase C 2 OS=Mycobacterium smegmatis (strain ATCC 700084 / mc(2)155) OX=246196 GN=adhC2 PE=1 SV=1
300	970	sp|P0CH36|ADHC1_MYCS2	476.21	77	77	1070000000	23	23	43	Carbamidomethylation; Oxidation (M)	37200	NADP-dependent alcohol dehydrogenase C 1 OS=Mycobacterium smegmatis (strain ATCC 700084 / mc(2)155) OX=246196 GN=adhc1 PE=1 SV=1
371	817	A0R2H7|A0R2H7_MYCS2	475.92	76	76	862000000	23	23	36	Carbamidomethylation; Deamidation (NQ)	35421	Proline dehydrogenase OS=Mycobacterium smegmatis (strain ATCC 700084 / mc(2)155) OX=246196 GN=MSMEG_5117 PE=4 SV=1
371	818	I7FRM7|I7FRM7_MYCS2	475.92	76	76	862000000	23	23	36	Carbamidomethylation; Deamidation (NQ)	35421	L-proline dehydrogenase OS=Mycobacterium smegmatis (strain ATCC 700084 / mc(2)155) OX=246196 GN=MSMEI_4989 PE=4 SV=1
157	68	A0QSL1|A0QSL1_MYCS2	475.89	75	75	1450000000	36	36	62	Oxidation (M); Deamidation (NQ)	54605	Spfh domain/band 7 family protein putative OS=Mycobacterium smegmatis (strain ATCC 700084 / mc(2)155) OX=246196 GN=MSMEG_1517 PE=4 SV=1
157	69	I7G5T8|I7G5T8_MYCS2	475.89	75	75	1450000000	36	36	62	Oxidation (M); Deamidation (NQ)	54605	SPFH domain / Band 7 family protein OS=Mycobacterium smegmatis (strain ATCC 700084 / mc(2)155) OX=246196 GN=MSMEI_1481 PE=4 SV=1
376	389	I7FCZ2|I7FCZ2_MYCS2	475.88	61	61	842000000	24	24	36	Carbamidomethylation; Oxidation (M); Deamidation (NQ)	52057	Aldehyde Dehydrogenase OS=Mycobacterium smegmatis (strain ATCC 700084 / mc(2)155) OX=246196 GN=MSMEI_0302 PE=3 SV=1
456	488	A0R2Y4|A0R2Y4_MYCS2	475.8	83	83	659000000	21	21	32	Carbamidomethylation; Oxidation (M); Deamidation (NQ)	36916	Enoyl-CoA hydratase OS=Mycobacterium smegmatis (strain ATCC 700084 / mc(2)155) OX=246196 GN=MSMEG_5276 PE=4 SV=1
456	489	I7GDU3|I7GDU3_MYCS2	475.8	83	83	659000000	21	21	32	Carbamidomethylation; Oxidation (M); Deamidation (NQ)	36916	Enoyl-CoA hydratase EchA9 OS=Mycobacterium smegmatis (strain ATCC 700084 / mc(2)155) OX=246196 GN=echA9 PE=4 SV=1
329	833	sp|A0QYB3|XYPA_MYCS2	475.48	87	87	299000000	26	22	40	Oxidation (M); Deamidation (NQ)	36081	Xylitol-binding protein OS=Mycobacterium smegmatis (strain ATCC 700084 / mc(2)155) OX=246196 GN=xypA PE=1 SV=1
255	754	A0R012|A0R012_MYCS2	475.43	81	81	1100000000	21	21	48	Carbamidomethylation; Oxidation (M); Deamidation (NQ)	39134	Cell division protein FtsZ OS=Mycobacterium smegmatis (strain ATCC 700084 / mc(2)155) OX=246196 GN=ftsZ PE=3 SV=1
415	176	sp|A0R4S9|3O1D_MYCS2	475.12	55	55	370000000	26	26	34	Carbamidomethylation; Oxidation (M); Deamidation (NQ)	61453	3-oxosteroid 1-dehydrogenase OS=Mycobacterium smegmatis (strain ATCC 700084 / mc(2)155) OX=246196 GN=ksdD PE=1 SV=1
213	194	I7GD56|I7GD56_MYCS2	474.88	48	48	792000000	34	34	53	Carbamidomethylation; Oxidation (M); Deamidation (NQ)	95918	Glycogen phosphorylase OS=Mycobacterium smegmatis (strain ATCC 700084 / mc(2)155) OX=246196 GN=MSMEI_4788 PE=4 SV=1
213	195	A0R1Y2|A0R1Y2_MYCS2	474.88	48	48	792000000	34	34	53	Carbamidomethylation; Oxidation (M); Deamidation (NQ)	95918	Alpha-glucan phosphorylase family protein OS=Mycobacterium smegmatis (strain ATCC 700084 / mc(2)155) OX=246196 GN=MSMEG_4915 PE=4 SV=1
82	331	I7G7T9|I7G7T9_MYCS2	474.86	83	83	2290000000	36	36	84	Carbamidomethylation; Oxidation (M); Deamidation (NQ)	43095	Geranylgeranyl reductase OS=Mycobacterium smegmatis (strain ATCC 700084 / mc(2)155) OX=246196 GN=MSMEI_0998 PE=4 SV=1
82	332	A0QR89|A0QR89_MYCS2	474.86	83	83	2290000000	36	36	84	Carbamidomethylation; Oxidation (M); Deamidation (NQ)	43095	Geranylgeranyl reductase OS=Mycobacterium smegmatis (strain ATCC 700084 / mc(2)155) OX=246196 GN=MSMEG_1028 PE=4 SV=1
402	600	sp|A0QSQ1|GLMM_MYCS2	474.8	73	73	307000000	22	22	35	Carbamidomethylation; Deamidation (NQ)	46555	Phosphoglucosamine mutase OS=Mycobacterium smegmatis (strain ATCC 700084 / mc(2)155) OX=246196 GN=glmM PE=3 SV=1
278	731	sp|A0QWN3|SYDND_MYCS2	474.22	44	44	488000000	25	25	45	Carbamidomethylation	65170	Aspartate--tRNA(Asp/Asn) ligase OS=Mycobacterium smegmatis (strain ATCC 700084 / mc(2)155) OX=246196 GN=aspS PE=1 SV=1
477	710	I7GAR6|I7GAR6_MYCS2	473.83	60	60	417000000	24	24	31	Deamidation (NQ)	47058	UDP-galactopyranose mutase Glf OS=Mycobacterium smegmatis (strain ATCC 700084 / mc(2)155) OX=246196 GN=glf PE=4 SV=1
477	711	A0R629|A0R629_MYCS2	473.83	60	60	417000000	24	24	31	Deamidation (NQ)	47058	UDP-galactopyranose mutase OS=Mycobacterium smegmatis (strain ATCC 700084 / mc(2)155) OX=246196 GN=glf PE=1 SV=1
340	1348	I7F6E6|I7F6E6_MYCS2	473.78	76	76	1600000000	20	20	39	Carbamidomethylation; Oxidation (M)	33465	Luciferase-like monooxygenase superfamily OS=Mycobacterium smegmatis (strain ATCC 700084 / mc(2)155) OX=246196 GN=MSMEI_0685 PE=4 SV=1
340	1349	A0QQC1|A0QQC1_MYCS2	473.78	76	76	1600000000	20	20	39	Carbamidomethylation; Oxidation (M)	33465	Monooxygenase OS=Mycobacterium smegmatis (strain ATCC 700084 / mc(2)155) OX=246196 GN=MSMEG_0702 PE=4 SV=1
348	290	I7FGH9|I7FGH9_MYCS2	473.75	57	57	642000000	27	27	38	Carbamidomethylation	60840	Response regulator receiver modulated FAD-dependent pyridine nucleotide-disulfide oxidoreductase OS=Mycobacterium smegmatis (strain ATCC 700084 / mc(2)155) OX=246196 GN=MSMEI_1480 PE=4 SV=1
661	685	sp|A0QV09|Y2407_MYCS2	472.6	96	96	943000000	16	16	25	Carbamidomethylation; Deamidation (NQ)	29949	Uncharacterized oxidoreductase MSMEG_2407/MSMEI_2346 OS=Mycobacterium smegmatis (strain ATCC 700084 / mc(2)155) OX=246196 GN=MSMEG_2407 PE=1 SV=1
284	893	I7F4Z3|I7F4Z3_MYCS2	472.09	87	87	1340000000	24	24	45	Carbamidomethylation; Oxidation (M); Deamidation (NQ)	26449	Short-chain dehydrogenase/reductase SDR OS=Mycobacterium smegmatis (strain ATCC 700084 / mc(2)155) OX=246196 GN=MSMEI_0209 PE=4 SV=1
805	2157	A0QYG0|A0QYG0_MYCS2	472.07	96	96	381000000	11	11	21	Deamidation (NQ)	18177	Uncharacterized protein OS=Mycobacterium smegmatis (strain ATCC 700084 / mc(2)155) OX=246196 GN=MSMEG_3645 PE=4 SV=1
805	2158	I7G3A5|I7G3A5_MYCS2	472.07	96	96	381000000	11	11	21	Deamidation (NQ)	18177	Uncharacterized protein OS=Mycobacterium smegmatis (strain ATCC 700084 / mc(2)155) OX=246196 GN=MSMEI_3559 PE=4 SV=1
685	933	I7G927|I7G927_MYCS2	470.72	58	58	233000000	12	12	24	Carbamidomethylation; Oxidation (M); Deamidation (NQ)	39548	Zinc-containing alcohol dehydrogenase NAD dependent adhB OS=Mycobacterium smegmatis (strain ATCC 700084 / mc(2)155) OX=246196 GN=adhB PE=3 SV=1
685	934	A0R4K5|A0R4K5_MYCS2	470.72	58	58	233000000	12	12	24	Carbamidomethylation; Oxidation (M); Deamidation (NQ)	39548	Alcohol dehydrogenase B OS=Mycobacterium smegmatis (strain ATCC 700084 / mc(2)155) OX=246196 GN=MSMEG_5866 PE=3 SV=1
479	393	A0QYF6|A0QYF6_MYCS2	470.43	59	59	191000000	27	27	31	Carbamidomethylation; Oxidation (M); Deamidation (NQ)	80661	Uncharacterized protein OS=Mycobacterium smegmatis (strain ATCC 700084 / mc(2)155) OX=246196 GN=MSMEG_3641 PE=4 SV=1
479	394	I7GBT4|I7GBT4_MYCS2	470.43	59	59	191000000	27	27	31	Carbamidomethylation; Oxidation (M); Deamidation (NQ)	80661	von Willebrand factor type A OS=Mycobacterium smegmatis (strain ATCC 700084 / mc(2)155) OX=246196 GN=MSMEI_3556 PE=4 SV=1
223	479	I7FK71|I7FK71_MYCS2	470.07	79	79	1410000000	24	24	52	Carbamidomethylation; Oxidation (M); Deamidation (NQ)	35559	Ribose-phosphate pyrophosphokinase OS=Mycobacterium smegmatis (strain ATCC 700084 / mc(2)155) OX=246196 GN=prs PE=3 SV=1
223	480	A0R3C8|A0R3C8_MYCS2	470.07	79	79	1410000000	24	24	52	Carbamidomethylation; Oxidation (M); Deamidation (NQ)	35559	Ribose-phosphate pyrophosphokinase OS=Mycobacterium smegmatis (strain ATCC 700084 / mc(2)155) OX=246196 GN=prs PE=1 SV=1
523	1825	A0QS81|A0QS81_MYCS2	469.74	80	80	640000000	15	15	30	Carbamidomethylation; Oxidation (M); Deamidation (NQ)	26589	Endonuclease IV OS=Mycobacterium smegmatis (strain ATCC 700084 / mc(2)155) OX=246196 GN=MSMEG_1383 PE=3 SV=1
523	1826	I7FY19|I7FY19_MYCS2	469.74	80	80	640000000	15	15	30	Carbamidomethylation; Oxidation (M); Deamidation (NQ)	26589	Endonuclease IV OS=Mycobacterium smegmatis (strain ATCC 700084 / mc(2)155) OX=246196 GN=nfo PE=3 SV=1
215	835	sp|A0R4S6|HOA2_MYCS2	469.41	80	80	1230000000	26	26	53	Carbamidomethylation; Oxidation (M); Deamidation (NQ)	37265	4-hydroxy-2-oxovalerate aldolase 2 OS=Mycobacterium smegmatis (strain ATCC 700084 / mc(2)155) OX=246196 GN=bphI-2 PE=3 SV=1
177	96	I7G001|I7G001_MYCS2	469.36	65	65	1100000000	36	36	59	Carbamidomethylation; Oxidation (M); Deamidation (NQ)	54765	Signal recognition particle protein OS=Mycobacterium smegmatis (strain ATCC 700084 / mc(2)155) OX=246196 GN=ffh PE=3 SV=1
177	97	A0QV32|A0QV32_MYCS2	469.36	65	65	1100000000	36	36	59	Carbamidomethylation; Oxidation (M); Deamidation (NQ)	54765	Signal recognition particle protein OS=Mycobacterium smegmatis (strain ATCC 700084 / mc(2)155) OX=246196 GN=ffh PE=3 SV=1
346	166	A0R0R8|A0R0R8_MYCS2	468.37	59	59	331000000	27	27	38	Deamidation (NQ)	71674	Putative conserved transmembrane protein OS=Mycobacterium smegmatis (strain ATCC 700084 / mc(2)155) OX=246196 GN=MSMEG_4484 PE=4 SV=1
346	167	I7G5A6|I7G5A6_MYCS2	468.37	59	59	331000000	27	27	38	Deamidation (NQ)	71674	Putative conserved transmembrane protein OS=Mycobacterium smegmatis (strain ATCC 700084 / mc(2)155) OX=246196 GN=MSMEI_4373 PE=4 SV=1
373	636	A0QUG4|A0QUG4_MYCS2	468.37	50	50	257000000	26	26	36	Carbamidomethylation; Deamidation (NQ)	78559	ThiF family protein OS=Mycobacterium smegmatis (strain ATCC 700084 / mc(2)155) OX=246196 GN=MSMEG_2198 PE=4 SV=1
373	637	I7G5Y2|I7G5Y2_MYCS2	468.37	50	50	257000000	26	26	36	Carbamidomethylation; Deamidation (NQ)	78559	UBA/THIF-type NAD/FAD binding fold protein OS=Mycobacterium smegmatis (strain ATCC 700084 / mc(2)155) OX=246196 GN=MSMEI_2146 PE=4 SV=1
283	2615	I7FI06|I7FI06_MYCS2	468.37	64	64	172000000	13	2	45	Oxidation (M); Deamidation (NQ)	21509	ATP-dependent Clp protease proteolytic subunit OS=Mycobacterium smegmatis (strain ATCC 700084 / mc(2)155) OX=246196 GN=clpP PE=3 SV=1
409	468	A0QT51|A0QT51_MYCS2	468.3	46	46	486000000	19	19	35	Carbamidomethylation; Oxidation (M); Deamidation (NQ)	60402	Ribulokinase OS=Mycobacterium smegmatis (strain ATCC 700084 / mc(2)155) OX=246196 GN=araB PE=3 SV=1
409	469	I7F995|I7F995_MYCS2	468.3	46	46	486000000	19	19	35	Carbamidomethylation; Oxidation (M); Deamidation (NQ)	60402	Ribulokinase OS=Mycobacterium smegmatis (strain ATCC 700084 / mc(2)155) OX=246196 GN=MSMEI_1673 PE=3 SV=1
292	2617	A0R198|A0R198_MYCS2	467.63	64	64	2680000	12	1	44	Oxidation (M); Deamidation (NQ)	21856	ATP-dependent Clp protease proteolytic subunit OS=Mycobacterium smegmatis (strain ATCC 700084 / mc(2)155) OX=246196 GN=clpP PE=3 SV=1
413	823	I7G8S0|I7G8S0_MYCS2	467.29	90	90	402000000	21	21	35	Carbamidomethylation; Deamidation (NQ)	27026	Phosphoribosyl isomerase A OS=Mycobacterium smegmatis (strain ATCC 700084 / mc(2)155) OX=246196 GN=priA PE=3 SV=1
172	1977	sp|A0QV37|RS16_MYCS2	467.22	86	86	5250000000	24	24	60	Deamidation (NQ)	16768	30S ribosomal protein S16 OS=Mycobacterium smegmatis (strain ATCC 700084 / mc(2)155) OX=246196 GN=rpsP PE=1 SV=1
585	438	A0R214|A0R214_MYCS2	466.92	75	75	237000000	21	21	27	Carbamidomethylation; Deamidation (NQ)	39103	Peptide chain release factor 1 OS=Mycobacterium smegmatis (strain ATCC 700084 / mc(2)155) OX=246196 GN=prfA PE=3 SV=1
585	439	I7G6E7|I7G6E7_MYCS2	466.92	75	75	237000000	21	21	27	Carbamidomethylation; Deamidation (NQ)	39103	Peptide chain release factor 1 OS=Mycobacterium smegmatis (strain ATCC 700084 / mc(2)155) OX=246196 GN=prfA PE=3 SV=1
333	150	A0R730|A0R730_MYCS2	466.81	54	54	300000000	28	26	39	Carbamidomethylation	60886	Glycerol-3-phosphate dehydrogenase OS=Mycobacterium smegmatis (strain ATCC 700084 / mc(2)155) OX=246196 GN=MSMEG_6761 PE=3 SV=1
473	1556	A0QT32|A0QT32_MYCS2	466.53	98	98	646000000	14	14	32	Carbamidomethylation; Oxidation (M); Deamidation (NQ)	21949	Uracil phosphoribosyltransferase OS=Mycobacterium smegmatis (strain ATCC 700084 / mc(2)155) OX=246196 GN=upp PE=3 SV=1
473	1557	I7G4L9|I7G4L9_MYCS2	466.53	98	98	646000000	14	14	32	Carbamidomethylation; Oxidation (M); Deamidation (NQ)	21949	Uracil phosphoribosyltransferase OS=Mycobacterium smegmatis (strain ATCC 700084 / mc(2)155) OX=246196 GN=upp PE=3 SV=1
352	1096	sp|A0R083|GLN1A_MYCS2	464.74	60	60	386000000	20	20	38	Carbamidomethylation; Oxidation (M); Deamidation (NQ)	49825	Glutamine synthetase OS=Mycobacterium smegmatis (strain ATCC 700084 / mc(2)155) OX=246196 GN=glnA PE=1 SV=1
374	722	sp|A0QRD3|MENB_MYCS2	464.59	79	79	499000000	19	19	36	Carbamidomethylation; Oxidation (M); Deamidation (NQ)	34303	1 4-dihydroxy-2-naphthoyl-CoA synthase OS=Mycobacterium smegmatis (strain ATCC 700084 / mc(2)155) OX=246196 GN=menB PE=1 SV=1
433	564	I7GDI2|I7GDI2_MYCS2	464.43	64	64	259000000	23	23	33	Carbamidomethylation; Deamidation (NQ)	54512	Peptidase U62 modulator of DNA gyrase OS=Mycobacterium smegmatis (strain ATCC 700084 / mc(2)155) OX=246196 GN=MSMEI_4354 PE=4 SV=1
433	565	A0R0P9|A0R0P9_MYCS2	464.43	64	64	259000000	23	23	33	Carbamidomethylation; Deamidation (NQ)	54512	Modulator of DNA gyrase OS=Mycobacterium smegmatis (strain ATCC 700084 / mc(2)155) OX=246196 GN=MSMEG_4464 PE=4 SV=1
387	585	I7FPA9|I7FPA9_MYCS2	463.5	83	83	677000000	21	21	36	Carbamidomethylation; Oxidation (M)	31129	Short-chain dehydrogenase/reductase SDR OS=Mycobacterium smegmatis (strain ATCC 700084 / mc(2)155) OX=246196 GN=MSMEI_4090 PE=3 SV=1
387	586	A0QZX9|A0QZX9_MYCS2	463.5	83	83	677000000	21	21	36	Carbamidomethylation; Oxidation (M)	31129	Short chain dehydrogenase OS=Mycobacterium smegmatis (strain ATCC 700084 / mc(2)155) OX=246196 GN=MSMEG_4188 PE=3 SV=1
388	681	I7G8F6|I7G8F6_MYCS2	462.38	69	69	664000000	22	22	36	Carbamidomethylation; Deamidation (NQ)	32518	Oxppcycle protein OpcA OS=Mycobacterium smegmatis (strain ATCC 700084 / mc(2)155) OX=246196 GN=opcA PE=4 SV=1
388	682	A0QWX7|A0QWX7_MYCS2	462.38	69	69	664000000	22	22	36	Carbamidomethylation; Deamidation (NQ)	32518	OpcA protein OS=Mycobacterium smegmatis (strain ATCC 700084 / mc(2)155) OX=246196 GN=opcA PE=4 SV=1
238	1187	sp|A0QSP9|RS9_MYCS2	462.13	87	87	3970000000	22	22	49	Deamidation (NQ)	16765	30S ribosomal protein S9 OS=Mycobacterium smegmatis (strain ATCC 700084 / mc(2)155) OX=246196 GN=rpsI PE=1 SV=1
379	1036	sp|A0R638|SYS_MYCS2	461.22	59	59	466000000	23	23	36	Carbamidomethylation; Deamidation (NQ)	45514	Serine--tRNA ligase OS=Mycobacterium smegmatis (strain ATCC 700084 / mc(2)155) OX=246196 GN=serS PE=1 SV=1
742	815	I7GGA4|I7GGA4_MYCS2	460.94	50	50	158000000	20	20	22	Carbamidomethylation; Deamidation (NQ)	52337	FAD linked oxidase-like protein OS=Mycobacterium smegmatis (strain ATCC 700084 / mc(2)155) OX=246196 GN=MSMEI_6118 PE=4 SV=1
742	816	A0R5R4|A0R5R4_MYCS2	460.94	50	50	158000000	20	20	22	Carbamidomethylation; Deamidation (NQ)	52337	FAD binding domain protein OS=Mycobacterium smegmatis (strain ATCC 700084 / mc(2)155) OX=246196 GN=MSMEG_6283 PE=4 SV=1
718	3041	I7G6W0|I7G6W0_MYCS2	459.92	95	95	1110000000	11	11	23	Deamidation (NQ)	8447	Uncharacterized protein OS=Mycobacterium smegmatis (strain ATCC 700084 / mc(2)155) OX=246196 GN=MSMEI_1892 PE=4 SV=1
718	3042	A0QTR2|A0QTR2_MYCS2	459.92	95	95	1110000000	11	11	23	Deamidation (NQ)	8447	ATP-binding protein OS=Mycobacterium smegmatis (strain ATCC 700084 / mc(2)155) OX=246196 GN=MSMEG_1934 PE=4 SV=1
249	470	sp|A0R3D6|Y5435_MYCS2	459.76	60	60	741000000	27	27	48	Oxidation (M); Deamidation (NQ)	58778	Putative ligase MSMEG_5435/MSMEI_5285 OS=Mycobacterium smegmatis (strain ATCC 700084 / mc(2)155) OX=246196 GN=MSMEG_5435 PE=1 SV=1
400	1062	I7GGJ5|I7GGJ5_MYCS2	458.85	86	86	461000000	18	18	35	Deamidation (NQ)	23908	Uncharacterized protein OS=Mycobacterium smegmatis (strain ATCC 700084 / mc(2)155) OX=246196 GN=MSMEI_6388 PE=4 SV=1
400	1063	A0R6I9|A0R6I9_MYCS2	458.85	83	83	461000000	18	18	35	Deamidation (NQ)	24536	Uncharacterized protein OS=Mycobacterium smegmatis (strain ATCC 700084 / mc(2)155) OX=246196 GN=MSMEG_6565 PE=4 SV=1
568	962	A0QTR5|A0QTR5_MYCS2	458.42	53	53	398000000	20	20	28	Carbamidomethylation; Deamidation (NQ)	42890	Molybdopterin biosynthesis protein MoeB OS=Mycobacterium smegmatis (strain ATCC 700084 / mc(2)155) OX=246196 GN=MSMEG_1937 PE=4 SV=1
550	971	A0QPX3|A0QPX3_MYCS2	458.4	79	79	362000000	19	19	29	Oxidation (M)	34504	Sulfonate binding protein OS=Mycobacterium smegmatis (strain ATCC 700084 / mc(2)155) OX=246196 GN=MSMEG_0550 PE=4 SV=1
550	972	I7G200|I7G200_MYCS2	458.4	79	79	362000000	19	19	29	Oxidation (M)	34504	Aliphatic sulfonates family ABC transporter periplasmic ligand-binding protein OS=Mycobacterium smegmatis (strain ATCC 700084 / mc(2)155) OX=246196 GN=MSMEI_0535 PE=4 SV=1
706	1197	A0QRS0|A0QRS0_MYCS2	458.4	60	60	338000000	17	17	23	Carbamidomethylation; Oxidation (M)	44535	ABC-type transport system periplasmic substrate-binding protein OS=Mycobacterium smegmatis (strain ATCC 700084 / mc(2)155) OX=246196 GN=MSMEG_1216 PE=4 SV=1
706	1196	I7FXR2|I7FXR2_MYCS2	458.4	60	60	338000000	17	17	23	Carbamidomethylation; Oxidation (M)	44291	Extracellular ligand-binding receptor OS=Mycobacterium smegmatis (strain ATCC 700084 / mc(2)155) OX=246196 GN=MSMEI_1181 PE=4 SV=1
466	501	I7F7X4|I7F7X4_MYCS2	458.12	63	63	204000000	28	28	32	Carbamidomethylation; Oxidation (M)	63486	Type III restriction enzyme OS=Mycobacterium smegmatis (strain ATCC 700084 / mc(2)155) OX=246196 GN=MSMEI_1204 PE=4 SV=1
466	502	A0QRU1|A0QRU1_MYCS2	458.12	63	63	204000000	28	28	32	Carbamidomethylation; Oxidation (M)	63486	Type III restriction enzyme res subunit OS=Mycobacterium smegmatis (strain ATCC 700084 / mc(2)155) OX=246196 GN=MSMEG_1238 PE=4 SV=1
649	2256	A0QUM5|A0QUM5_MYCS2	457.8	72	72	525000000	13	13	25	Deamidation (NQ)	19386	Uncharacterized protein OS=Mycobacterium smegmatis (strain ATCC 700084 / mc(2)155) OX=246196 GN=MSMEG_2261 PE=4 SV=1
445	1724	I7FT54|I7FT54_MYCS2	457.57	69	69	529000000	16	16	33	Carbamidomethylation; Oxidation (M); Deamidation (NQ)	24649	Phosphate-specific transport system accessory protein PhoU OS=Mycobacterium smegmatis (strain ATCC 700084 / mc(2)155) OX=246196 GN=phoU2 PE=3 SV=1
445	1725	A0R4B7|A0R4B7_MYCS2	457.57	69	69	529000000	16	16	33	Carbamidomethylation; Oxidation (M); Deamidation (NQ)	24649	Phosphate-specific transport system accessory protein PhoU OS=Mycobacterium smegmatis (strain ATCC 700084 / mc(2)155) OX=246196 GN=phoU PE=3 SV=1
777	825	A0R773|A0R773_MYCS2	457.29	82	82	374000000	12	12	21	Carbamidomethylation; Oxidation (M); Deamidation (NQ)	34033	Sugar ABC transporter substrate-binding protein OS=Mycobacterium smegmatis (strain ATCC 700084 / mc(2)155) OX=246196 GN=MSMEG_6804 PE=4 SV=1
777	826	I7FVR7|I7FVR7_MYCS2	457.29	82	82	374000000	12	12	21	Carbamidomethylation; Oxidation (M); Deamidation (NQ)	34033	Periplasmic binding protein/LacI transcriptional regulator OS=Mycobacterium smegmatis (strain ATCC 700084 / mc(2)155) OX=246196 GN=MSMEI_6622 PE=4 SV=1
605	295	A0R2F1|A0R2F1_MYCS2	457.1	42	42	136000000	21	21	26	Deamidation (NQ)	80664	Uncharacterized protein OS=Mycobacterium smegmatis (strain ATCC 700084 / mc(2)155) OX=246196 GN=MSMEG_5089 PE=4 SV=1
605	298	I7G6T9|I7G6T9_MYCS2	457.1	41	41	136000000	21	21	26	Deamidation (NQ)	81377	Uncharacterized protein OS=Mycobacterium smegmatis (strain ATCC 700084 / mc(2)155) OX=246196 GN=MSMEI_4963 PE=4 SV=1
322	552	sp|A0R115|PROA_MYCS2	456.87	57	57	530000000	23	23	41	Oxidation (M); Deamidation (NQ)	44375	Gamma-glutamyl phosphate reductase OS=Mycobacterium smegmatis (strain ATCC 700084 / mc(2)155) OX=246196 GN=proA PE=3 SV=1
595	812	I7FX10|I7FX10_MYCS2	456.79	47	47	225000000	17	17	27	Oxidation (M); Deamidation (NQ)	52639	Aminopeptidase Y Metallo peptidase MEROPS family M28A OS=Mycobacterium smegmatis (strain ATCC 700084 / mc(2)155) OX=246196 GN=MSMEI_0787 PE=4 SV=1
595	813	A0QQM2|A0QQM2_MYCS2	456.79	46	46	225000000	17	17	27	Oxidation (M); Deamidation (NQ)	52899	Hydrolase OS=Mycobacterium smegmatis (strain ATCC 700084 / mc(2)155) OX=246196 GN=MSMEG_0806 PE=4 SV=1
848	3404	I7GA27|I7GA27_MYCS2	456.71	29	29	1050000000	10	10	20	Oxidation (M); Deamidation (NQ)	35568	Fibronectin-attachment family protein OS=Mycobacterium smegmatis (strain ATCC 700084 / mc(2)155) OX=246196 GN=MSMEI_3533 PE=4 SV=1
848	3405	A0QYD3|A0QYD3_MYCS2	456.71	29	29	1050000000	10	10	20	Oxidation (M); Deamidation (NQ)	35568	Alanine and proline-rich secreted protein apa OS=Mycobacterium smegmatis (strain ATCC 700084 / mc(2)155) OX=246196 GN=MSMEG_3618 PE=4 SV=1
951	1700	A0R0Z8|A0R0Z8_MYCS2	456.28	89	89	217000000	13	13	17	Carbamidomethylation	30171	Ribonuclease Z OS=Mycobacterium smegmatis (strain ATCC 700084 / mc(2)155) OX=246196 GN=rnz PE=3 SV=1
951	1701	I7GDR4|I7GDR4_MYCS2	456.28	89	89	217000000	13	13	17	Carbamidomethylation	30171	Ribonuclease Z OS=Mycobacterium smegmatis (strain ATCC 700084 / mc(2)155) OX=246196 GN=rnz PE=3 SV=1
318	281	A0R2E8|A0R2E8_MYCS2	455.77	63	63	403000000	29	29	41	Carbamidomethylation; Oxidation (M); Deamidation (NQ)	63835	Very-long-chain acyl-CoA synthetase OS=Mycobacterium smegmatis (strain ATCC 700084 / mc(2)155) OX=246196 GN=MSMEG_5086 PE=4 SV=1
318	282	I7GER0|I7GER0_MYCS2	455.77	63	63	403000000	29	29	41	Carbamidomethylation; Oxidation (M); Deamidation (NQ)	63835	Fatty-acid-CoA ligase FadD6 OS=Mycobacterium smegmatis (strain ATCC 700084 / mc(2)155) OX=246196 GN=fadD6 PE=4 SV=1
354	1330	sp|A0QTK2|MTRA_MYCS2	455.72	78	78	2210000000	13	13	38	Carbamidomethylation; Oxidation (M); Deamidation (NQ)	25318	DNA-binding response regulator MtrA OS=Mycobacterium smegmatis (strain ATCC 700084 / mc(2)155) OX=246196 GN=mtrA PE=1 SV=1
364	853	I7G8B8|I7G8B8_MYCS2	455.55	91	91	555000000	23	23	37	Carbamidomethylation; Deamidation (NQ)	22536	GCN5-related N-acetyltransferase OS=Mycobacterium smegmatis (strain ATCC 700084 / mc(2)155) OX=246196 GN=MSMEI_5462 PE=4 SV=1
515	1013	A0QVQ7|A0QVQ7_MYCS2	455.26	82	82	370000000	19	18	30	Carbamidomethylation; Oxidation (M)	31095	Beta-lactamase OS=Mycobacterium smegmatis (strain ATCC 700084 / mc(2)155) OX=246196 GN=MSMEG_2658 PE=3 SV=1
515	1014	I7FJY5|I7FJY5_MYCS2	455.26	82	82	370000000	19	18	30	Carbamidomethylation; Oxidation (M)	31095	Beta-lactamase OS=Mycobacterium smegmatis (strain ATCC 700084 / mc(2)155) OX=246196 GN=MSMEI_2595 PE=3 SV=1
557	545	sp|A0QYE0|URE1_MYCS2	454.88	53	53	236000000	19	19	28	Carbamidomethylation; Oxidation (M); Deamidation (NQ)	60794	Urease subunit alpha OS=Mycobacterium smegmatis (strain ATCC 700084 / mc(2)155) OX=246196 GN=ureC PE=3 SV=1
399	628	I7GFN6|I7GFN6_MYCS2	454.33	74	74	415000000	20	20	35	Carbamidomethylation; Oxidation (M); Deamidation (NQ)	42023	Acetyl-CoA acyltransferase/thiolase OS=Mycobacterium smegmatis (strain ATCC 700084 / mc(2)155) OX=246196 GN=MSMEI_5569 PE=3 SV=1
399	629	A0R466|A0R466_MYCS2	454.33	74	74	415000000	20	20	35	Carbamidomethylation; Oxidation (M); Deamidation (NQ)	42023	Acetyl-CoA acetyltransferase OS=Mycobacterium smegmatis (strain ATCC 700084 / mc(2)155) OX=246196 GN=MSMEG_5721 PE=3 SV=1
640	861	A0QZZ9|A0QZZ9_MYCS2	454.3	73	73	274000000	18	18	25	Oxidation (M); Deamidation (NQ)	34566	Secreted protein OS=Mycobacterium smegmatis (strain ATCC 700084 / mc(2)155) OX=246196 GN=MSMEG_4210 PE=4 SV=1
640	857	I7GD24|I7GD24_MYCS2	454.3	76	76	274000000	18	18	25	Oxidation (M); Deamidation (NQ)	33169	Uncharacterized protein UPF0065 OS=Mycobacterium smegmatis (strain ATCC 700084 / mc(2)155) OX=246196 GN=MSMEI_4112 PE=4 SV=1
470	618	A0R1H5|A0R1H5_MYCS2	453.88	64	64	731000000	20	20	32	Oxidation (M); Deamidation (NQ)	45704	Peptidase M20 OS=Mycobacterium smegmatis (strain ATCC 700084 / mc(2)155) OX=246196 GN=MSMEG_4755 PE=4 SV=1
470	619	I7GE21|I7GE21_MYCS2	453.88	64	64	731000000	20	20	32	Oxidation (M); Deamidation (NQ)	46006	Peptidase M20 OS=Mycobacterium smegmatis (strain ATCC 700084 / mc(2)155) OX=246196 GN=MSMEI_4635 PE=4 SV=1
699	1593	I7GCL2|I7GCL2_MYCS2	453.45	38	38	142000000	16	16	23		54623	Folylpolyglutamate synthase protein FolC OS=Mycobacterium smegmatis (strain ATCC 700084 / mc(2)155) OX=246196 GN=MSMEI_4512 PE=4 SV=1
356	117	Q3L887|Q3L887_MYCS2	452.93	63	63	273000000	28	28	37	Deamidation (NQ)	66532	Acyl-coA-dehydrogenase OS=Mycobacterium smegmatis (strain ATCC 700084 / mc(2)155) OX=246196 GN=fadE5 PE=3 SV=1
356	118	I7FWC0|I7FWC0_MYCS2	452.93	63	63	273000000	28	28	37	Deamidation (NQ)	66532	Acyl-CoA dehydrogenase OS=Mycobacterium smegmatis (strain ATCC 700084 / mc(2)155) OX=246196 GN=fadE5 PE=3 SV=1
341	352	A0QUA6|A0QUA6_MYCS2	452.72	62	62	446000000	24	24	39	Carbamidomethylation; Deamidation (NQ)	57901	Phosphoglucomutase alpha-D-glucose phosphate-specific OS=Mycobacterium smegmatis (strain ATCC 700084 / mc(2)155) OX=246196 GN=pgm PE=3 SV=1
341	353	I7FIE8|I7FIE8_MYCS2	452.72	62	62	446000000	24	24	39	Carbamidomethylation; Deamidation (NQ)	57901	Phosphoglucomutase PgmA OS=Mycobacterium smegmatis (strain ATCC 700084 / mc(2)155) OX=246196 GN=pgmA PE=3 SV=1
342	669	I7FER1|I7FER1_MYCS2	452.66	54	54	401000000	23	23	39	Carbamidomethylation; Deamidation (NQ)	63508	Tetratricopeptide TPR_2 OS=Mycobacterium smegmatis (strain ATCC 700084 / mc(2)155) OX=246196 GN=MSMEI_3492 PE=4 SV=1
323	1378	I7F5Y3|I7F5Y3_MYCS2	451.95	89	89	1390000000	20	20	41	Oxidation (M); Deamidation (NQ)	24858	Crp/Fnr familytranscriptional regulator OS=Mycobacterium smegmatis (strain ATCC 700084 / mc(2)155) OX=246196 GN=MSMEI_0524 PE=4 SV=1
323	1379	A0QPW2|A0QPW2_MYCS2	451.95	89	89	1390000000	20	20	41	Oxidation (M); Deamidation (NQ)	24858	Transcriptional regulator Crp/Fnr family protein OS=Mycobacterium smegmatis (strain ATCC 700084 / mc(2)155) OX=246196 GN=MSMEG_0539 PE=4 SV=1
430	1699	sp|A0R0B2|FABD_MYCS2	451.77	74	74	696000000	17	17	34	Carbamidomethylation; Oxidation (M); Deamidation (NQ)	29676	Malonyl CoA-acyl carrier protein transacylase OS=Mycobacterium smegmatis (strain ATCC 700084 / mc(2)155) OX=246196 GN=fabD PE=1 SV=1
424	388	I7FN36|I7FN36_MYCS2	451.74	59	59	263000000	22	22	34	Carbamidomethylation	49453	FAD dependent oxidoreductase OS=Mycobacterium smegmatis (strain ATCC 700084 / mc(2)155) OX=246196 GN=MSMEI_6299 PE=4 SV=1
471	1314	I7FRR6|I7FRR6_MYCS2	451.67	91	91	572000000	18	18	32	Carbamidomethylation; Oxidation (M); Deamidation (NQ)	26301	Short-chain dehydrogenase/reductase SDR OS=Mycobacterium smegmatis (strain ATCC 700084 / mc(2)155) OX=246196 GN=MSMEI_5049 PE=3 SV=1
471	1315	A0R2P1|A0R2P1_MYCS2	451.67	91	91	572000000	18	18	32	Carbamidomethylation; Oxidation (M); Deamidation (NQ)	26301	3-Hydroxyacyl-CoA dehydrogenase OS=Mycobacterium smegmatis (strain ATCC 700084 / mc(2)155) OX=246196 GN=MSMEG_5183 PE=3 SV=1
432	2958	sp|A0R6Q0|Y6630_MYCS2	451.45	94	94	1150000000	14	14	34	Oxidation (M); Deamidation (NQ)	12403	Uncharacterized protein MSMEG_6630 OS=Mycobacterium smegmatis (strain ATCC 700084 / mc(2)155) OX=246196 GN=MSMEG_6630 PE=1 SV=1
214	88	A0QUY9|A0QUY9_MYCS2	450.85	70	70	775000000	29	29	53	Carbamidomethylation; Oxidation (M); Deamidation (NQ)	51469	3-isopropylmalate dehydratase large subunit OS=Mycobacterium smegmatis (strain ATCC 700084 / mc(2)155) OX=246196 GN=leuC PE=3 SV=1
214	89	I7FB77|I7FB77_MYCS2	450.85	70	70	775000000	29	29	53	Carbamidomethylation; Oxidation (M); Deamidation (NQ)	51469	3-isopropylmalate dehydratase large subunit OS=Mycobacterium smegmatis (strain ATCC 700084 / mc(2)155) OX=246196 GN=leuC PE=3 SV=1
311	442	I7FW74|I7FW74_MYCS2	450.27	60	60	1340000000	20	20	42	Carbamidomethylation; Oxidation (M); Deamidation (NQ)	45233	Putative acetyl-COA acyltransferase Fada2 (3-ketoacyl-COA thiolase) (Beta-ketothiolase) OS=Mycobacterium smegmatis (strain ATCC 700084 / mc(2)155) OX=246196 GN=fadA2 PE=3 SV=1
311	443	A0QPE8|A0QPE8_MYCS2	450.27	60	60	1340000000	20	20	42	Carbamidomethylation; Oxidation (M); Deamidation (NQ)	45233	3-ketoacyl-CoA thiolase OS=Mycobacterium smegmatis (strain ATCC 700084 / mc(2)155) OX=246196 GN=MSMEG_0373 PE=3 SV=1
327	386	A0R5R5|A0R5R5_MYCS2	450.26	68	68	1070000000	23	23	40	Carbamidomethylation; Oxidation (M)	48639	Cyclopropane-fatty-acyl-phospholipid synthase OS=Mycobacterium smegmatis (strain ATCC 700084 / mc(2)155) OX=246196 GN=MSMEG_6284 PE=4 SV=1
327	387	I7FML1|I7FML1_MYCS2	450.26	68	68	1070000000	23	23	40	Carbamidomethylation; Oxidation (M)	48639	Cyclopropane fatty-acyl-phospholipid synthase OS=Mycobacterium smegmatis (strain ATCC 700084 / mc(2)155) OX=246196 GN=MSMEI_6119 PE=4 SV=1
234	284	I7G8L7|I7G8L7_MYCS2	449.69	58	58	1040000000	33	33	50	Carbamidomethylation	64866	Methylmalonyl-CoA mutase beta subunit OS=Mycobacterium smegmatis (strain ATCC 700084 / mc(2)155) OX=246196 GN=mutA PE=4 SV=1
234	285	A0QX35|A0QX35_MYCS2	449.69	58	58	1040000000	33	33	50	Carbamidomethylation	64866	Methylmalonyl-CoA mutase small subunit OS=Mycobacterium smegmatis (strain ATCC 700084 / mc(2)155) OX=246196 GN=mutA PE=4 SV=1
230	1023	sp|A0R4C9|THTR_MYCS2	449.47	78	78	2960000000	25	25	51	Carbamidomethylation; Deamidation (NQ)	30985	Putative thiosulfate sulfurtransferase OS=Mycobacterium smegmatis (strain ATCC 700084 / mc(2)155) OX=246196 GN=MSMEG_5789 PE=1 SV=1
390	772	I7GC04|I7GC04_MYCS2	448.83	66	66	468000000	23	23	35	Oxidation (M)	37514	Putative chromosome-partitioning protein parB OS=Mycobacterium smegmatis (strain ATCC 700084 / mc(2)155) OX=246196 GN=parB PE=3 SV=1
390	773	A0R7J3|A0R7J3_MYCS2	448.83	66	66	468000000	23	23	35	Oxidation (M)	37514	ParB-like partition proteins OS=Mycobacterium smegmatis (strain ATCC 700084 / mc(2)155) OX=246196 GN=MSMEG_6938 PE=3 SV=1
717	2131	I7FYL2|I7FYL2_MYCS2	448.8	71	71	445000000	13	1	23	Carbamidomethylation; Oxidation (M); Deamidation (NQ)	15985	Endoribonuclease L-PSP OS=Mycobacterium smegmatis (strain ATCC 700084 / mc(2)155) OX=246196 GN=MSMEI_1640 PE=4 SV=1
467	382	I7G0D4|I7G0D4_MYCS2	448.14	68	68	322000000	20	20	32	Carbamidomethylation; Oxidation (M); Deamidation (NQ)	49941	Pyridine nucleotide-disulfide oxidoreductase dimerization region OS=Mycobacterium smegmatis (strain ATCC 700084 / mc(2)155) OX=246196 GN=gorA PE=3 SV=1
467	383	A0QVL0|A0QVL0_MYCS2	448.14	68	68	322000000	20	20	32	Carbamidomethylation; Oxidation (M); Deamidation (NQ)	49941	Pyridine nucleotide-disulphide oxidoreductase family protein OS=Mycobacterium smegmatis (strain ATCC 700084 / mc(2)155) OX=246196 GN=MSMEG_2611 PE=3 SV=1
270	803	A0R4B3|A0R4B3_MYCS2	447.28	74	74	565000000	26	26	46	Carbamidomethylation; Oxidation (M); Deamidation (NQ)	38454	Fatty acid desaturase OS=Mycobacterium smegmatis (strain ATCC 700084 / mc(2)155) OX=246196 GN=MSMEG_5773 PE=4 SV=1
270	804	I7FL78|I7FL78_MYCS2	447.28	74	74	565000000	26	26	46	Carbamidomethylation; Oxidation (M); Deamidation (NQ)	38454	Acyl-acyl-carrier protein desaturase DesA1 OS=Mycobacterium smegmatis (strain ATCC 700084 / mc(2)155) OX=246196 GN=des PE=4 SV=1
598	887	A0QVC7|A0QVC7_MYCS2	447.23	52	52	340000000	18	18	27	Carbamidomethylation; Deamidation (NQ)	37698	Glycerate kinase OS=Mycobacterium smegmatis (strain ATCC 700084 / mc(2)155) OX=246196 GN=MSMEG_2528 PE=3 SV=1
598	888	I7G6S9|I7G6S9_MYCS2	447.23	52	52	340000000	18	18	27	Carbamidomethylation; Deamidation (NQ)	37698	Glycerate kinase OS=Mycobacterium smegmatis (strain ATCC 700084 / mc(2)155) OX=246196 GN=MSMEI_2468 PE=3 SV=1
763	2467	A0QT19|A0QT19_MYCS2	446.88	71	71	1760000	13	1	22	Carbamidomethylation; Oxidation (M); Deamidation (NQ)	16218	Endoribonuclease L-PSP superfamily protein OS=Mycobacterium smegmatis (strain ATCC 700084 / mc(2)155) OX=246196 GN=MSMEG_1681 PE=4 SV=1
337	592	sp|A0QRN6|HUTI_MYCS2	446.86	77	77	1220000000	24	24	39	Carbamidomethylation; Oxidation (M); Deamidation (NQ)	41331	Imidazolonepropionase OS=Mycobacterium smegmatis (strain ATCC 700084 / mc(2)155) OX=246196 GN=hutI PE=1 SV=1
586	723	I7G771|I7G771_MYCS2	446.55	58	58	133000000	16	14	27	Carbamidomethylation; Oxidation (M); Deamidation (NQ)	42598	Acyl CoA dehydrogenase OS=Mycobacterium smegmatis (strain ATCC 700084 / mc(2)155) OX=246196 GN=fadE7 PE=3 SV=1
586	724	A0R2X4|A0R2X4_MYCS2	446.55	58	58	133000000	16	14	27	Carbamidomethylation; Oxidation (M); Deamidation (NQ)	42598	Glutaryl-CoA dehydrogenase OS=Mycobacterium smegmatis (strain ATCC 700084 / mc(2)155) OX=246196 GN=MSMEG_5267 PE=3 SV=1
251	131	A0QSK9|A0QSK9_MYCS2	446.45	61	61	772000000	30	30	48	Carbamidomethylation; Oxidation (M); Deamidation (NQ)	54338	Two-component sensor histidine kinase OS=Mycobacterium smegmatis (strain ATCC 700084 / mc(2)155) OX=246196 GN=MSMEG_1515 PE=4 SV=1
251	132	I7FYC4|I7FYC4_MYCS2	446.45	61	61	772000000	30	30	48	Carbamidomethylation; Oxidation (M); Deamidation (NQ)	54338	Uncharacterized protein OS=Mycobacterium smegmatis (strain ATCC 700084 / mc(2)155) OX=246196 GN=MSMEI_1479 PE=4 SV=1
395	992	A0QPV4|A0QPV4_MYCS2	445.98	67	67	410000000	22	22	35	Carbamidomethylation; Deamidation (NQ)	43893	Putative acyl-CoA dehydrogenase OS=Mycobacterium smegmatis (strain ATCC 700084 / mc(2)155) OX=246196 GN=MSMEG_0531 PE=3 SV=1
395	993	I7FWJ6|I7FWJ6_MYCS2	445.98	67	67	410000000	22	22	35	Carbamidomethylation; Deamidation (NQ)	43893	Acyl-CoA dehydrogenase OS=Mycobacterium smegmatis (strain ATCC 700084 / mc(2)155) OX=246196 GN=MSMEI_0516 PE=3 SV=1
679	894	I7FCA8|I7FCA8_MYCS2	445.84	42	42	240000000	16	16	24	Carbamidomethylation; Oxidation (M); Deamidation (NQ)	53329	Serine/threonine phosphatase PPP OS=Mycobacterium smegmatis (strain ATCC 700084 / mc(2)155) OX=246196 GN=ppp PE=4 SV=1
679	895	A0QNG5|A0QNG5_MYCS2	445.84	42	42	240000000	16	16	24	Carbamidomethylation; Oxidation (M); Deamidation (NQ)	53329	Protein phosphatase 2C OS=Mycobacterium smegmatis (strain ATCC 700084 / mc(2)155) OX=246196 GN=MSMEG_0033 PE=4 SV=1
312	106	I7G369|I7G369_MYCS2	445.61	57	57	286000000	28	28	42	Carbamidomethylation; Deamidation (NQ)	70056	Succinate dehydrogenase subunit A OS=Mycobacterium smegmatis (strain ATCC 700084 / mc(2)155) OX=246196 GN=MSMEI_0408 PE=4 SV=1
312	107	A0QPJ3|A0QPJ3_MYCS2	445.61	57	57	286000000	28	28	42	Carbamidomethylation; Deamidation (NQ)	70056	Succinate dehydrogenase flavoprotein subunit OS=Mycobacterium smegmatis (strain ATCC 700084 / mc(2)155) OX=246196 GN=MSMEG_0418 PE=4 SV=1
353	877	I7F857|I7F857_MYCS2	445.24	70	70	770000000	20	19	38	Carbamidomethylation; Oxidation (M); Deamidation (NQ)	32591	Mycolic acid synthase UmaA OS=Mycobacterium smegmatis (strain ATCC 700084 / mc(2)155) OX=246196 GN=cmaA1 PE=4 SV=1
353	878	A0QS49|A0QS49_MYCS2	445.24	70	70	770000000	20	19	38	Carbamidomethylation; Oxidation (M); Deamidation (NQ)	32591	Cyclopropane-fatty-acyl-phospholipid synthase 1 OS=Mycobacterium smegmatis (strain ATCC 700084 / mc(2)155) OX=246196 GN=MSMEG_1350 PE=4 SV=1
304	301	sp|A0R628|GLFT2_MYCS2	444.76	43	43	874000000	23	23	43	Carbamidomethylation; Oxidation (M)	71573	Galactofuranosyltransferase GlfT2 OS=Mycobacterium smegmatis (strain ATCC 700084 / mc(2)155) OX=246196 GN=glfT2 PE=3 SV=1
315	779	A0QWW4|A0QWW4_MYCS2	444.62	83	83	1790000000	20	20	42	Carbamidomethylation; Oxidation (M); Deamidation (NQ)	27377	Triosephosphate isomerase OS=Mycobacterium smegmatis (strain ATCC 700084 / mc(2)155) OX=246196 GN=tpiA PE=3 SV=1
315	780	I7G190|I7G190_MYCS2	444.62	83	83	1790000000	20	20	42	Carbamidomethylation; Oxidation (M); Deamidation (NQ)	27377	Triosephosphate isomerase OS=Mycobacterium smegmatis (strain ATCC 700084 / mc(2)155) OX=246196 GN=tpiA PE=3 SV=1
416	1908	A0R197|A0R197_MYCS2	444.03	61	61	1710000000	16	16	34	Carbamidomethylation; Oxidation (M)	24066	ATP-dependent Clp protease proteolytic subunit OS=Mycobacterium smegmatis (strain ATCC 700084 / mc(2)155) OX=246196 GN=clpP PE=3 SV=1
416	1909	I7GDX1|I7GDX1_MYCS2	444.03	61	61	1710000000	16	16	34	Carbamidomethylation; Oxidation (M)	24066	ATP-dependent Clp protease proteolytic subunit OS=Mycobacterium smegmatis (strain ATCC 700084 / mc(2)155) OX=246196 GN=clpP PE=3 SV=1
235	965	sp|A0QS97|RS7_MYCS2	443.96	87	87	6240000000	22	22	49	Oxidation (M); Deamidation (NQ)	17628	30S ribosomal protein S7 OS=Mycobacterium smegmatis (strain ATCC 700084 / mc(2)155) OX=246196 GN=rpsG PE=1 SV=1
170	1799	sp|A0QSP8|RL13_MYCS2	443.85	86	86	4050000000	18	18	60	Oxidation (M); Deamidation (NQ)	16119	50S ribosomal protein L13 OS=Mycobacterium smegmatis (strain ATCC 700084 / mc(2)155) OX=246196 GN=rplM PE=1 SV=1
305	338	A0QVM4|A0QVM4_MYCS2	443.1	76	76	979000000	25	25	43	Carbamidomethylation; Oxidation (M); Deamidation (NQ)	36730	Transcription termination/antitermination protein NusA OS=Mycobacterium smegmatis (strain ATCC 700084 / mc(2)155) OX=246196 GN=nusA PE=3 SV=1
305	339	I7G703|I7G703_MYCS2	443.1	76	76	979000000	25	25	43	Carbamidomethylation; Oxidation (M); Deamidation (NQ)	36730	Transcription termination/antitermination protein NusA OS=Mycobacterium smegmatis (strain ATCC 700084 / mc(2)155) OX=246196 GN=nusA PE=3 SV=1
425	869	I7G384|I7G384_MYCS2	442.9	93	93	853000000	20	20	34	Deamidation (NQ)	23464	Short-chain dehydrogenase/reductase SDR OS=Mycobacterium smegmatis (strain ATCC 700084 / mc(2)155) OX=246196 GN=MSMEI_3534 PE=4 SV=1
425	870	A0QYD4|A0QYD4_MYCS2	442.9	93	93	853000000	20	20	34	Deamidation (NQ)	23464	Short chain dehydrogenase OS=Mycobacterium smegmatis (strain ATCC 700084 / mc(2)155) OX=246196 GN=MSMEG_3619 PE=4 SV=1
295	319	sp|A0QQH7|PURA_MYCS2	442.85	72	72	571000000	26	26	43	Carbamidomethylation; Oxidation (M); Deamidation (NQ)	46339	Adenylosuccinate synthetase OS=Mycobacterium smegmatis (strain ATCC 700084 / mc(2)155) OX=246196 GN=purA PE=1 SV=1
514	609	A0R090|A0R090_MYCS2	442.66	43	43	292000000	20	20	30	Carbamidomethylation	63422	Acyl-CoA synthase OS=Mycobacterium smegmatis (strain ATCC 700084 / mc(2)155) OX=246196 GN=MSMEG_4301 PE=4 SV=1
514	610	I7G4U9|I7G4U9_MYCS2	442.66	42	42	292000000	20	20	30	Carbamidomethylation	64870	Acyl-CoA ligase FadD31 OS=Mycobacterium smegmatis (strain ATCC 700084 / mc(2)155) OX=246196 GN=MSMEI_4200 PE=4 SV=1
486	574	I7G8G0|I7G8G0_MYCS2	442.65	86	86	1000000000	16	16	31	Carbamidomethylation; Oxidation (M); Deamidation (NQ)	33696	Quinone reductase qor (NADPH:quinone reductase) (Zeta-crystallin protein) OS=Mycobacterium smegmatis (strain ATCC 700084 / mc(2)155) OX=246196 GN=MSMEI_3027 PE=4 SV=1
712	1086	I7G6F2|I7G6F2_MYCS2	442.51	73	73	164000000	15	15	23	Carbamidomethylation	33960	Glycerol-3-phosphate dehydrogenase [NAD(P)+] OS=Mycobacterium smegmatis (strain ATCC 700084 / mc(2)155) OX=246196 GN=gpsA PE=3 SV=1
712	1087	A0QUZ5|A0QUZ5_MYCS2	442.51	73	73	164000000	15	15	23	Carbamidomethylation	33960	Glycerol-3-phosphate dehydrogenase [NAD(P)+] OS=Mycobacterium smegmatis (strain ATCC 700084 / mc(2)155) OX=246196 GN=gpsA PE=3 SV=1
242	645	A0QRV6|A0QRV6_MYCS2	442.5	36	36	325000000	34	34	49	Carbamidomethylation	124178	Uncharacterized protein OS=Mycobacterium smegmatis (strain ATCC 700084 / mc(2)155) OX=246196 GN=MSMEG_1253 PE=4 SV=1
242	646	I7G546|I7G546_MYCS2	442.5	36	36	325000000	34	34	49	Carbamidomethylation	124178	Uncharacterized protein OS=Mycobacterium smegmatis (strain ATCC 700084 / mc(2)155) OX=246196 GN=MSMEI_1218 PE=4 SV=1
809	1502	I7FB52|I7FB52_MYCS2	442.28	53	53	101000000	15	15	20	Carbamidomethylation; Deamidation (NQ)	55365	4-coumarate CoA ligase OS=Mycobacterium smegmatis (strain ATCC 700084 / mc(2)155) OX=246196 GN=MSMEI_2300 PE=4 SV=1
809	1503	A0QUW5|A0QUW5_MYCS2	442.28	53	53	101000000	15	15	20	Carbamidomethylation; Deamidation (NQ)	55365	4-coumarate:CoA ligase OS=Mycobacterium smegmatis (strain ATCC 700084 / mc(2)155) OX=246196 GN=MSMEG_2360 PE=4 SV=1
202	821	A0QVZ3|A0QVZ3_MYCS2	442.08	96	96	987000000	25	25	55	Carbamidomethylation; Oxidation (M); Deamidation (NQ)	25416	Iron-dependent repressor IdeR OS=Mycobacterium smegmatis (strain ATCC 700084 / mc(2)155) OX=246196 GN=MSMEG_2750 PE=4 SV=1
202	822	I7G7B5|I7G7B5_MYCS2	442.08	96	96	987000000	25	25	55	Carbamidomethylation; Oxidation (M); Deamidation (NQ)	25416	Iron-dependent repressor ideR OS=Mycobacterium smegmatis (strain ATCC 700084 / mc(2)155) OX=246196 GN=ideR PE=4 SV=1
504	1501	I7G4P0|I7G4P0_MYCS2	441.71	69	69	561000000	21	21	31	Carbamidomethylation	37821	Geranylgeranyl pyrophosphate synthetase IdsA2 OS=Mycobacterium smegmatis (strain ATCC 700084 / mc(2)155) OX=246196 GN=idsA2 PE=3 SV=1
504	1587	A0R029|A0R029_MYCS2	441.71	67	67	561000000	21	21	31	Carbamidomethylation	38776	Polyprenyl synthetase OS=Mycobacterium smegmatis (strain ATCC 700084 / mc(2)155) OX=246196 GN=MSMEG_4240 PE=3 SV=1
288	351	A0QNQ9|A0QNQ9_MYCS2	441.67	58	58	533000000	26	26	44	Carbamidomethylation; Oxidation (M); Deamidation (NQ)	58444	AMP-binding enzyme putative OS=Mycobacterium smegmatis (strain ATCC 700084 / mc(2)155) OX=246196 GN=MSMEG_0131 PE=4 SV=1
287	581	I7G1K3|I7G1K3_MYCS2	440.7	76	76	706000000	26	26	45	Deamidation (NQ)	42819	Conserved membrane protein OS=Mycobacterium smegmatis (strain ATCC 700084 / mc(2)155) OX=246196 GN=MSMEI_0310 PE=4 SV=1
287	582	A0QP93|A0QP93_MYCS2	440.7	75	75	706000000	26	26	45	Deamidation (NQ)	43259	Uncharacterized protein OS=Mycobacterium smegmatis (strain ATCC 700084 / mc(2)155) OX=246196 GN=MSMEG_0317 PE=4 SV=1
643	757	I7G339|I7G339_MYCS2	439.45	63	63	141000000	15	15	25	Carbamidomethylation	36281	Glycerol-3-phosphate dehydrogenase [NAD(P)+] OS=Mycobacterium smegmatis (strain ATCC 700084 / mc(2)155) OX=246196 GN=gpsA2 PE=3 SV=1
643	758	A0QRJ6|A0QRJ6_MYCS2	439.45	63	63	141000000	15	15	25	Carbamidomethylation	36281	Glycerol-3-phosphate dehydrogenase [NAD(P)+] OS=Mycobacterium smegmatis (strain ATCC 700084 / mc(2)155) OX=246196 GN=gpsA PE=3 SV=1
506	2166	sp|A0R1B5|Y4692_MYCS2	439.38	97	97	1170000000	13	13	31	Oxidation (M); Deamidation (NQ)	15899	Uncharacterized protein MSMEG_4692/MSMEI_4575 OS=Mycobacterium smegmatis (strain ATCC 700084 / mc(2)155) OX=246196 GN=MSMEG_4692 PE=1 SV=1
551	1346	A0QNQ5|A0QNQ5_MYCS2	438.7	65	65	577000000	17	17	29	Carbamidomethylation; Oxidation (M); Deamidation (NQ)	37358	Oxidoreductase zinc-binding dehydrogenase family protein OS=Mycobacterium smegmatis (strain ATCC 700084 / mc(2)155) OX=246196 GN=MSMEG_0127 PE=4 SV=1
551	1347	I7F4P5|I7F4P5_MYCS2	438.7	65	65	577000000	17	17	29	Carbamidomethylation; Oxidation (M); Deamidation (NQ)	37358	Zinc-type alcohol dehydrogenase (E subunit) AdhE OS=Mycobacterium smegmatis (strain ATCC 700084 / mc(2)155) OX=246196 GN=adhE1 PE=4 SV=1
398	651	A0QSR5|A0QSR5_MYCS2	438.53	52	52	744000000	21	21	35	Carbamidomethylation; Oxidation (M)	50768	Glutamate decarboxylase OS=Mycobacterium smegmatis (strain ATCC 700084 / mc(2)155) OX=246196 GN=MSMEG_1574 PE=3 SV=1
398	652	I7G5Y1|I7G5Y1_MYCS2	438.53	51	51	744000000	21	21	35	Carbamidomethylation; Oxidation (M)	51621	Glutamate decarboxylase OS=Mycobacterium smegmatis (strain ATCC 700084 / mc(2)155) OX=246196 GN=gadB PE=3 SV=1
389	1554	A0R1A7|A0R1A7_MYCS2	437.97	100	100	1100000000	15	15	36	Carbamidomethylation; Oxidation (M); Deamidation (NQ)	16962	Ribose 5-phosphate isomerase OS=Mycobacterium smegmatis (strain ATCC 700084 / mc(2)155) OX=246196 GN=MSMEG_4684 PE=4 SV=1
389	1555	I7FQK1|I7FQK1_MYCS2	437.97	100	100	1100000000	15	15	36	Carbamidomethylation; Oxidation (M); Deamidation (NQ)	16962	Ribose-5-phosphate isomerase B OS=Mycobacterium smegmatis (strain ATCC 700084 / mc(2)155) OX=246196 GN=MSMEI_4566 PE=4 SV=1
600	702	A0QZ34|A0QZ34_MYCS2	437.52	69	69	460000000	16	16	27	Carbamidomethylation; Oxidation (M); Deamidation (NQ)	39657	Proline dipeptidase OS=Mycobacterium smegmatis (strain ATCC 700084 / mc(2)155) OX=246196 GN=MSMEG_3881 PE=3 SV=1
600	703	I7GCC9|I7GCC9_MYCS2	437.52	69	69	460000000	16	16	27	Carbamidomethylation; Oxidation (M); Deamidation (NQ)	39657	Putative dipeptidase pepE OS=Mycobacterium smegmatis (strain ATCC 700084 / mc(2)155) OX=246196 GN=pepE PE=3 SV=1
464	1171	A0QP10|A0QP10_MYCS2	437.1	51	51	603000000	19	19	32	Carbamidomethylation; Deamidation (NQ)	37234	Lipoprotein Lpps OS=Mycobacterium smegmatis (strain ATCC 700084 / mc(2)155) OX=246196 GN=MSMEG_0233 PE=4 SV=1
464	1172	I7FVU1|I7FVU1_MYCS2	437.1	50	50	603000000	19	19	32	Carbamidomethylation; Deamidation (NQ)	38121	ErfK/YbiS/YcfS/YnhG family protein OS=Mycobacterium smegmatis (strain ATCC 700084 / mc(2)155) OX=246196 GN=MSMEI_0226 PE=4 SV=1
334	1297	I7G7R7|I7G7R7_MYCS2	437.03	70	70	919000000	18	18	39	Carbamidomethylation	32554	Putative UTP--glucose-1-phosphate uridylyltransferase OS=Mycobacterium smegmatis (strain ATCC 700084 / mc(2)155) OX=246196 GN=galU PE=4 SV=1
263	324	A0R5M3|A0R5M3_MYCS2	436.79	63	63	817000000	26	26	47	Carbamidomethylation; Oxidation (M); Deamidation (NQ)	46291	Alcohol dehydrogenase iron-containing OS=Mycobacterium smegmatis (strain ATCC 700084 / mc(2)155) OX=246196 GN=MSMEG_6242 PE=4 SV=1
263	325	I7GAD7|I7GAD7_MYCS2	436.79	63	63	817000000	26	26	47	Carbamidomethylation; Oxidation (M); Deamidation (NQ)	46291	Iron-containing alcohol dehydrogenase OS=Mycobacterium smegmatis (strain ATCC 700084 / mc(2)155) OX=246196 GN=MSMEI_6081 PE=4 SV=1
250	994	I7FH52|I7FH52_MYCS2	436.62	53	53	1320000000	19	19	48	Carbamidomethylation; Oxidation (M); Deamidation (NQ)	44497	Formamidase OS=Mycobacterium smegmatis (strain ATCC 700084 / mc(2)155) OX=246196 GN=MSMEI_4264 PE=4 SV=1
250	995	A0R0F4|A0R0F4_MYCS2	436.62	53	53	1320000000	19	19	48	Carbamidomethylation; Oxidation (M); Deamidation (NQ)	44497	Formamidase OS=Mycobacterium smegmatis (strain ATCC 700084 / mc(2)155) OX=246196 GN=MSMEG_4367 PE=4 SV=1
638	2935	I7G0L5|I7G0L5_MYCS2	436.49	95	95	576000000	14	14	26	Carbamidomethylation; Deamidation (NQ)	10954	Uncharacterized protein OS=Mycobacterium smegmatis (strain ATCC 700084 / mc(2)155) OX=246196 GN=MSMEI_2694 PE=4 SV=1
638	2936	A0QW06|A0QW06_MYCS2	436.49	95	95	576000000	14	14	26	Carbamidomethylation; Deamidation (NQ)	10954	Uncharacterized protein OS=Mycobacterium smegmatis (strain ATCC 700084 / mc(2)155) OX=246196 GN=MSMEG_2763 PE=4 SV=1
186	2498	A0R425|A0R425_MYCS2	436.25	95	95	2110000000	12	12	58	Carbamidomethylation; Oxidation (M); Deamidation (NQ)	16264	Glyoxalase family protein OS=Mycobacterium smegmatis (strain ATCC 700084 / mc(2)155) OX=246196 GN=MSMEG_5680 PE=4 SV=1
186	2499	I7FL00|I7FL00_MYCS2	436.25	95	95	2110000000	12	12	58	Carbamidomethylation; Oxidation (M); Deamidation (NQ)	16264	Glyoxalase/bleomycin resistance protein/dioxygenase OS=Mycobacterium smegmatis (strain ATCC 700084 / mc(2)155) OX=246196 GN=MSMEI_5530 PE=4 SV=1
351	1144	A0QSX4|A0QSX4_MYCS2	436.05	59	59	2530000000	22	22	38	Deamidation (NQ)	23770	Nitroreductase family protein OS=Mycobacterium smegmatis (strain ATCC 700084 / mc(2)155) OX=246196 GN=MSMEG_1635 PE=4 SV=1
351	1145	I7G631|I7G631_MYCS2	436.05	59	59	2530000000	22	22	38	Deamidation (NQ)	23770	Nitroreductase OS=Mycobacterium smegmatis (strain ATCC 700084 / mc(2)155) OX=246196 GN=MSMEI_1596 PE=4 SV=1
275	182	A0R3C5|A0R3C5_MYCS2	435.54	45	45	288000000	35	35	45	Carbamidomethylation; Deamidation (NQ)	131113	Transcription-repair-coupling factor OS=Mycobacterium smegmatis (strain ATCC 700084 / mc(2)155) OX=246196 GN=mfd PE=3 SV=1
275	183	I7G7M2|I7G7M2_MYCS2	435.54	45	45	288000000	35	35	45	Carbamidomethylation; Deamidation (NQ)	131113	Transcription-repair-coupling factor OS=Mycobacterium smegmatis (strain ATCC 700084 / mc(2)155) OX=246196 GN=mfd PE=3 SV=1
489	1815	I7G6X8|I7G6X8_MYCS2	434.79	70	70	201000000	18	18	31	Oxidation (M); Deamidation (NQ)	24566	CsbD-like protein OS=Mycobacterium smegmatis (strain ATCC 700084 / mc(2)155) OX=246196 GN=MSMEI_1907 PE=4 SV=1
489	1814	A0QTS8|A0QTS8_MYCS2	434.79	84	84	201000000	18	18	31	Oxidation (M); Deamidation (NQ)	20246	Uncharacterized protein OS=Mycobacterium smegmatis (strain ATCC 700084 / mc(2)155) OX=246196 GN=MSMEG_1950 PE=4 SV=1
385	1146	A0QUN5|A0QUN5_MYCS2	434.57	73	73	635000000	15	15	36	Carbamidomethylation; Oxidation (M); Deamidation (NQ)	28390	Hydrogenase accessory protein HypB OS=Mycobacterium smegmatis (strain ATCC 700084 / mc(2)155) OX=246196 GN=hypB PE=4 SV=1
385	1147	I7G7P8|I7G7P8_MYCS2	434.57	73	73	635000000	15	15	36	Carbamidomethylation; Oxidation (M); Deamidation (NQ)	28390	Hydrogenase accessory protein HypB OS=Mycobacterium smegmatis (strain ATCC 700084 / mc(2)155) OX=246196 GN=MSMEI_2214 PE=4 SV=1
279	1582	I7GD63|I7GD63_MYCS2	434.45	46	46	1780000000	21	21	45	Oxidation (M); Deamidation (NQ)	38040	Transmembrane cytochrome C oxidase (Subunit II) ctaC (Transmembrane cytochrome C oxidase subunit II ctaC) OS=Mycobacterium smegmatis (strain ATCC 700084 / mc(2)155) OX=246196 GN=ctaC PE=4 SV=1
279	1583	A0R057|A0R057_MYCS2	434.45	46	46	1780000000	21	21	45	Oxidation (M); Deamidation (NQ)	38040	Cytochrome c oxidase subunit 2 OS=Mycobacterium smegmatis (strain ATCC 700084 / mc(2)155) OX=246196 GN=MSMEG_4268 PE=1 SV=1
375	1251	I7GB03|I7GB03_MYCS2	434.08	93	93	644000000	21	21	36	Oxidation (M); Deamidation (NQ)	20836	Orotate phosphoribosyltransferase OS=Mycobacterium smegmatis (strain ATCC 700084 / mc(2)155) OX=246196 GN=pyrE PE=3 SV=1
375	1252	A0R6E5|A0R6E5_MYCS2	434.08	93	93	644000000	21	21	36	Oxidation (M); Deamidation (NQ)	20836	Orotate phosphoribosyltransferase OS=Mycobacterium smegmatis (strain ATCC 700084 / mc(2)155) OX=246196 GN=pyrE PE=3 SV=1
737	1010	A0QQB2|A0QQB2_MYCS2	434.06	49	49	249000000	14	14	23	Deamidation (NQ)	59554	Uncharacterized protein OS=Mycobacterium smegmatis (strain ATCC 700084 / mc(2)155) OX=246196 GN=MSMEG_0692 PE=4 SV=1
737	1011	I7F6D3|I7F6D3_MYCS2	434.06	49	49	249000000	14	14	23	Deamidation (NQ)	59554	Conserved hypothetical proline and threonine rich protein OS=Mycobacterium smegmatis (strain ATCC 700084 / mc(2)155) OX=246196 GN=MSMEI_0675 PE=4 SV=1
481	725	I7GBF0|I7GBF0_MYCS2	433.74	72	72	319000000	22	21	31	Carbamidomethylation; Oxidation (M)	43050	Acyl CoA dehydrogenase OS=Mycobacterium smegmatis (strain ATCC 700084 / mc(2)155) OX=246196 GN=MSMEI_6506 PE=3 SV=1
481	726	A0R6V6|A0R6V6_MYCS2	433.74	72	72	319000000	22	21	31	Carbamidomethylation; Oxidation (M)	43050	Glutaryl-CoA dehydrogenase OS=Mycobacterium smegmatis (strain ATCC 700084 / mc(2)155) OX=246196 GN=MSMEG_6686 PE=1 SV=1
258	189	I7G832|I7G832_MYCS2	433.6	52	52	580000000	34	34	47	Carbamidomethylation; Deamidation (NQ)	81651	Polyphosphate kinase OS=Mycobacterium smegmatis (strain ATCC 700084 / mc(2)155) OX=246196 GN=ppk PE=3 SV=1
483	1995	sp|A0R692|DPS_MYCS2	433.04	96	96	510000000	17	17	31	Deamidation (NQ)	20270	DNA protection during starvation protein OS=Mycobacterium smegmatis (strain ATCC 700084 / mc(2)155) OX=246196 GN=dps PE=1 SV=1
657	2372	A0QSX3|A0QSX3_MYCS2	432.59	76	76	579000000	9	9	25	Deamidation (NQ)	20447	Probable forkhead-associated protein OS=Mycobacterium smegmatis (strain ATCC 700084 / mc(2)155) OX=246196 GN=MSMEG_1634 PE=4 SV=1
657	2373	I7FGU0|I7FGU0_MYCS2	432.59	76	76	579000000	9	9	25	Deamidation (NQ)	20447	FHA domain containing protein OS=Mycobacterium smegmatis (strain ATCC 700084 / mc(2)155) OX=246196 GN=MSMEI_1595 PE=4 SV=1
209	273	A0R577|A0R577_MYCS2	432.4	50	50	694000000	32	32	54	Oxidation (M)	56871	Lysine--tRNA ligase OS=Mycobacterium smegmatis (strain ATCC 700084 / mc(2)155) OX=246196 GN=lysS PE=3 SV=1
698	961	I7FY73|I7FY73_MYCS2	432.27	56	56	353000000	14	14	23	Oxidation (M); Deamidation (NQ)	42529	L-lactate dehydrogenase (Cytochrome) LldD1 OS=Mycobacterium smegmatis (strain ATCC 700084 / mc(2)155) OX=246196 GN=lldD1 PE=3 SV=1
587	2169	I7FF63|I7FF63_MYCS2	432.01	75	75	730000000	12	12	27	Carbamidomethylation; Oxidation (M)	22735	Pyridoxamine 5'-phosphate oxidase-related FMN-binding protein OS=Mycobacterium smegmatis (strain ATCC 700084 / mc(2)155) OX=246196 GN=MSMEI_1028 PE=4 SV=1
587	2170	A0QRB9|A0QRB9_MYCS2	432.01	75	75	730000000	12	12	27	Carbamidomethylation; Oxidation (M)	22735	Phosphohydrolase OS=Mycobacterium smegmatis (strain ATCC 700084 / mc(2)155) OX=246196 GN=MSMEG_1061 PE=4 SV=1
485	664	sp|A0R3C7|GLMU_MYCS2	431.7	56	56	323000000	17	17	31	Carbamidomethylation; Deamidation (NQ)	50295	Bifunctional protein GlmU OS=Mycobacterium smegmatis (strain ATCC 700084 / mc(2)155) OX=246196 GN=glmU PE=3 SV=1
659	1190	I7FIS4|I7FIS4_MYCS2	431.6	66	66	423000000	15	15	25	Carbamidomethylation; Deamidation (NQ)	39818	Hydrogenase expression/formation protein HypD OS=Mycobacterium smegmatis (strain ATCC 700084 / mc(2)155) OX=246196 GN=MSMEI_2218 PE=4 SV=1
659	1191	A0QUN9|A0QUN9_MYCS2	431.6	66	66	423000000	15	15	25	Carbamidomethylation; Deamidation (NQ)	39818	Hydrogenase expression/formation protein HypD OS=Mycobacterium smegmatis (strain ATCC 700084 / mc(2)155) OX=246196 GN=hypD PE=4 SV=1
565	999	I7GGK1|I7GGK1_MYCS2	431.59	74	74	430000000	17	17	28	Carbamidomethylation; Oxidation (M)	32764	Uncharacterized protein OS=Mycobacterium smegmatis (strain ATCC 700084 / mc(2)155) OX=246196 GN=MSMEI_6418 PE=4 SV=1
200	1851	I7G565|I7G565_MYCS2	431.57	73	73	2390000000	21	21	55	Carbamidomethylation; Oxidation (M); Deamidation (NQ)	26398	Ribosome hibernation promoting factor OS=Mycobacterium smegmatis (strain ATCC 700084 / mc(2)155) OX=246196 GN=hpf PE=3 SV=1
200	1852	A0QTK6|A0QTK6_MYCS2	431.57	73	73	2390000000	21	21	55	Carbamidomethylation; Oxidation (M); Deamidation (NQ)	26398	Ribosome hibernation promoting factor OS=Mycobacterium smegmatis (strain ATCC 700084 / mc(2)155) OX=246196 GN=hpf PE=1 SV=1
443	716	sp|A0QSY5|FOLD_MYCS2	430.83	88	88	734000000	23	23	33	Carbamidomethylation	29693	Bifunctional protein FolD OS=Mycobacterium smegmatis (strain ATCC 700084 / mc(2)155) OX=246196 GN=folD PE=1 SV=1
852	1074	sp|A0R3S7|KU_MYCS2	430.82	58	58	265000000	14	14	20	Carbamidomethylation; Oxidation (M)	35712	Non-homologous end joining protein Ku OS=Mycobacterium smegmatis (strain ATCC 700084 / mc(2)155) OX=246196 GN=ku PE=1 SV=2
246	321	I7FIT2|I7FIT2_MYCS2	430.74	81	81	1130000000	25	25	49	Carbamidomethylation; Oxidation (M); Deamidation (NQ)	45587	Homoserine dehydrogenase OS=Mycobacterium smegmatis (strain ATCC 700084 / mc(2)155) OX=246196 GN=MSMEI_4830 PE=3 SV=1
246	322	A0R221|A0R221_MYCS2	430.74	81	81	1130000000	25	25	49	Carbamidomethylation; Oxidation (M); Deamidation (NQ)	45587	Homoserine dehydrogenase OS=Mycobacterium smegmatis (strain ATCC 700084 / mc(2)155) OX=246196 GN=MSMEG_4957 PE=3 SV=1
361	1452	I7GDZ7|I7GDZ7_MYCS2	429.46	58	58	875000000	14	14	37	Carbamidomethylation; Oxidation (M); Deamidation (NQ)	31826	Ectoine/hydroxyEctoine ABC transporter solute-binding protein OS=Mycobacterium smegmatis (strain ATCC 700084 / mc(2)155) OX=246196 GN=MSMEI_5222 PE=4 SV=1
361	1432	A0R373|A0R373_MYCS2	429.46	56	56	875000000	14	14	37	Carbamidomethylation; Oxidation (M); Deamidation (NQ)	33063	Ectoine/hydroxyectoine ABC transporter solute-binding protein OS=Mycobacterium smegmatis (strain ATCC 700084 / mc(2)155) OX=246196 GN=ehuB PE=4 SV=1
1020	1397	A0QYR3|A0QYR3_MYCS2	429.08	52	52	261000000	13	13	16	Carbamidomethylation	35573	TPR-repeat-containing protein OS=Mycobacterium smegmatis (strain ATCC 700084 / mc(2)155) OX=246196 GN=MSMEG_3754 PE=4 SV=1
1020	1398	I7G3J3|I7G3J3_MYCS2	429.08	52	52	261000000	13	13	16	Carbamidomethylation	35573	Tetratricopeptide TPR_4 OS=Mycobacterium smegmatis (strain ATCC 700084 / mc(2)155) OX=246196 GN=MSMEI_3665 PE=4 SV=1
146	824	sp|A0QSG6|RS5_MYCS2	428.81	95	95	6000000000	27	27	64	Carbamidomethylation; Oxidation (M); Deamidation (NQ)	21911	30S ribosomal protein S5 OS=Mycobacterium smegmatis (strain ATCC 700084 / mc(2)155) OX=246196 GN=rpsE PE=1 SV=1
498	1021	I7FCE3|I7FCE3_MYCS2	428.76	38	38	739000000	18	18	31	Carbamidomethylation	52120	Uncharacterized protein OS=Mycobacterium smegmatis (strain ATCC 700084 / mc(2)155) OX=246196 GN=MSMEI_0076 PE=4 SV=1
498	1022	A0QNK4|A0QNK4_MYCS2	428.76	38	38	739000000	18	18	31	Carbamidomethylation	52120	Antigen MTB48 OS=Mycobacterium smegmatis (strain ATCC 700084 / mc(2)155) OX=246196 GN=MSMEG_0076 PE=1 SV=1
705	497	A0R189|A0R189_MYCS2	428.68	48	48	262000000	18	18	23	Carbamidomethylation; Oxidation (M)	69226	IolD protein OS=Mycobacterium smegmatis (strain ATCC 700084 / mc(2)155) OX=246196 GN=MSMEG_4664 PE=3 SV=1
705	498	I7GDW7|I7GDW7_MYCS2	428.68	48	48	262000000	18	18	23	Carbamidomethylation; Oxidation (M)	69226	Thiamine pyrophosphate-requiring enzyme putative acetolactate synthase OS=Mycobacterium smegmatis (strain ATCC 700084 / mc(2)155) OX=246196 GN=MSMEI_4545 PE=3 SV=1
596	2565	A0R5R3|A0R5R3_MYCS2	428.47	88	88	1080000000	11	11	27	Deamidation (NQ)	15267	KanY protein OS=Mycobacterium smegmatis (strain ATCC 700084 / mc(2)155) OX=246196 GN=MSMEG_6282 PE=1 SV=1
596	2566	I7FUI2|I7FUI2_MYCS2	428.47	88	88	1080000000	11	11	27	Deamidation (NQ)	15267	Uncharacterized protein OS=Mycobacterium smegmatis (strain ATCC 700084 / mc(2)155) OX=246196 GN=MSMEI_6117 PE=4 SV=1
532	278	sp|A0QW19|DXS_MYCS2	428.38	58	58	256000000	24	24	29	Carbamidomethylation; Deamidation (NQ)	68035	1-deoxy-D-xylulose-5-phosphate synthase OS=Mycobacterium smegmatis (strain ATCC 700084 / mc(2)155) OX=246196 GN=dxs PE=3 SV=1
401	225	I7G4E1|I7G4E1_MYCS2	428.24	77	77	399000000	25	25	35	Carbamidomethylation; Oxidation (M); Deamidation (NQ)	47090	Isocitrate lyase OS=Mycobacterium smegmatis (strain ATCC 700084 / mc(2)155) OX=246196 GN=icl PE=4 SV=1
401	226	A0QQX6|A0QQX6_MYCS2	428.24	77	77	399000000	25	25	35	Carbamidomethylation; Oxidation (M); Deamidation (NQ)	47090	Isocitrate lyase OS=Mycobacterium smegmatis (strain ATCC 700084 / mc(2)155) OX=246196 GN=aceA PE=4 SV=1
524	483	I7G670|I7G670_MYCS2	427.95	56	56	250000000	21	21	29	Carbamidomethylation; Oxidation (M); Deamidation (NQ)	56178	Cyclohexanone monooxygenase OS=Mycobacterium smegmatis (strain ATCC 700084 / mc(2)155) OX=246196 GN=MSMEI_2251 PE=4 SV=1
524	484	A0QR91|A0QR91_MYCS2	427.95	56	56	250000000	21	21	29	Carbamidomethylation; Oxidation (M); Deamidation (NQ)	56178	Monooxygenase OS=Mycobacterium smegmatis (strain ATCC 700084 / mc(2)155) OX=246196 GN=MSMEG_1030 PE=4 SV=1
310	191	A0R2G2|A0R2G2_MYCS2	427.57	52	52	165000000	37	37	42	Carbamidomethylation; Deamidation (NQ)	125024	Pyruvate ferredoxin/flavodoxin oxidoreductase family protein OS=Mycobacterium smegmatis (strain ATCC 700084 / mc(2)155) OX=246196 GN=MSMEG_5100 PE=4 SV=1
310	192	I7G6U7|I7G6U7_MYCS2	427.57	52	52	165000000	37	37	42	Carbamidomethylation; Deamidation (NQ)	125024	Pyruvate ferredoxin/flavodoxin oxidoreductase OS=Mycobacterium smegmatis (strain ATCC 700084 / mc(2)155) OX=246196 GN=MSMEI_4973 PE=4 SV=1
496	1033	A0R170|A0R170_MYCS2	427.33	57	57	803000000	17	17	31	Carbamidomethylation; Oxidation (M)	37302	Alpha oxoglutarate ferredoxin oxidoreductase beta subunit OS=Mycobacterium smegmatis (strain ATCC 700084 / mc(2)155) OX=246196 GN=orB PE=4 SV=1
496	881	I7GCM1|I7GCM1_MYCS2	427.33	54	54	803000000	17	17	31	Carbamidomethylation; Oxidation (M)	39047	Thiamine pyrophosphate enzyme-like TPP-binding protein OS=Mycobacterium smegmatis (strain ATCC 700084 / mc(2)155) OX=246196 GN=MSMEI_4527 PE=4 SV=1
552	1129	I7FIX8|I7FIX8_MYCS2	426.42	76	76	319000000	18	18	29	Carbamidomethylation; Oxidation (M); Deamidation (NQ)	30287	NUDIX hydrolase OS=Mycobacterium smegmatis (strain ATCC 700084 / mc(2)155) OX=246196 GN=MSMEI_1017 PE=4 SV=1
552	1130	A0QRA6|A0QRA6_MYCS2	426.42	76	76	319000000	18	18	29	Carbamidomethylation; Oxidation (M); Deamidation (NQ)	30287	Nudix hydrolase OS=Mycobacterium smegmatis (strain ATCC 700084 / mc(2)155) OX=246196 GN=MSMEG_1047 PE=4 SV=1
529	1283	I7FR86|I7FR86_MYCS2	426.3	71	71	389000000	15	15	29	Deamidation (NQ)	34862	2-nitropropane dioxygenase NPD OS=Mycobacterium smegmatis (strain ATCC 700084 / mc(2)155) OX=246196 GN=MSMEI_4844 PE=4 SV=1
529	1284	A0R234|A0R234_MYCS2	426.3	71	71	389000000	15	15	29	Deamidation (NQ)	34993	Oxidoreductase OS=Mycobacterium smegmatis (strain ATCC 700084 / mc(2)155) OX=246196 GN=MSMEG_4971 PE=4 SV=1
277	558	I7F4L8|I7F4L8_MYCS2	425.45	66	66	722000000	23	23	45	Carbamidomethylation; Oxidation (M); Deamidation (NQ)	45156	Acyl-CoA dehydrogenase FadE2 OS=Mycobacterium smegmatis (strain ATCC 700084 / mc(2)155) OX=246196 GN=MSMEI_0098 PE=3 SV=1
420	409	I7G4U3|I7G4U3_MYCS2	425.3	61	61	261000000	24	24	34	Carbamidomethylation	54106	Tripeptidyl-peptidase B Serine peptidase MEROPS family S33 OS=Mycobacterium smegmatis (strain ATCC 700084 / mc(2)155) OX=246196 GN=MSMEI_4195 PE=4 SV=1
420	410	A0R085|A0R085_MYCS2	425.3	61	61	261000000	24	24	34	Carbamidomethylation	54106	Protease OS=Mycobacterium smegmatis (strain ATCC 700084 / mc(2)155) OX=246196 GN=MSMEG_4296 PE=4 SV=1
465	1047	A0R158|A0R158_MYCS2	424.68	38	38	294000000	18	18	32	Carbamidomethylation; Deamidation (NQ)	72391	Peptidase S9 prolyl oligopeptidase OS=Mycobacterium smegmatis (strain ATCC 700084 / mc(2)155) OX=246196 GN=MSMEG_4633 PE=4 SV=1
465	1048	I7FHW9|I7FHW9_MYCS2	424.68	38	38	294000000	18	18	32	Carbamidomethylation; Deamidation (NQ)	72391	Peptidase S9 prolyl oligopeptidase active site region OS=Mycobacterium smegmatis (strain ATCC 700084 / mc(2)155) OX=246196 GN=MSMEI_4516 PE=4 SV=1
495	814	sp|A0R201|ATPG_MYCS2	424.6	62	62	767000000	20	20	31	Oxidation (M); Deamidation (NQ)	33398	ATP synthase gamma chain OS=Mycobacterium smegmatis (strain ATCC 700084 / mc(2)155) OX=246196 GN=atpG PE=1 SV=1
747	714	I7GAQ9|I7GAQ9_MYCS2	424.59	38	38	76400000	15	15	23		54005	Precorrin-3B C17-methyltransferase OS=Mycobacterium smegmatis (strain ATCC 700084 / mc(2)155) OX=246196 GN=cobIJ PE=3 SV=1
747	715	A0QZ26|A0QZ26_MYCS2	424.59	38	38	76400000	15	15	23		54005	Cobalamin biosynthesis protein cobIJ OS=Mycobacterium smegmatis (strain ATCC 700084 / mc(2)155) OX=246196 GN=MSMEG_3873 PE=3 SV=1
198	1083	sp|A0QSD2|RL4_MYCS2	424.2	87	87	3380000000	28	28	55	Oxidation (M); Deamidation (NQ)	22885	50S ribosomal protein L4 OS=Mycobacterium smegmatis (strain ATCC 700084 / mc(2)155) OX=246196 GN=rplD PE=1 SV=1
549	1183	I7GBT0|I7GBT0_MYCS2	424.02	73	73	487000000	19	19	29	Oxidation (M); Deamidation (NQ)	36100	Iron ABC transporter periplasmic iron-binding protein OS=Mycobacterium smegmatis (strain ATCC 700084 / mc(2)155) OX=246196 GN=MSMEI_3551 PE=4 SV=1
549	1184	A0QYF1|A0QYF1_MYCS2	424.02	72	72	487000000	19	19	29	Oxidation (M); Deamidation (NQ)	36432	Ferric iron-binding periplasmic protein of ABC transporter OS=Mycobacterium smegmatis (strain ATCC 700084 / mc(2)155) OX=246196 GN=MSMEG_3636 PE=4 SV=1
612	1293	A0QU43|A0QU43_MYCS2	423.85	53	53	127000000	18	18	26	Carbamidomethylation; Deamidation (NQ)	47292	Acyl-CoA dehydrogenase family protein OS=Mycobacterium smegmatis (strain ATCC 700084 / mc(2)155) OX=246196 GN=MSMEG_2070 PE=3 SV=1
612	1294	I7G5M9|I7G5M9_MYCS2	423.85	53	53	127000000	18	18	26	Carbamidomethylation; Deamidation (NQ)	47292	Acyl-CoA dehydrogenase OS=Mycobacterium smegmatis (strain ATCC 700084 / mc(2)155) OX=246196 GN=MSMEI_2025 PE=3 SV=1
488	791	A0R6K9|A0R6K9_MYCS2	423.83	57	57	376000000	19	19	31	Deamidation (NQ)	44154	Acyl-CoA dehydrogenase OS=Mycobacterium smegmatis (strain ATCC 700084 / mc(2)155) OX=246196 GN=MSMEG_6585 PE=4 SV=1
378	638	Q2YHI1|Q2YHI1_MYCS2	423.48	77	77	885000000	19	19	36	Carbamidomethylation; Oxidation (M)	30058	Rmt4 OS=Mycobacterium smegmatis (strain ATCC 700084 / mc(2)155) OX=246196 GN=rmt4 PE=4 SV=1
378	639	I7FWA8|I7FWA8_MYCS2	423.48	77	77	885000000	19	19	36	Carbamidomethylation; Oxidation (M)	30058	Rmt4 OS=Mycobacterium smegmatis (strain ATCC 700084 / mc(2)155) OX=246196 GN=rmt4 PE=4 SV=1
762	1884	I7FK99|I7FK99_MYCS2	423.15	88	88	1370000000	12	12	22	Carbamidomethylation; Oxidation (M)	15458	Peptide-methionine (R)-S-oxide reductase OS=Mycobacterium smegmatis (strain ATCC 700084 / mc(2)155) OX=246196 GN=MSMEI_2715 PE=4 SV=1
762	1885	A0QW27|A0QW27_MYCS2	423.15	88	88	1370000000	12	12	22	Carbamidomethylation; Oxidation (M)	15458	Peptide-methionine (R)-S-oxide reductase OS=Mycobacterium smegmatis (strain ATCC 700084 / mc(2)155) OX=246196 GN=msrB PE=4 SV=1
543	3069	I7GFQ8|I7GFQ8_MYCS2	423.03	40	40	453000000	11	11	29	Carbamidomethylation; Oxidation (M); Deamidation (NQ)	35701	Putative esterase OS=Mycobacterium smegmatis (strain ATCC 700084 / mc(2)155) OX=246196 GN=MSMEI_6230 PE=4 SV=1
543	3070	A0R623|A0R623_MYCS2	423.03	40	40	453000000	11	11	29	Carbamidomethylation; Oxidation (M); Deamidation (NQ)	35701	Antigen 85-A OS=Mycobacterium smegmatis (strain ATCC 700084 / mc(2)155) OX=246196 GN=MSMEG_6398 PE=4 SV=1
410	1282	sp|A0QZ46|PSA_MYCS2	422.7	86	86	1070000000	18	18	35	Carbamidomethylation; Deamidation (NQ)	26915	Proteasome subunit alpha OS=Mycobacterium smegmatis (strain ATCC 700084 / mc(2)155) OX=246196 GN=prcA PE=1 SV=1
446	1337	A4ZHT5|A4ZHT5_MYCS2	422.2	63	63	352000000	18	18	33	Carbamidomethylation; Oxidation (M)	32918	Uncharacterized protein OS=Mycobacterium smegmatis (strain ATCC 700084 / mc(2)155) OX=246196 GN=MSMEG5533 PE=4 SV=1
446	1338	I7GFG1|I7GFG1_MYCS2	422.2	63	63	352000000	18	18	33	Carbamidomethylation; Oxidation (M)	32918	Putative oxidoreductase OS=Mycobacterium smegmatis (strain ATCC 700084 / mc(2)155) OX=246196 GN=MSMEI_5403 PE=4 SV=1
414	630	I7G0L0|I7G0L0_MYCS2	422.05	82	82	286000000	24	22	34	Deamidation (NQ)	36069	RNA polymerase sigma factor OS=Mycobacterium smegmatis (strain ATCC 700084 / mc(2)155) OX=246196 GN=mysB PE=3 SV=1
414	631	A0QVZ5|A0QVZ5_MYCS2	422.05	82	82	286000000	24	22	34	Deamidation (NQ)	36069	RNA polymerase sigma factor OS=Mycobacterium smegmatis (strain ATCC 700084 / mc(2)155) OX=246196 GN=MSMEG_2752 PE=3 SV=1
338	349	A0R2C3|A0R2C3_MYCS2	422	59	59	457000000	29	29	39	Carbamidomethylation	50140	Bacterial extracellular solute-binding protein OS=Mycobacterium smegmatis (strain ATCC 700084 / mc(2)155) OX=246196 GN=MSMEG_5061 PE=4 SV=1
338	350	I7FRI8|I7FRI8_MYCS2	422	58	58	457000000	29	29	39	Carbamidomethylation	50596	Sugar-binding lipoprotein LpqY OS=Mycobacterium smegmatis (strain ATCC 700084 / mc(2)155) OX=246196 GN=lpqY PE=4 SV=1
559	544	I7FZC5|I7FZC5_MYCS2	421.88	54	54	766000000	17	17	28	Oxidation (M); Deamidation (NQ)	49484	Acyl-CoA dehydrogenase OS=Mycobacterium smegmatis (strain ATCC 700084 / mc(2)155) OX=246196 GN=fadE24 PE=3 SV=1
269	789	I7G4J1|I7G4J1_MYCS2	421.69	82	82	748000000	28	28	46	Carbamidomethylation; Oxidation (M); Deamidation (NQ)	29211	Succinate dehydrogenase iron-sulfur protein subunit SdhB OS=Mycobacterium smegmatis (strain ATCC 700084 / mc(2)155) OX=246196 GN=sdhB PE=4 SV=1
269	790	A0QT07|A0QT07_MYCS2	421.69	82	82	748000000	28	28	46	Carbamidomethylation; Oxidation (M); Deamidation (NQ)	29211	Succinate dehydrogenase iron-sulfur protein OS=Mycobacterium smegmatis (strain ATCC 700084 / mc(2)155) OX=246196 GN=sdhB PE=4 SV=1
591	732	A0R0T1|A0R0T1_MYCS2	420.89	86	86	223000000	20	20	27	Oxidation (M)	37521	PhoH family protein OS=Mycobacterium smegmatis (strain ATCC 700084 / mc(2)155) OX=246196 GN=MSMEG_4497 PE=4 SV=1
591	733	I7FHJ6|I7FHJ6_MYCS2	420.89	86	86	223000000	20	20	27	Oxidation (M)	37521	PhoH-like protein PhoH1 OS=Mycobacterium smegmatis (strain ATCC 700084 / mc(2)155) OX=246196 GN=MSMEI_4386 PE=4 SV=1
752	1332	I7GDC7|I7GDC7_MYCS2	420.74	65	65	131000000	16	16	22	Oxidation (M); Deamidation (NQ)	37296	Luciferase-like monooxygenase OS=Mycobacterium smegmatis (strain ATCC 700084 / mc(2)155) OX=246196 GN=MSMEI_4902 PE=4 SV=1
752	1333	A0R293|A0R293_MYCS2	420.74	65	65	131000000	16	16	22	Oxidation (M); Deamidation (NQ)	37296	Alkanal monooxygenase alpha chain OS=Mycobacterium smegmatis (strain ATCC 700084 / mc(2)155) OX=246196 GN=MSMEG_5029 PE=4 SV=1
713	1572	I7G891|I7G891_MYCS2	420.6	58	58	219000000	16	16	23		39743	3-dehydroquinate synthase OS=Mycobacterium smegmatis (strain ATCC 700084 / mc(2)155) OX=246196 GN=aroB PE=3 SV=1
429	1775	I7FZY4|I7FZY4_MYCS2	420.45	68	68	814000000	16	16	34	Carbamidomethylation; Oxidation (M); Deamidation (NQ)	25570	Putative conserved membrane protein OS=Mycobacterium smegmatis (strain ATCC 700084 / mc(2)155) OX=246196 GN=MSMEI_2349 PE=4 SV=1
429	1776	A0QV12|A0QV12_MYCS2	420.45	68	68	814000000	16	16	34	Carbamidomethylation; Oxidation (M); Deamidation (NQ)	25570	Putative serine-threonine protein kinase OS=Mycobacterium smegmatis (strain ATCC 700084 / mc(2)155) OX=246196 GN=MSMEG_2410 PE=4 SV=1
328	534	I7FYK9|I7FYK9_MYCS2	420.32	66	66	871000000	22	22	40	Carbamidomethylation; Oxidation (M)	39525	Adenosine deaminase OS=Mycobacterium smegmatis (strain ATCC 700084 / mc(2)155) OX=246196 GN=add PE=3 SV=1
328	620	A0QT14|A0QT14_MYCS2	420.32	66	66	871000000	22	22	40	Carbamidomethylation; Oxidation (M)	39974	Adenosine deaminase OS=Mycobacterium smegmatis (strain ATCC 700084 / mc(2)155) OX=246196 GN=add PE=3 SV=1
444	1009	I7F5J3|I7F5J3_MYCS2	420.26	64	64	570000000	17	17	33	Carbamidomethylation; Oxidation (M); Deamidation (NQ)	38621	RmlB OS=Mycobacterium smegmatis (strain ATCC 700084 / mc(2)155) OX=246196 GN=rmlB PE=4 SV=1
264	2496	I7G9R3|I7G9R3_MYCS2	420.03	99	99	6020000000	12	12	47	Carbamidomethylation; Oxidation (M); Deamidation (NQ)	16832	Thiol peroxidase OS=Mycobacterium smegmatis (strain ATCC 700084 / mc(2)155) OX=246196 GN=tpx PE=3 SV=1
264	2497	A0QXZ5|A0QXZ5_MYCS2	420.03	99	99	6020000000	12	12	47	Carbamidomethylation; Oxidation (M); Deamidation (NQ)	16832	Thiol peroxidase OS=Mycobacterium smegmatis (strain ATCC 700084 / mc(2)155) OX=246196 GN=tpx PE=3 SV=1
535	810	A0QSZ6|A0QSZ6_MYCS2	419.89	63	63	367000000	22	22	29	Carbamidomethylation; Oxidation (M)	36810	Tryptophan--tRNA ligase OS=Mycobacterium smegmatis (strain ATCC 700084 / mc(2)155) OX=246196 GN=trpS PE=3 SV=1
535	811	I7F946|I7F946_MYCS2	419.89	63	63	367000000	22	22	29	Carbamidomethylation; Oxidation (M)	36810	Tryptophan--tRNA ligase OS=Mycobacterium smegmatis (strain ATCC 700084 / mc(2)155) OX=246196 GN=trpS PE=3 SV=1
530	499	sp|A0QNJ2|ECC1B_MYCS2	419.81	54	54	288000000	20	20	29	Carbamidomethylation	65057	ESX-1 secretion system protein EccCb1 OS=Mycobacterium smegmatis (strain ATCC 700084 / mc(2)155) OX=246196 GN=eccCb1 PE=3 SV=1
647	963	I7FPL2|I7FPL2_MYCS2	419.69	45	45	140000000	15	15	25		55597	CHAD domain containing protein OS=Mycobacterium smegmatis (strain ATCC 700084 / mc(2)155) OX=246196 GN=MSMEI_4201 PE=4 SV=1
647	964	A0R091|A0R091_MYCS2	419.69	45	45	140000000	15	15	25		55597	Adenylate cyclase putative OS=Mycobacterium smegmatis (strain ATCC 700084 / mc(2)155) OX=246196 GN=MSMEG_4302 PE=4 SV=1
225	1244	sp|A0R7F6|RL9_MYCS2	419.44	93	93	3960000000	18	18	52	Deamidation (NQ)	15923	50S ribosomal protein L9 OS=Mycobacterium smegmatis (strain ATCC 700084 / mc(2)155) OX=246196 GN=rplI PE=1 SV=1
654	1620	A0R4H0|A0R4H0_MYCS2	419.43	68	68	309000000	17	17	25	Deamidation (NQ)	28730	29 kDa antigen Cfp29 OS=Mycobacterium smegmatis (strain ATCC 700084 / mc(2)155) OX=246196 GN=MSMEG_5830 PE=4 SV=1
654	1621	I7G8Y9|I7G8Y9_MYCS2	419.43	68	68	309000000	17	17	25	Deamidation (NQ)	28730	29 kDa antigen CFP29 OS=Mycobacterium smegmatis (strain ATCC 700084 / mc(2)155) OX=246196 GN=cfp29 PE=4 SV=1
377	587	A0R3D9|A0R3D9_MYCS2	419.14	70	70	940000000	20	20	36	Oxidation (M); Deamidation (NQ)	32833	Ribosomal RNA small subunit methyltransferase A OS=Mycobacterium smegmatis (strain ATCC 700084 / mc(2)155) OX=246196 GN=ksgA PE=3 SV=1
377	588	I7FK81|I7FK81_MYCS2	419.14	70	70	940000000	20	20	36	Oxidation (M); Deamidation (NQ)	32833	Ribosomal RNA small subunit methyltransferase A OS=Mycobacterium smegmatis (strain ATCC 700084 / mc(2)155) OX=246196 GN=ksgA PE=3 SV=1
574	1580	A0R6E9|A0R6E9_MYCS2	418.91	75	75	356000000	17	17	28	Oxidation (M); Deamidation (NQ)	39983	ABC Polyamine/Opine/Phosphonate transporter periplasmic ligand binding protein OS=Mycobacterium smegmatis (strain ATCC 700084 / mc(2)155) OX=246196 GN=MSMEG_6524 PE=4 SV=1
574	1581	I7GFV8|I7GFV8_MYCS2	418.91	75	75	356000000	17	17	28	Oxidation (M); Deamidation (NQ)	39983	Putative solute binding protein of ABC transporter system OS=Mycobacterium smegmatis (strain ATCC 700084 / mc(2)155) OX=246196 GN=MSMEI_6350 PE=4 SV=1
455	288	I7GFK9|I7GFK9_MYCS2	418.82	53	53	181000000	23	23	32	Carbamidomethylation; Oxidation (M); Deamidation (NQ)	59199	Fatty-acid-CoA ligase FadD35 OS=Mycobacterium smegmatis (strain ATCC 700084 / mc(2)155) OX=246196 GN=fadD35 PE=4 SV=1
455	289	A0R3Z4|A0R3Z4_MYCS2	418.82	53	53	181000000	23	23	32	Carbamidomethylation; Oxidation (M); Deamidation (NQ)	59199	Acyl-CoA synthase OS=Mycobacterium smegmatis (strain ATCC 700084 / mc(2)155) OX=246196 GN=MSMEG_5649 PE=4 SV=1
575	1644	I7G6I0|I7G6I0_MYCS2	418.78	90	90	906000000	17	17	28	Carbamidomethylation; Deamidation (NQ)	18030	Carbonic anhydrase OS=Mycobacterium smegmatis (strain ATCC 700084 / mc(2)155) OX=246196 GN=MSMEI_4858 PE=4 SV=1
575	1645	A0R248|A0R248_MYCS2	418.78	90	90	906000000	17	17	28	Carbamidomethylation; Deamidation (NQ)	18030	Carbonic anhydrase OS=Mycobacterium smegmatis (strain ATCC 700084 / mc(2)155) OX=246196 GN=MSMEG_4985 PE=4 SV=1
513	277	sp|A0QPN1|TOPOM_MYCS2	418.71	42	42	148000000	26	26	30	Carbamidomethylation; Deamidation (NQ)	77225	Topoisomerase subunit TopoM OS=Mycobacterium smegmatis (strain ATCC 700084 / mc(2)155) OX=246196 GN=topoM PE=1 SV=1
472	1121	I7FWD2|I7FWD2_MYCS2	418.69	80	80	1290000000	14	14	32	Oxidation (M)	26693	PEP phosphonomutase OS=Mycobacterium smegmatis (strain ATCC 700084 / mc(2)155) OX=246196 GN=MSMEI_0411 PE=4 SV=1
472	1122	A0QPJ7|A0QPJ7_MYCS2	418.69	80	80	1290000000	14	14	32	Oxidation (M)	26693	Transferase OS=Mycobacterium smegmatis (strain ATCC 700084 / mc(2)155) OX=246196 GN=MSMEG_0422 PE=4 SV=1
344	3053	A0QQQ1|A0QQQ1_MYCS2	418.6	56	56	1440000000	9	9	39	Carbamidomethylation; Oxidation (M); Deamidation (NQ)	23213	Superoxide dismutase [Cu-Zn] OS=Mycobacterium smegmatis (strain ATCC 700084 / mc(2)155) OX=246196 GN=sodC PE=1 SV=1
344	3054	I7G2H6|I7G2H6_MYCS2	418.6	56	56	1440000000	9	9	39	Carbamidomethylation; Oxidation (M); Deamidation (NQ)	23213	Superoxide dismutase [Cu-Zn] OS=Mycobacterium smegmatis (strain ATCC 700084 / mc(2)155) OX=246196 GN=sodC PE=3 SV=1
676	739	A0QPN0|A0QPN0_MYCS2	418.49	49	49	368000000	17	17	24	Carbamidomethylation; Deamidation (NQ)	50106	Aldehyde dehydrogenase OS=Mycobacterium smegmatis (strain ATCC 700084 / mc(2)155) OX=246196 GN=MSMEG_0455 PE=4 SV=1
676	740	I7FDE7|I7FDE7_MYCS2	418.49	49	49	368000000	17	17	24	Carbamidomethylation; Deamidation (NQ)	50106	Aldehyde Dehydrogenase OS=Mycobacterium smegmatis (strain ATCC 700084 / mc(2)155) OX=246196 GN=MSMEI_0442 PE=4 SV=1
451	511	A0R6D6|A0R6D6_MYCS2	418.4	69	69	320000000	22	22	32	Carbamidomethylation; Oxidation (M); Deamidation (NQ)	42489	Acyl-CoA dehydrogenase domain protein OS=Mycobacterium smegmatis (strain ATCC 700084 / mc(2)155) OX=246196 GN=MSMEG_6511 PE=3 SV=1
451	512	I7FN87|I7FN87_MYCS2	418.4	69	69	320000000	22	22	32	Carbamidomethylation; Oxidation (M); Deamidation (NQ)	42489	Acyl-CoA dehydrogenase OS=Mycobacterium smegmatis (strain ATCC 700084 / mc(2)155) OX=246196 GN=MSMEI_6339 PE=3 SV=1
745	2254	I7FE87|I7FE87_MYCS2	418.31	86	86	562000000	12	12	22	Carbamidomethylation; Oxidation (M); Deamidation (NQ)	14785	Uncharacterized protein OS=Mycobacterium smegmatis (strain ATCC 700084 / mc(2)155) OX=246196 GN=MSMEI_0738 PE=4 SV=1
764	1447	A0QTL8|A0QTL8_MYCS2	418.26	60	60	136000000	19	19	22	Carbamidomethylation	45837	3-phosphoshikimate 1-carboxyvinyltransferase OS=Mycobacterium smegmatis (strain ATCC 700084 / mc(2)155) OX=246196 GN=aroA PE=3 SV=1
508	472	I7FCD9|I7FCD9_MYCS2	418.24	50	50	233000000	25	25	30	Carbamidomethylation; Oxidation (M); Deamidation (NQ)	78114	Conserved hypothetical alanine and proline rich protein OS=Mycobacterium smegmatis (strain ATCC 700084 / mc(2)155) OX=246196 GN=MSMEI_0071 PE=4 SV=1
508	473	A0QNK1|A0QNK1_MYCS2	418.24	50	50	233000000	25	25	30	Carbamidomethylation; Oxidation (M); Deamidation (NQ)	78245	Uncharacterized protein OS=Mycobacterium smegmatis (strain ATCC 700084 / mc(2)155) OX=246196 GN=MSMEG_0071 PE=4 SV=1
561	1373	sp|A0QZ12|PPM1_MYCS2	418.13	80	80	583000000	16	16	28	Carbamidomethylation; Oxidation (M); Deamidation (NQ)	29106	Polyprenol monophosphomannose synthase OS=Mycobacterium smegmatis (strain ATCC 700084 / mc(2)155) OX=246196 GN=ppm1 PE=1 SV=1
528	567	I7GF71|I7GF71_MYCS2	417.55	65	65	398000000	17	17	29	Carbamidomethylation; Oxidation (M); Deamidation (NQ)	44838	Formamidase OS=Mycobacterium smegmatis (strain ATCC 700084 / mc(2)155) OX=246196 GN=MSMEI_5190 PE=4 SV=1
528	568	A0R342|A0R342_MYCS2	417.55	65	65	398000000	17	17	29	Carbamidomethylation; Oxidation (M); Deamidation (NQ)	44838	Formamidase OS=Mycobacterium smegmatis (strain ATCC 700084 / mc(2)155) OX=246196 GN=MSMEG_5335 PE=4 SV=1
407	985	A0QU61|A0QU61_MYCS2	417.19	80	80	413000000	19	19	35	Oxidation (M)	25455	Cell division ATP-binding protein FtsE OS=Mycobacterium smegmatis (strain ATCC 700084 / mc(2)155) OX=246196 GN=ftsE PE=3 SV=1
407	986	I7G778|I7G778_MYCS2	417.19	80	80	413000000	19	19	35	Oxidation (M)	25455	Cell division ATP-binding protein FtsE OS=Mycobacterium smegmatis (strain ATCC 700084 / mc(2)155) OX=246196 GN=ftsE PE=3 SV=1
321	548	sp|A0QX93|TRPE_MYCS2	417.11	67	67	274000000	29	29	41	Carbamidomethylation; Deamidation (NQ)	56311	Anthranilate synthase component 1 OS=Mycobacterium smegmatis (strain ATCC 700084 / mc(2)155) OX=246196 GN=trpE PE=1 SV=1
683	1367	A0R183|A0R183_MYCS2	417.06	60	60	370000000	13	13	24	Carbamidomethylation; Deamidation (NQ)	34122	Sugar ABC transporter substrate-binding protein OS=Mycobacterium smegmatis (strain ATCC 700084 / mc(2)155) OX=246196 GN=MSMEG_4658 PE=4 SV=1
683	1370	I7GDW5|I7GDW5_MYCS2	417.06	55	55	370000000	13	13	24	Carbamidomethylation; Deamidation (NQ)	37404	ABC-type transporter periplasmic component (Probable solute-binding lipoprotein signal peptide) OS=Mycobacterium smegmatis (strain ATCC 700084 / mc(2)155) OX=246196 GN=MSMEI_4540 PE=4 SV=1
814	1604	I7FBU9|I7FBU9_MYCS2	416.72	51	51	94600000	18	18	20	Carbamidomethylation	65294	Asparagine synthase glutamine-hydrolyzing OS=Mycobacterium smegmatis (strain ATCC 700084 / mc(2)155) OX=246196 GN=MSMEI_2532 PE=4 SV=1
814	1605	A0QVJ3|A0QVJ3_MYCS2	416.72	51	51	94600000	18	18	20	Carbamidomethylation	65294	Asparagine synthase (Glutamine-hydrolyzing) OS=Mycobacterium smegmatis (strain ATCC 700084 / mc(2)155) OX=246196 GN=asnB PE=4 SV=1
582	761	I7FLC6|I7FLC6_MYCS2	416.39	65	65	307000000	20	20	27	Carbamidomethylation	44879	Probable M18 family aminopeptidase 2 OS=Mycobacterium smegmatis (strain ATCC 700084 / mc(2)155) OX=246196 GN=apeB PE=3 SV=1
582	762	A0R4G8|A0R4G8_MYCS2	416.39	65	65	307000000	20	20	27	Carbamidomethylation	44879	Probable M18 family aminopeptidase 2 OS=Mycobacterium smegmatis (strain ATCC 700084 / mc(2)155) OX=246196 GN=apeB PE=3 SV=1
522	518	sp|A0R607|DPRE1_MYCS2	415.87	55	55	352000000	18	18	30	Carbamidomethylation; Oxidation (M); Deamidation (NQ)	50377	Decaprenylphosphoryl-beta-D-ribose oxidase OS=Mycobacterium smegmatis (strain ATCC 700084 / mc(2)155) OX=246196 GN=dprE1 PE=1 SV=2
558	1395	I7G6C4|I7G6C4_MYCS2	415.32	57	57	164000000	19	19	28	Carbamidomethylation; Deamidation (NQ)	39194	ATP-dependent 6-phosphofructokinase OS=Mycobacterium smegmatis (strain ATCC 700084 / mc(2)155) OX=246196 GN=pfkA PE=3 SV=1
601	787	I7G751|I7G751_MYCS2	415.31	78	78	228000000	18	18	27	Carbamidomethylation; Deamidation (NQ)	36221	Uncharacterized protein OS=Mycobacterium smegmatis (strain ATCC 700084 / mc(2)155) OX=246196 GN=MSMEI_5108 PE=4 SV=1
601	788	A0R2V4|A0R2V4_MYCS2	415.31	78	78	228000000	18	18	27	Carbamidomethylation; Deamidation (NQ)	36221	Uncharacterized protein OS=Mycobacterium smegmatis (strain ATCC 700084 / mc(2)155) OX=246196 GN=MSMEG_5246 PE=1 SV=1
449	423	I7G3K0|I7G3K0_MYCS2	415.24	37	37	178000000	26	26	32	Deamidation (NQ)	107438	Putative long-chain acyl-CoA synthase OS=Mycobacterium smegmatis (strain ATCC 700084 / mc(2)155) OX=246196 GN=MSMEI_3678 PE=4 SV=1
262	1567	sp|A0QVR3|DAPB_MYCS2	415.13	76	76	438000000	16	16	47	Oxidation (M); Deamidation (NQ)	25710	4-hydroxy-tetrahydrodipicolinate reductase OS=Mycobacterium smegmatis (strain ATCC 700084 / mc(2)155) OX=246196 GN=dapB PE=1 SV=1
594	1039	A0QYA9|A0QYA9_MYCS2	415.07	61	61	504000000	14	14	27	Deamidation (NQ)	42974	Anthranilate dioxygenase reductase OS=Mycobacterium smegmatis (strain ATCC 700084 / mc(2)155) OX=246196 GN=MSMEG_3594 PE=4 SV=1
594	1040	I7FET0|I7FET0_MYCS2	415.07	61	61	504000000	14	14	27	Deamidation (NQ)	42974	Ferredoxin reductase OS=Mycobacterium smegmatis (strain ATCC 700084 / mc(2)155) OX=246196 GN=MSMEI_3512 PE=4 SV=1
576	2107	I7G4G7|I7G4G7_MYCS2	414.9	78	78	507000000	19	19	28	Carbamidomethylation; Deamidation (NQ)	19568	UPF0336 protein MSMEI_0924 OS=Mycobacterium smegmatis (strain ATCC 700084 / mc(2)155) OX=246196 GN=MSMEI_0924 PE=3 SV=1
576	2108	A0QR13|A0QR13_MYCS2	414.9	78	78	507000000	19	19	28	Carbamidomethylation; Deamidation (NQ)	19568	UPF0336 protein MSMEG_0948 OS=Mycobacterium smegmatis (strain ATCC 700084 / mc(2)155) OX=246196 GN=MSMEG_0948 PE=3 SV=1
527	179	I7FIY5|I7FIY5_MYCS2	414.72	42	42	72500000	24	24	29	Carbamidomethylation; Deamidation (NQ)	94509	Conserved hydrolase OS=Mycobacterium smegmatis (strain ATCC 700084 / mc(2)155) OX=246196 GN=MSMEI_4876 PE=4 SV=1
527	180	A0R266|A0R266_MYCS2	414.72	42	42	72500000	24	24	29	Carbamidomethylation; Deamidation (NQ)	94509	Uncharacterized protein OS=Mycobacterium smegmatis (strain ATCC 700084 / mc(2)155) OX=246196 GN=MSMEG_5002 PE=4 SV=1
487	1017	A0QTF2|A0QTF2_MYCS2	414.56	70	70	326000000	22	22	31	Deamidation (NQ)	43804	N5-carboxyaminoimidazole ribonucleotide synthase OS=Mycobacterium smegmatis (strain ATCC 700084 / mc(2)155) OX=246196 GN=purK PE=3 SV=1
487	1018	I7FHE6|I7FHE6_MYCS2	414.56	70	70	326000000	22	22	31	Deamidation (NQ)	44117	N5-carboxyaminoimidazole ribonucleotide synthase OS=Mycobacterium smegmatis (strain ATCC 700084 / mc(2)155) OX=246196 GN=purK PE=3 SV=1
555	1735	I7FFK7|I7FFK7_MYCS2	414.29	65	65	281000000	21	21	28	Carbamidomethylation	35247	Cyclopropane-fatty-acyl-phospholipid synthase 1 Cmaa1 (Cyclopropane fatty acid synthase) (Cfa synthase) (Cyclopropane mycolic acid synthase 1) OS=Mycobacterium smegmatis (strain ATCC 700084 / mc(2)155) OX=246196 GN=cmaA1 PE=4 SV=1
555	1736	A0QRQ9|A0QRQ9_MYCS2	414.29	65	65	281000000	21	21	28	Carbamidomethylation	35247	Cyclopropane-fatty-acyl-phospholipid synthase 1 OS=Mycobacterium smegmatis (strain ATCC 700084 / mc(2)155) OX=246196 GN=MSMEG_1205 PE=4 SV=1
394	845	A0QTG6|A0QTG6_MYCS2	413.97	64	64	390000000	21	21	35	Carbamidomethylation; Deamidation (NQ)	49505	Phosphomannomutase/phosphoglucomutase OS=Mycobacterium smegmatis (strain ATCC 700084 / mc(2)155) OX=246196 GN=MSMEG_1834 PE=4 SV=1
394	846	I7G6K0|I7G6K0_MYCS2	413.97	64	64	390000000	21	21	35	Carbamidomethylation; Deamidation (NQ)	49505	Phosphomannomutase PmmA OS=Mycobacterium smegmatis (strain ATCC 700084 / mc(2)155) OX=246196 GN=pmmA PE=4 SV=1
366	75	I7G4G9|I7G4G9_MYCS2	413.92	71	71	370000000	25	25	37	Carbamidomethylation; Deamidation (NQ)	66968	Uroporphyrin-III C-methyltransferase/uroporphyrinogen-III synthase OS=Mycobacterium smegmatis (strain ATCC 700084 / mc(2)155) OX=246196 GN=MSMEI_0929 PE=4 SV=1
726	2367	A0R1Y5|A0R1Y5_MYCS2	413.65	63	63	415000000	15	15	23		31122	Tetratricopeptide repeat domain protein OS=Mycobacterium smegmatis (strain ATCC 700084 / mc(2)155) OX=246196 GN=MSMEG_4917 PE=4 SV=1
726	2368	I7GED5|I7GED5_MYCS2	413.65	63	63	415000000	15	15	23		31122	Thioredoxin OS=Mycobacterium smegmatis (strain ATCC 700084 / mc(2)155) OX=246196 GN=MSMEI_4791 PE=4 SV=1
664	781	I7GFQ7|I7GFQ7_MYCS2	413.54	64	64	209000000	17	17	25	Carbamidomethylation; Deamidation (NQ)	37459	Phosphate-binding protein PstS OS=Mycobacterium smegmatis (strain ATCC 700084 / mc(2)155) OX=246196 GN=pstS3 PE=3 SV=1
664	782	A0R4C3|A0R4C3_MYCS2	413.54	63	63	209000000	17	17	25	Carbamidomethylation; Deamidation (NQ)	38032	Phosphate-binding protein PstS OS=Mycobacterium smegmatis (strain ATCC 700084 / mc(2)155) OX=246196 GN=pstS PE=3 SV=1
442	1721	I7FVZ5|I7FVZ5_MYCS2	413.28	56	56	802000000	16	16	33	Carbamidomethylation; Oxidation (M); Deamidation (NQ)	29300	Coenzyme F420-dependent N5 N10-methylene tetrahydromethanopterin reductase-like protein OS=Mycobacterium smegmatis (strain ATCC 700084 / mc(2)155) OX=246196 GN=MSMEI_6722 PE=4 SV=1
630	1577	A0QR08|A0QR08_MYCS2	412.48	59	59	526000000	14	14	26	Oxidation (M); Deamidation (NQ)	28989	Pyrroline-5-carboxylate reductase OS=Mycobacterium smegmatis (strain ATCC 700084 / mc(2)155) OX=246196 GN=proC PE=3 SV=1
630	1578	I7F763|I7F763_MYCS2	412.48	59	59	526000000	14	14	26	Oxidation (M); Deamidation (NQ)	28989	Pyrroline-5-carboxylate reductase OS=Mycobacterium smegmatis (strain ATCC 700084 / mc(2)155) OX=246196 GN=proC PE=3 SV=1
501	2541	I7FXZ1|I7FXZ1_MYCS2	412.35	91	91	1230000000	13	13	31	Oxidation (M); Deamidation (NQ)	14858	MaoC-like dehydratase OS=Mycobacterium smegmatis (strain ATCC 700084 / mc(2)155) OX=246196 GN=MSMEI_1303 PE=4 SV=1
501	2542	A0QS41|A0QS41_MYCS2	412.35	91	91	1230000000	13	13	31	Oxidation (M); Deamidation (NQ)	14858	MaoC family protein OS=Mycobacterium smegmatis (strain ATCC 700084 / mc(2)155) OX=246196 GN=MSMEG_1341 PE=1 SV=1
163	2537	I7GFB2|I7GFB2_MYCS2	412.26	42	42	3230000000	14	14	61	Deamidation (NQ)	22550	50S ribosomal protein L25 OS=Mycobacterium smegmatis (strain ATCC 700084 / mc(2)155) OX=246196 GN=rplY PE=1 SV=1
163	2538	A0R3D2|A0R3D2_MYCS2	412.26	42	42	3230000000	14	14	61	Deamidation (NQ)	22550	50S ribosomal protein L25 OS=Mycobacterium smegmatis (strain ATCC 700084 / mc(2)155) OX=246196 GN=rplY PE=1 SV=1
437	466	I7GD84|I7GD84_MYCS2	412.17	62	62	260000000	20	20	33	Carbamidomethylation	54729	Methyltransferase type 11 OS=Mycobacterium smegmatis (strain ATCC 700084 / mc(2)155) OX=246196 GN=MSMEI_4202 PE=4 SV=1
437	467	A0R092|A0R092_MYCS2	412.17	62	62	260000000	20	20	33	Carbamidomethylation	54729	Methyltransferase OS=Mycobacterium smegmatis (strain ATCC 700084 / mc(2)155) OX=246196 GN=MSMEG_4303 PE=4 SV=1
468	539	A0R7G7|A0R7G7_MYCS2	411.95	89	89	297000000	21	21	32	Oxidation (M); Deamidation (NQ)	33318	Putative hydrolase OS=Mycobacterium smegmatis (strain ATCC 700084 / mc(2)155) OX=246196 GN=MSMEG_6906 PE=4 SV=1
468	540	I7GBY1|I7GBY1_MYCS2	411.95	89	89	297000000	21	21	32	Oxidation (M); Deamidation (NQ)	33318	Alpha/beta hydrolase fold protein OS=Mycobacterium smegmatis (strain ATCC 700084 / mc(2)155) OX=246196 GN=MSMEI_6721 PE=4 SV=1
644	1000	A0QR65|A0QR65_MYCS2	411.49	73	73	247000000	21	21	25	Carbamidomethylation; Deamidation (NQ)	29797	Acetyltransferase gnat family protein putative OS=Mycobacterium smegmatis (strain ATCC 700084 / mc(2)155) OX=246196 GN=MSMEG_1001 PE=4 SV=1
644	1001	I7FF19|I7FF19_MYCS2	411.49	73	73	247000000	21	21	25	Carbamidomethylation; Deamidation (NQ)	29797	Acetyltransferase GNAT family OS=Mycobacterium smegmatis (strain ATCC 700084 / mc(2)155) OX=246196 GN=MSMEI_0973 PE=4 SV=1
419	1389	A0R2Y5|A0R2Y5_MYCS2	411.12	62	62	699000000	19	18	34	Oxidation (M); Deamidation (NQ)	27353	Probable enoyl-CoA hydratase OS=Mycobacterium smegmatis (strain ATCC 700084 / mc(2)155) OX=246196 GN=MSMEG_5277 PE=3 SV=1
419	1390	I7G779|I7G779_MYCS2	411.12	62	62	699000000	19	18	34	Oxidation (M); Deamidation (NQ)	27353	Enoyl-CoA hydratase/isomerase OS=Mycobacterium smegmatis (strain ATCC 700084 / mc(2)155) OX=246196 GN=echA8 PE=3 SV=1
623	3063	sp|Q50441|AHPD_MYCS2	411.1	46	46	658000000	12	12	26	Carbamidomethylation; Oxidation (M); Deamidation (NQ)	18836	Alkyl hydroperoxide reductase AhpD OS=Mycobacterium smegmatis (strain ATCC 700084 / mc(2)155) OX=246196 GN=ahpD PE=3 SV=2
519	115	A0QRP7|A0QRP7_MYCS2	410.78	62	62	207000000	24	24	30	Carbamidomethylation	61183	TROVE domain protein OS=Mycobacterium smegmatis (strain ATCC 700084 / mc(2)155) OX=246196 GN=MSMEG_1193 PE=4 SV=1
519	121	I7FFJ8|I7FFJ8_MYCS2	410.78	61	61	207000000	24	24	30	Carbamidomethylation	62425	TROVE domain protein OS=Mycobacterium smegmatis (strain ATCC 700084 / mc(2)155) OX=246196 GN=MSMEI_1162 PE=4 SV=1
531	654	A0R421|A0R421_MYCS2	410.57	66	66	440000000	21	20	29	Carbamidomethylation; Oxidation (M)	40333	Citrate synthase OS=Mycobacterium smegmatis (strain ATCC 700084 / mc(2)155) OX=246196 GN=MSMEG_5676 PE=3 SV=1
531	655	I7GEM0|I7GEM0_MYCS2	410.57	66	66	440000000	21	20	29	Carbamidomethylation; Oxidation (M)	40333	Citrate (Si) synthase OS=Mycobacterium smegmatis (strain ATCC 700084 / mc(2)155) OX=246196 GN=citA PE=3 SV=1
512	1127	A0QWS4|A0QWS4_MYCS2	410.33	68	68	320000000	15	15	30	Carbamidomethylation; Oxidation (M); Deamidation (NQ)	40620	Carbamoyl-phosphate synthase small chain OS=Mycobacterium smegmatis (strain ATCC 700084 / mc(2)155) OX=246196 GN=carA PE=3 SV=1
512	1128	I7G8A7|I7G8A7_MYCS2	410.33	68	68	320000000	15	15	30	Carbamidomethylation; Oxidation (M); Deamidation (NQ)	40620	Carbamoyl-phosphate synthase small chain OS=Mycobacterium smegmatis (strain ATCC 700084 / mc(2)155) OX=246196 GN=carA PE=3 SV=1
957	1830	sp|A0QTF8|RMLD_MYCS2	410.14	57	57	219000000	12	12	17	Carbamidomethylation; Oxidation (M); Deamidation (NQ)	34254	dTDP-4-dehydrorhamnose reductase OS=Mycobacterium smegmatis (strain ATCC 700084 / mc(2)155) OX=246196 GN=rmlD PE=1 SV=1
301	827	I7GAI9|I7GAI9_MYCS2	410.03	85	85	1350000000	20	20	43	Oxidation (M); Deamidation (NQ)	27561	FeS assembly ATPase SufC OS=Mycobacterium smegmatis (strain ATCC 700084 / mc(2)155) OX=246196 GN=MSMEI_3045 PE=4 SV=1
301	828	A0QX01|A0QX01_MYCS2	410.03	85	85	1350000000	20	20	43	Oxidation (M); Deamidation (NQ)	27561	FeS assembly ATPase SufC OS=Mycobacterium smegmatis (strain ATCC 700084 / mc(2)155) OX=246196 GN=sufC PE=4 SV=1
1213	951	I7FPE5|I7FPE5_MYCS2	409.94	44	44	131000000	12	12	13	Carbamidomethylation	51664	UDP-N-acetylmuramoyl-tripeptide--D-alanyl-D-alanine ligase OS=Mycobacterium smegmatis (strain ATCC 700084 / mc(2)155) OX=246196 GN=murF PE=3 SV=1
1213	952	A0R020|A0R020_MYCS2	409.94	44	44	131000000	12	12	13	Carbamidomethylation	51664	UDP-N-acetylmuramoyl-tripeptide--D-alanyl-D-alanine ligase OS=Mycobacterium smegmatis (strain ATCC 700084 / mc(2)155) OX=246196 GN=murF PE=3 SV=1
1045	1708	A0R407|A0R407_MYCS2	409.79	54	54	491000000	9	9	16	Carbamidomethylation; Oxidation (M); Deamidation (NQ)	25342	DNA-binding response regulator PrrA OS=Mycobacterium smegmatis (strain ATCC 700084 / mc(2)155) OX=246196 GN=prrA PE=4 SV=1
1045	1709	I7FSX2|I7FSX2_MYCS2	409.79	54	54	491000000	9	9	16	Carbamidomethylation; Oxidation (M); Deamidation (NQ)	25342	Two component transcriptional regulator winged helix family OS=Mycobacterium smegmatis (strain ATCC 700084 / mc(2)155) OX=246196 GN=prrA PE=4 SV=1
658	700	I7FFH5|I7FFH5_MYCS2	409.39	66	66	288000000	18	18	25	Deamidation (NQ)	40624	Dephospho-CoA kinase OS=Mycobacterium smegmatis (strain ATCC 700084 / mc(2)155) OX=246196 GN=coaE PE=3 SV=1
658	701	A4ZHS9|A4ZHS9_MYCS2	409.39	66	66	288000000	18	18	25	Deamidation (NQ)	40624	Dephospho-CoA kinase OS=Mycobacterium smegmatis (strain ATCC 700084 / mc(2)155) OX=246196 GN=coaE PE=3 SV=1
633	662	A0QP16|A0QP16_MYCS2	409.31	58	58	357000000	15	15	26	Carbamidomethylation; Oxidation (M); Deamidation (NQ)	45384	O-acetylhomoserine/O-acetylserine sulfhydrylase OS=Mycobacterium smegmatis (strain ATCC 700084 / mc(2)155) OX=246196 GN=MSMEG_0239 PE=3 SV=1
633	663	I7FCS7|I7FCS7_MYCS2	409.31	58	58	357000000	15	15	26	Carbamidomethylation; Oxidation (M); Deamidation (NQ)	45384	O-acetylhomoserine/O-acetylserine sulfhydrylase OS=Mycobacterium smegmatis (strain ATCC 700084 / mc(2)155) OX=246196 GN=MSMEI_0232 PE=3 SV=1
1148	2100	sp|A0QQ37|Y614_MYCS2	409.18	52	52	105000000	11	8	14	Carbamidomethylation; Deamidation (NQ)	32603	Putative S-adenosyl-L-methionine-dependent methyltransferase MSMEG_0614/MSMEI_0598 OS=Mycobacterium smegmatis (strain ATCC 700084 / mc(2)155) OX=246196 GN=MSMEG_0614 PE=3 SV=1
607	356	I7FE16|I7FE16_MYCS2	408.95	49	49	123000000	22	22	26	Carbamidomethylation	68306	Isoniazid inducible gene protein IniA OS=Mycobacterium smegmatis (strain ATCC 700084 / mc(2)155) OX=246196 GN=iniA PE=4 SV=1
1180	1544	I7G986|I7G986_MYCS2	408.72	53	53	77200000	11	11	13	Carbamidomethylation	39474	2-nitropropane dioxygenase NPD OS=Mycobacterium smegmatis (strain ATCC 700084 / mc(2)155) OX=246196 GN=MSMEI_5753 PE=4 SV=1
1180	1545	A0R4Q1|A0R4Q1_MYCS2	408.72	53	53	77200000	11	11	13	Carbamidomethylation	39474	Dioxygenase OS=Mycobacterium smegmatis (strain ATCC 700084 / mc(2)155) OX=246196 GN=MSMEG_5913 PE=4 SV=1
113	2212	sp|A0R652|SODM_MYCS2	408.62	79	79	5320000000	12	8	73	Deamidation (NQ)	22936	Superoxide dismutase [Mn] OS=Mycobacterium smegmatis (strain ATCC 700084 / mc(2)155) OX=246196 GN=sodA PE=1 SV=1
1063	1741	A0QSB2|A0QSB2_MYCS2	408.61	35	35	88200000	11	11	15	Carbamidomethylation; Deamidation (NQ)	45125	Glyoxalase family protein OS=Mycobacterium smegmatis (strain ATCC 700084 / mc(2)155) OX=246196 GN=MSMEG_1417 PE=4 SV=1
1063	1742	I7F8H2|I7F8H2_MYCS2	408.61	35	35	88200000	11	11	15	Carbamidomethylation; Deamidation (NQ)	45125	Glyoxalase/bleomycin resistance protein/dioxygenase OS=Mycobacterium smegmatis (strain ATCC 700084 / mc(2)155) OX=246196 GN=MSMEI_1382 PE=4 SV=1
668	844	I7FN40|I7FN40_MYCS2	408.58	61	61	198000000	18	18	24	Carbamidomethylation	47666	Tyrosine--tRNA ligase OS=Mycobacterium smegmatis (strain ATCC 700084 / mc(2)155) OX=246196 GN=tyrS PE=3 SV=1
682	906	A0QV26|A0QV26_MYCS2	408.56	46	46	224000000	16	16	24	Oxidation (M); Deamidation (NQ)	50684	Signal recognition particle receptor FtsY OS=Mycobacterium smegmatis (strain ATCC 700084 / mc(2)155) OX=246196 GN=ftsY PE=3 SV=1
682	907	I7G6I1|I7G6I1_MYCS2	408.56	45	45	224000000	16	16	24	Oxidation (M); Deamidation (NQ)	51156	Signal recognition particle receptor FtsY OS=Mycobacterium smegmatis (strain ATCC 700084 / mc(2)155) OX=246196 GN=ftsY PE=3 SV=1
426	2167	I7FR90|I7FR90_MYCS2	408.23	80	80	1020000000	12	12	34	Carbamidomethylation; Oxidation (M); Deamidation (NQ)	20700	Isochorismatase hydrolase OS=Mycobacterium smegmatis (strain ATCC 700084 / mc(2)155) OX=246196 GN=MSMEI_4849 PE=4 SV=1
426	2168	A0R239|A0R239_MYCS2	408.23	80	80	1020000000	12	12	34	Carbamidomethylation; Oxidation (M); Deamidation (NQ)	20700	Isochorismatase hydrolase OS=Mycobacterium smegmatis (strain ATCC 700084 / mc(2)155) OX=246196 GN=MSMEG_4976 PE=4 SV=1
566	737	A0R2H4|A0R2H4_MYCS2	407.64	68	68	274000000	21	21	28	Carbamidomethylation; Deamidation (NQ)	49773	Acyl-CoA synthase OS=Mycobacterium smegmatis (strain ATCC 700084 / mc(2)155) OX=246196 GN=MSMEG_5114 PE=4 SV=1
566	738	I7FJC9|I7FJC9_MYCS2	407.64	68	68	274000000	21	21	28	Carbamidomethylation; Deamidation (NQ)	49773	Fatty-acid-CoA ligase FadD36 OS=Mycobacterium smegmatis (strain ATCC 700084 / mc(2)155) OX=246196 GN=fadD36 PE=4 SV=1
678	842	A0R0W7|A0R0W7_MYCS2	407.51	67	67	470000000	18	18	24	Deamidation (NQ)	36683	Sulfate-binding protein OS=Mycobacterium smegmatis (strain ATCC 700084 / mc(2)155) OX=246196 GN=MSMEG_4533 PE=4 SV=1
678	843	I7GDP2|I7GDP2_MYCS2	407.51	67	67	470000000	18	18	24	Deamidation (NQ)	36683	Sulfate-binding lipoprotein SubI OS=Mycobacterium smegmatis (strain ATCC 700084 / mc(2)155) OX=246196 GN=MSMEI_4420 PE=4 SV=1
650	427	I7FGI0|I7FGI0_MYCS2	407.24	65	65	128000000	19	19	25	Carbamidomethylation	49953	Benzaldehyde dehydrogenase II OS=Mycobacterium smegmatis (strain ATCC 700084 / mc(2)155) OX=246196 GN=MSMEI_4067 PE=3 SV=1
650	428	A0QZV7|A0QZV7_MYCS2	407.24	65	65	128000000	19	19	25	Carbamidomethylation	49953	[NAD+] benzaldehyde dehydrogenase OS=Mycobacterium smegmatis (strain ATCC 700084 / mc(2)155) OX=246196 GN=MSMEG_4165 PE=3 SV=1
908	2347	I7FUL5|I7FUL5_MYCS2	406.69	76	76	348000000	13	13	18		22119	Uncharacterized protein OS=Mycobacterium smegmatis (strain ATCC 700084 / mc(2)155) OX=246196 GN=MSMEI_6164 PE=4 SV=1
744	1355	I7G5S2|I7G5S2_MYCS2	406.23	63	63	276000000	15	15	22	Carbamidomethylation; Deamidation (NQ)	34580	Uncharacterized protein OS=Mycobacterium smegmatis (strain ATCC 700084 / mc(2)155) OX=246196 GN=MSMEI_2075 PE=4 SV=1
744	1356	A0QU93|A0QU93_MYCS2	406.23	63	63	276000000	15	15	22	Carbamidomethylation; Deamidation (NQ)	34580	Dihydroxyacetone kinase DhaK subunit OS=Mycobacterium smegmatis (strain ATCC 700084 / mc(2)155) OX=246196 GN=dhaK PE=4 SV=1
708	859	I7GE74|I7GE74_MYCS2	406.09	59	59	101000000	15	15	23	Carbamidomethylation; Oxidation (M); Deamidation (NQ)	43711	Molybdopterin molybdenumtransferase OS=Mycobacterium smegmatis (strain ATCC 700084 / mc(2)155) OX=246196 GN=moeA1 PE=3 SV=1
708	860	A0R3H0|A0R3H0_MYCS2	406.09	59	59	101000000	15	15	23	Carbamidomethylation; Oxidation (M); Deamidation (NQ)	43711	Molybdopterin molybdenumtransferase OS=Mycobacterium smegmatis (strain ATCC 700084 / mc(2)155) OX=246196 GN=MSMEG_5470 PE=3 SV=1
298	1066	I7G4V3|I7G4V3_MYCS2	405.53	84	84	688000000	22	22	43	Carbamidomethylation; Oxidation (M); Deamidation (NQ)	27142	Uncharacterized protein OS=Mycobacterium smegmatis (strain ATCC 700084 / mc(2)155) OX=246196 GN=MSMEI_4205 PE=4 SV=1
298	1067	A0R095|A0R095_MYCS2	405.53	84	84	688000000	22	22	43	Carbamidomethylation; Oxidation (M); Deamidation (NQ)	27142	Uncharacterized protein OS=Mycobacterium smegmatis (strain ATCC 700084 / mc(2)155) OX=246196 GN=MSMEG_4306 PE=1 SV=1
393	391	sp|A0QNG1|PKNB_MYCS2	405.42	48	48	274000000	27	27	35	Carbamidomethylation	66318	Serine/threonine-protein kinase PknB OS=Mycobacterium smegmatis (strain ATCC 700084 / mc(2)155) OX=246196 GN=pknB PE=1 SV=1
816	704	A0QWT2|A0QWT2_MYCS2	405.41	63	63	203000000	16	16	20	Carbamidomethylation; Deamidation (NQ)	43152	Coenzyme A biosynthesis bifunctional protein CoaBC OS=Mycobacterium smegmatis (strain ATCC 700084 / mc(2)155) OX=246196 GN=coaBC PE=1 SV=1
816	705	I7G171|I7G171_MYCS2	405.41	63	63	203000000	16	16	20	Carbamidomethylation; Deamidation (NQ)	43152	Coenzyme A biosynthesis bifunctional protein CoaBC OS=Mycobacterium smegmatis (strain ATCC 700084 / mc(2)155) OX=246196 GN=coaBC PE=3 SV=1
914	750	I7GEV3|I7GEV3_MYCS2	405.25	46	46	106000000	12	12	18	Carbamidomethylation; Deamidation (NQ)	54536	Amidophosphoribosyltransferase OS=Mycobacterium smegmatis (strain ATCC 700084 / mc(2)155) OX=246196 GN=purF PE=3 SV=1
914	751	A0R4E0|A0R4E0_MYCS2	405.25	46	46	106000000	12	12	18	Carbamidomethylation; Deamidation (NQ)	54536	Amidophosphoribosyltransferase OS=Mycobacterium smegmatis (strain ATCC 700084 / mc(2)155) OX=246196 GN=purF PE=3 SV=1
404	503	A0R5L0|A0R5L0_MYCS2	405.24	50	50	220000000	24	19	35	Carbamidomethylation; Deamidation (NQ)	55172	Glycerol kinase OS=Mycobacterium smegmatis (strain ATCC 700084 / mc(2)155) OX=246196 GN=glpK PE=3 SV=1
590	675	I7G367|I7G367_MYCS2	405.17	36	36	106000000	20	20	27	Carbamidomethylation; Deamidation (NQ)	115291	AAA ATPase OS=Mycobacterium smegmatis (strain ATCC 700084 / mc(2)155) OX=246196 GN=MSMEI_3514 PE=4 SV=1
590	676	A0QYB1|A0QYB1_MYCS2	405.17	36	36	106000000	20	20	27	Carbamidomethylation; Deamidation (NQ)	115291	ATPase OS=Mycobacterium smegmatis (strain ATCC 700084 / mc(2)155) OX=246196 GN=MSMEG_3596 PE=4 SV=1
439	955	A0QNN8|A0QNN8_MYCS2	405.12	52	52	216000000	21	8	33	Carbamidomethylation; Oxidation (M); Deamidation (NQ)	52707	NAD(P) transhydrogenase alpha subunit OS=Mycobacterium smegmatis (strain ATCC 700084 / mc(2)155) OX=246196 GN=pntA PE=4 SV=1
439	956	I7FCH0|I7FCH0_MYCS2	405.12	52	52	216000000	21	8	33	Carbamidomethylation; Oxidation (M); Deamidation (NQ)	52707	NAD(P) transhydrogenase alpha subunit OS=Mycobacterium smegmatis (strain ATCC 700084 / mc(2)155) OX=246196 GN=MSMEI_0106 PE=4 SV=1
460	260	sp|A0R558|SYC_MYCS2	404.87	59	59	239000000	23	23	32	Carbamidomethylation; Oxidation (M); Deamidation (NQ)	52303	Cysteine--tRNA ligase OS=Mycobacterium smegmatis (strain ATCC 700084 / mc(2)155) OX=246196 GN=cysS PE=3 SV=1
732	856	A0R1A8|A0R1A8_MYCS2	404.8	76	76	216000000	17	17	23	Carbamidomethylation	32240	Putative oxidoreductase YdbC OS=Mycobacterium smegmatis (strain ATCC 700084 / mc(2)155) OX=246196 GN=MSMEG_4686 PE=4 SV=1
732	858	I7GDX5|I7GDX5_MYCS2	404.8	73	73	216000000	17	17	23	Carbamidomethylation	33881	Aldo/keto reductase OS=Mycobacterium smegmatis (strain ATCC 700084 / mc(2)155) OX=246196 GN=MSMEI_4567 PE=4 SV=1
297	302	A0QQS4|A0QQS4_MYCS2	404.53	63	63	278000000	33	32	43	Carbamidomethylation; Deamidation (NQ)	78121	Cell division control protein Cdc48 OS=Mycobacterium smegmatis (strain ATCC 700084 / mc(2)155) OX=246196 GN=MSMEG_0858 PE=1 SV=1
297	303	I7G468|I7G468_MYCS2	404.53	63	63	278000000	33	32	43	Carbamidomethylation; Deamidation (NQ)	78121	Conserved ATPase OS=Mycobacterium smegmatis (strain ATCC 700084 / mc(2)155) OX=246196 GN=MSMEI_0839 PE=3 SV=1
655	1999	I7FXY9|I7FXY9_MYCS2	404.51	78	78	257000000	13	13	25	Carbamidomethylation; Deamidation (NQ)	26603	Glyoxalase II GloB OS=Mycobacterium smegmatis (strain ATCC 700084 / mc(2)155) OX=246196 GN=MSMEI_1296 PE=4 SV=1
655	2000	A0QS36|A0QS36_MYCS2	404.51	78	78	257000000	13	13	25	Carbamidomethylation; Deamidation (NQ)	26603	Metallo-beta-lactamase family protein OS=Mycobacterium smegmatis (strain ATCC 700084 / mc(2)155) OX=246196 GN=MSMEG_1334 PE=4 SV=1
735	837	I7FGJ5|I7FGJ5_MYCS2	404.31	73	73	295000000	17	17	23	Carbamidomethylation; Deamidation (NQ)	30339	ATP phosphoribosyltransferase OS=Mycobacterium smegmatis (strain ATCC 700084 / mc(2)155) OX=246196 GN=hisG PE=3 SV=1
735	841	A0QZX1|A0QZX1_MYCS2	404.31	72	72	295000000	17	17	23	Carbamidomethylation; Deamidation (NQ)	30815	ATP phosphoribosyltransferase OS=Mycobacterium smegmatis (strain ATCC 700084 / mc(2)155) OX=246196 GN=hisG PE=3 SV=1
222	1352	A0R7J6|A0R7J6_MYCS2	403.71	73	73	1770000000	29	29	52	Oxidation (M)	20141	R3H domain-containing protein OS=Mycobacterium smegmatis (strain ATCC 700084 / mc(2)155) OX=246196 GN=MSMEG_6941 PE=4 SV=1
222	1353	I7FPG4|I7FPG4_MYCS2	403.71	73	73	1770000000	29	29	52	Oxidation (M)	20141	Single-stranded nucleic acid binding R3H OS=Mycobacterium smegmatis (strain ATCC 700084 / mc(2)155) OX=246196 GN=MSMEI_6749 PE=4 SV=1
925	2509	A0R5S2|A0R5S2_MYCS2	403.71	93	93	1130000000	10	10	18	Deamidation (NQ)	17078	Transcription elongation factor GreA OS=Mycobacterium smegmatis (strain ATCC 700084 / mc(2)155) OX=246196 GN=MSMEG_6292 PE=4 SV=1
925	2510	I7GAH8|I7GAH8_MYCS2	403.71	93	93	1130000000	10	10	18	Deamidation (NQ)	17078	Transcription elongation factor OS=Mycobacterium smegmatis (strain ATCC 700084 / mc(2)155) OX=246196 GN=MSMEI_6127 PE=4 SV=1
459	2972	sp|A0QYG2|GARA_MYCS2	403.4	96	96	797000000	10	10	32	Deamidation (NQ)	16584	Glycogen accumulation regulator GarA OS=Mycobacterium smegmatis (strain ATCC 700084 / mc(2)155) OX=246196 GN=garA PE=1 SV=2
625	633	A0QRA8|A0QRA8_MYCS2	403.23	71	71	340000000	18	18	26	Oxidation (M); Deamidation (NQ)	36276	Methyltransferase UbiE/COQ5 family protein OS=Mycobacterium smegmatis (strain ATCC 700084 / mc(2)155) OX=246196 GN=MSMEG_1049 PE=4 SV=1
625	634	I7FB19|I7FB19_MYCS2	403.23	71	71	340000000	18	18	26	Oxidation (M); Deamidation (NQ)	36276	Methyltransferase type 11 OS=Mycobacterium smegmatis (strain ATCC 700084 / mc(2)155) OX=246196 GN=MSMEI_1019 PE=4 SV=1
1007	1158	I7FPS4|I7FPS4_MYCS2	403.07	73	73	186000000	12	12	16	Carbamidomethylation; Oxidation (M); Deamidation (NQ)	25544	Short-chain dehydrogenase/reductase SDR OS=Mycobacterium smegmatis (strain ATCC 700084 / mc(2)155) OX=246196 GN=MSMEI_4257 PE=4 SV=1
1007	1159	A0R0E5|A0R0E5_MYCS2	403.07	73	73	186000000	12	12	16	Carbamidomethylation; Oxidation (M); Deamidation (NQ)	25544	D-beta-hydroxybutyrate dehydrogenase OS=Mycobacterium smegmatis (strain ATCC 700084 / mc(2)155) OX=246196 GN=MSMEG_4358 PE=4 SV=1
336	114	I7FL21|I7FL21_MYCS2	402.77	58	58	333000000	29	29	39	Carbamidomethylation; Deamidation (NQ)	60723	Type III restriction enzyme res subunit OS=Mycobacterium smegmatis (strain ATCC 700084 / mc(2)155) OX=246196 GN=ercc3 PE=4 SV=1
336	128	A0R451|A0R451_MYCS2	402.77	55	55	333000000	29	29	39	Carbamidomethylation; Deamidation (NQ)	64744	DNA or RNA helicase of superfamily protein II OS=Mycobacterium smegmatis (strain ATCC 700084 / mc(2)155) OX=246196 GN=MSMEG_5706 PE=4 SV=1
408	2234	sp|A0R1Z9|ATPE_MYCS2	401.07	98	98	1200000000	13	13	35	Oxidation (M); Deamidation (NQ)	13265	ATP synthase epsilon chain OS=Mycobacterium smegmatis (strain ATCC 700084 / mc(2)155) OX=246196 GN=atpC PE=1 SV=1
815	632	sp|A0QZY0|MSHC_MYCS2	401	62	62	140000000	17	17	20	Carbamidomethylation; Deamidation (NQ)	45399	L-cysteine:1D-myo-inositol 2-amino-2-deoxy-alpha-D-glucopyranoside ligase OS=Mycobacterium smegmatis (strain ATCC 700084 / mc(2)155) OX=246196 GN=mshC PE=1 SV=1
490	1886	I7F853|I7F853_MYCS2	400.99	49	49	1540000000	17	17	31	Oxidation (M); Deamidation (NQ)	29840	Transcription termination/antitermination protein NusG OS=Mycobacterium smegmatis (strain ATCC 700084 / mc(2)155) OX=246196 GN=nusG PE=3 SV=1
490	1887	A0QS44|A0QS44_MYCS2	400.99	49	49	1540000000	17	17	31	Oxidation (M); Deamidation (NQ)	29840	Transcription termination/antitermination protein NusG OS=Mycobacterium smegmatis (strain ATCC 700084 / mc(2)155) OX=246196 GN=nusG PE=3 SV=1
716	2394	A0R6A2|A0R6A2_MYCS2	400.81	71	71	627000000	14	14	23	Carbamidomethylation; Deamidation (NQ)	19295	Peptide methionine sulfoxide reductase MsrA OS=Mycobacterium smegmatis (strain ATCC 700084 / mc(2)155) OX=246196 GN=msrA PE=3 SV=1
716	2395	I7GFT9|I7GFT9_MYCS2	400.81	71	71	627000000	14	14	23	Carbamidomethylation; Deamidation (NQ)	19295	Peptide methionine sulfoxide reductase MsrA OS=Mycobacterium smegmatis (strain ATCC 700084 / mc(2)155) OX=246196 GN=msrA PE=3 SV=1
505	940	A0R3Y5|A0R3Y5_MYCS2	400.77	78	78	1320000000	17	17	31	Carbamidomethylation; Oxidation (M)	26055	Enoyl-CoA hydratase OS=Mycobacterium smegmatis (strain ATCC 700084 / mc(2)155) OX=246196 GN=MSMEG_5639 PE=3 SV=1
505	941	I7GFK5|I7GFK5_MYCS2	400.77	78	78	1320000000	17	17	31	Carbamidomethylation; Oxidation (M)	26055	Enoyl-CoA hydratase/isomerase OS=Mycobacterium smegmatis (strain ATCC 700084 / mc(2)155) OX=246196 GN=echA6 PE=3 SV=1
997	926	I7FZX1|I7FZX1_MYCS2	400.72	63	63	200000000	11	11	16	Carbamidomethylation; Oxidation (M)	38959	Cys/Met metabolism pyridoxal-phosphate-dependent enzyme OS=Mycobacterium smegmatis (strain ATCC 700084 / mc(2)155) OX=246196 GN=MSMEI_2334 PE=3 SV=1
997	927	A0QUZ6|A0QUZ6_MYCS2	400.72	63	63	200000000	11	11	16	Carbamidomethylation; Oxidation (M)	38959	Putative cystathionine gamma-synthase OS=Mycobacterium smegmatis (strain ATCC 700084 / mc(2)155) OX=246196 GN=MSMEG_2394 PE=3 SV=1
517	679	I7FFZ0|I7FFZ0_MYCS2	400.55	47	47	482000000	20	20	30		52347	Bbc-1 OS=Mycobacterium smegmatis (strain ATCC 700084 / mc(2)155) OX=246196 GN=MSMEI_1315 PE=4 SV=1
517	680	A0QS52|A0QS52_MYCS2	400.55	47	47	482000000	20	20	30		52347	ABC1 family protein OS=Mycobacterium smegmatis (strain ATCC 700084 / mc(2)155) OX=246196 GN=MSMEG_1353 PE=4 SV=1
982	677	I7FZE8|I7FZE8_MYCS2	400.43	68	68	125000000	15	15	17	Carbamidomethylation	39467	N-acetylglucosamine 6-phosphate deacetylase OS=Mycobacterium smegmatis (strain ATCC 700084 / mc(2)155) OX=246196 GN=nagA PE=3 SV=1
982	678	A0QU89|A0QU89_MYCS2	400.43	68	68	125000000	15	15	17	Carbamidomethylation	39467	N-acetylglucosamine-6-phosphate deacetylase OS=Mycobacterium smegmatis (strain ATCC 700084 / mc(2)155) OX=246196 GN=nagA PE=1 SV=1
772	422	I7G4G6|I7G4G6_MYCS2	400.38	21	21	179000000	14	14	21	Deamidation (NQ)	109694	Histidine kinase OS=Mycobacterium smegmatis (strain ATCC 700084 / mc(2)155) OX=246196 GN=MSMEI_1598 PE=4 SV=1
772	421	A0QSX6|A0QSX6_MYCS2	400.38	24	24	179000000	14	14	21	Deamidation (NQ)	97237	Histidine kinase OS=Mycobacterium smegmatis (strain ATCC 700084 / mc(2)155) OX=246196 GN=MSMEG_1637 PE=4 SV=1
476	1357	A0QPP0|A0QPP0_MYCS2	399.77	84	84	702000000	20	20	32	Carbamidomethylation; Oxidation (M)	27976	Phosphomethylpyrimidine kinase OS=Mycobacterium smegmatis (strain ATCC 700084 / mc(2)155) OX=246196 GN=MSMEG_0464 PE=4 SV=1
476	1358	I7FDF6|I7FDF6_MYCS2	399.77	84	84	702000000	20	20	32	Carbamidomethylation; Oxidation (M)	27976	Hydroxymethylpyrimidine/phosphomethylpyrimidine kinase OS=Mycobacterium smegmatis (strain ATCC 700084 / mc(2)155) OX=246196 GN=MSMEI_0452 PE=4 SV=1
271	649	I7F683|I7F683_MYCS2	399.34	67	67	1740000000	25	25	46	Carbamidomethylation; Oxidation (M); Deamidation (NQ)	36058	Oligopeptide/dipeptide ABC transporter ATPase subunit OS=Mycobacterium smegmatis (strain ATCC 700084 / mc(2)155) OX=246196 GN=MSMEI_0624 PE=3 SV=1
271	650	A0QQ62|A0QQ62_MYCS2	399.34	67	67	1740000000	25	25	46	Carbamidomethylation; Oxidation (M); Deamidation (NQ)	36058	Oligopeptide transport ATP-binding protein OppD OS=Mycobacterium smegmatis (strain ATCC 700084 / mc(2)155) OX=246196 GN=MSMEG_0640 PE=3 SV=1
707	1289	sp|A0QQZ8|MSHA_MYCS2	398.34	55	55	138000000	16	16	23	Carbamidomethylation	45935	D-inositol 3-phosphate glycosyltransferase OS=Mycobacterium smegmatis (strain ATCC 700084 / mc(2)155) OX=246196 GN=mshA PE=1 SV=1
886	1316	A0R478|A0R478_MYCS2	398.29	67	67	354000000	10	10	19	Carbamidomethylation; Deamidation (NQ)	29819	Universal stress protein family protein OS=Mycobacterium smegmatis (strain ATCC 700084 / mc(2)155) OX=246196 GN=MSMEG_5733 PE=4 SV=1
886	1317	I7GEQ8|I7GEQ8_MYCS2	398.29	67	67	354000000	10	10	19	Carbamidomethylation; Deamidation (NQ)	29819	Putative universal stress protein UspA OS=Mycobacterium smegmatis (strain ATCC 700084 / mc(2)155) OX=246196 GN=MSMEI_5581 PE=4 SV=1
580	411	I7FN65|I7FN65_MYCS2	398.27	68	68	373000000	20	20	27	Carbamidomethylation; Deamidation (NQ)	38905	Phenylalanine--tRNA ligase alpha subunit OS=Mycobacterium smegmatis (strain ATCC 700084 / mc(2)155) OX=246196 GN=pheS PE=3 SV=1
580	412	A0QYT4|A0QYT4_MYCS2	398.27	68	68	373000000	20	20	27	Carbamidomethylation; Deamidation (NQ)	38905	Phenylalanine--tRNA ligase alpha subunit OS=Mycobacterium smegmatis (strain ATCC 700084 / mc(2)155) OX=246196 GN=pheS PE=3 SV=1
799	553	A0QNL6|A0QNL6_MYCS2	398.2	52	52	140000000	17	17	21	Carbamidomethylation; Deamidation (NQ)	55471	Phosphoenolpyruvate-protein phosphotransferase OS=Mycobacterium smegmatis (strain ATCC 700084 / mc(2)155) OX=246196 GN=ptsI PE=3 SV=1
799	554	I7FCF3|I7FCF3_MYCS2	398.2	48	48	140000000	17	17	21	Carbamidomethylation; Deamidation (NQ)	61135	Phosphoenolpyruvate-protein phosphotransferase OS=Mycobacterium smegmatis (strain ATCC 700084 / mc(2)155) OX=246196 GN=MSMEI_0086 PE=3 SV=1
770	1120	A0QWX3|A0QWX3_MYCS2	398.11	86	86	228000000	17	17	22	Carbamidomethylation	32054	D-ribose-binding periplasmic protein OS=Mycobacterium smegmatis (strain ATCC 700084 / mc(2)155) OX=246196 GN=MSMEG_3095 PE=4 SV=1
770	1123	I7G195|I7G195_MYCS2	398.11	82	82	228000000	17	17	22	Carbamidomethylation	33443	Periplasmic binding protein/LacI transcriptional regulator OS=Mycobacterium smegmatis (strain ATCC 700084 / mc(2)155) OX=246196 GN=MSMEI_3018 PE=1 SV=1
266	1619	sp|A0QV42|RL19_MYCS2	398.07	89	89	2790000000	19	19	47	Oxidation (M); Deamidation (NQ)	12868	50S ribosomal protein L19 OS=Mycobacterium smegmatis (strain ATCC 700084 / mc(2)155) OX=246196 GN=rplS PE=1 SV=1
245	573	sp|A0QWG8|PDXS_MYCS2	397.95	85	85	1020000000	22	22	49	Carbamidomethylation; Oxidation (M); Deamidation (NQ)	32103	Pyridoxal 5'-phosphate synthase subunit PdxS OS=Mycobacterium smegmatis (strain ATCC 700084 / mc(2)155) OX=246196 GN=pdxS PE=3 SV=1
484	1996	A0R1D2|A0R1D2_MYCS2	397.92	55	55	338000000	20	20	31	Carbamidomethylation; Oxidation (M); Deamidation (NQ)	42842	Dihydrolipoamide acetyltransferase component of pyruvate dehydrogenase complex OS=Mycobacterium smegmatis (strain ATCC 700084 / mc(2)155) OX=246196 GN=MSMEG_4710 PE=3 SV=1
484	1997	I7GDZ1|I7GDZ1_MYCS2	397.92	55	55	338000000	20	20	31	Carbamidomethylation; Oxidation (M); Deamidation (NQ)	42842	Dihydrolipoamide acetyltransferase component of pyruvate dehydrogenase complex OS=Mycobacterium smegmatis (strain ATCC 700084 / mc(2)155) OX=246196 GN=MSMEI_4593 PE=3 SV=1
1170	3290	A0QVC0|A0QVC0_MYCS2	396.94	33	33	34600000	12	12	13		52776	Amidase OS=Mycobacterium smegmatis (strain ATCC 700084 / mc(2)155) OX=246196 GN=MSMEG_2521 PE=3 SV=1
1170	3291	I7FBP3|I7FBP3_MYCS2	396.94	33	33	34600000	12	12	13		52776	Putative amidase amiC OS=Mycobacterium smegmatis (strain ATCC 700084 / mc(2)155) OX=246196 GN=amiC PE=3 SV=1
602	1558	sp|A0QTP2|SIGH_MYCS2	396.9	90	90	604000000	16	16	27	Oxidation (M); Deamidation (NQ)	24500	ECF RNA polymerase sigma factor SigH OS=Mycobacterium smegmatis (strain ATCC 700084 / mc(2)155) OX=246196 GN=sigH PE=1 SV=2
220	891	sp|A0QS46|RL1_MYCS2	396.36	79	79	6200000000	23	23	52	Oxidation (M); Deamidation (NQ)	25020	50S ribosomal protein L1 OS=Mycobacterium smegmatis (strain ATCC 700084 / mc(2)155) OX=246196 GN=rplA PE=1 SV=1
435	94	A0QT43|A0QT43_MYCS2	396.27	57	57	211000000	25	25	33	Carbamidomethylation; Deamidation (NQ)	55662	D-xylose transport ATP-binding protein XylG OS=Mycobacterium smegmatis (strain ATCC 700084 / mc(2)155) OX=246196 GN=MSMEG_1705 PE=4 SV=1
435	95	I7FYM8|I7FYM8_MYCS2	396.27	57	57	211000000	25	25	33	Carbamidomethylation; Deamidation (NQ)	55662	ABC transporter (ATP-binding protein) OS=Mycobacterium smegmatis (strain ATCC 700084 / mc(2)155) OX=246196 GN=MSMEI_1665 PE=4 SV=1
684	1467	A0R1D5|A0R1D5_MYCS2	395.54	74	74	989000000	13	13	24	Carbamidomethylation; Oxidation (M); Deamidation (NQ)	28705	HpcH/HpaI aldolase/citrate lyase family protein OS=Mycobacterium smegmatis (strain ATCC 700084 / mc(2)155) OX=246196 GN=MSMEG_4713 PE=3 SV=1
684	1468	I7G5V7|I7G5V7_MYCS2	395.54	74	74	989000000	13	13	24	Carbamidomethylation; Oxidation (M); Deamidation (NQ)	28705	Putative citrate lyase (Beta subunit) OS=Mycobacterium smegmatis (strain ATCC 700084 / mc(2)155) OX=246196 GN=MSMEI_4596 PE=3 SV=1
462	1269	sp|A0QX95|TRPC_MYCS2	395.04	88	88	1100000000	19	19	32	Carbamidomethylation	28370	Indole-3-glycerol phosphate synthase OS=Mycobacterium smegmatis (strain ATCC 700084 / mc(2)155) OX=246196 GN=trpC PE=1 SV=1
689	1399	A0R2X3|A0R2X3_MYCS2	394.89	49	49	478000000	13	13	24	Carbamidomethylation; Oxidation (M)	40458	Putative cystathionine gamma-synthase OS=Mycobacterium smegmatis (strain ATCC 700084 / mc(2)155) OX=246196 GN=MSMEG_5265 PE=3 SV=1
689	1400	I7GDT7|I7GDT7_MYCS2	394.89	49	49	478000000	13	13	24	Carbamidomethylation; Oxidation (M)	40458	Cystathionine gamma-synthase OS=Mycobacterium smegmatis (strain ATCC 700084 / mc(2)155) OX=246196 GN=metB PE=3 SV=1
780	1287	A0R2V3|A0R2V3_MYCS2	394.81	60	60	125000000	13	13	21	Carbamidomethylation; Deamidation (NQ)	30069	Universal stress protein family protein OS=Mycobacterium smegmatis (strain ATCC 700084 / mc(2)155) OX=246196 GN=MSMEG_5245 PE=4 SV=1
780	1288	I7GDS2|I7GDS2_MYCS2	394.81	60	60	125000000	13	13	21	Carbamidomethylation; Deamidation (NQ)	30069	UspA OS=Mycobacterium smegmatis (strain ATCC 700084 / mc(2)155) OX=246196 GN=MSMEI_5107 PE=4 SV=1
865	759	I7FGT7|I7FGT7_MYCS2	394.56	36	36	129000000	17	17	19	Carbamidomethylation	73264	Asparagine synthetase AsnB OS=Mycobacterium smegmatis (strain ATCC 700084 / mc(2)155) OX=246196 GN=asnB PE=4 SV=1
865	760	A0R058|A0R058_MYCS2	394.56	36	36	129000000	17	17	19	Carbamidomethylation	73264	Asparagine synthase (Glutamine-hydrolyzing) OS=Mycobacterium smegmatis (strain ATCC 700084 / mc(2)155) OX=246196 GN=asnB PE=4 SV=1
520	920	A0QRU5|A0QRU5_MYCS2	394.4	49	49	372000000	18	18	30	Carbamidomethylation; Oxidation (M); Deamidation (NQ)	39346	Cysteine desulfurase IscS OS=Mycobacterium smegmatis (strain ATCC 700084 / mc(2)155) OX=246196 GN=iscS PE=3 SV=1
520	921	I7FFP2|I7FFP2_MYCS2	394.4	49	49	372000000	18	18	30	Carbamidomethylation; Oxidation (M); Deamidation (NQ)	39346	NifS-like class-V aminotransferase probable cysteine desulfurase OS=Mycobacterium smegmatis (strain ATCC 700084 / mc(2)155) OX=246196 GN=MSMEI_1207 PE=3 SV=1
447	1823	I7FCR3|I7FCR3_MYCS2	394.12	76	76	684000000	18	18	33	Carbamidomethylation; Oxidation (M); Deamidation (NQ)	23136	O-methyltransferase OS=Mycobacterium smegmatis (strain ATCC 700084 / mc(2)155) OX=246196 GN=MSMEI_0217 PE=4 SV=1
447	1824	A0QP01|A0QP01_MYCS2	394.12	76	76	684000000	18	18	33	Carbamidomethylation; Oxidation (M); Deamidation (NQ)	23136	O-methyltransferase MdmC OS=Mycobacterium smegmatis (strain ATCC 700084 / mc(2)155) OX=246196 GN=MSMEG_0224 PE=4 SV=1
811	1384	sp|A0QVT2|RNJ_MYCS2	394	39	39	120000000	15	15	20	Carbamidomethylation; Deamidation (NQ)	59618	Ribonuclease J OS=Mycobacterium smegmatis (strain ATCC 700084 / mc(2)155) OX=246196 GN=rnj PE=1 SV=1
613	975	I7G8X9|I7G8X9_MYCS2	393.9	66	66	263000000	17	17	26	Carbamidomethylation	42098	Putative multifunctional enzyme siroheme synthase Cysg OS=Mycobacterium smegmatis (strain ATCC 700084 / mc(2)155) OX=246196 GN=cysG PE=4 SV=1
613	976	A0QVL7|A0QVL7_MYCS2	393.9	66	66	263000000	17	17	26	Carbamidomethylation	42098	Uroporphyrin-III C-methyltransferase OS=Mycobacterium smegmatis (strain ATCC 700084 / mc(2)155) OX=246196 GN=cobA PE=4 SV=1
1062	1551	A0QP29|A0QP29_MYCS2	393.23	60	60	133000000	12	12	15		26532	tRNA (guanine-N(7)-)-methyltransferase OS=Mycobacterium smegmatis (strain ATCC 700084 / mc(2)155) OX=246196 GN=trmB PE=3 SV=1
1062	1552	I7G1F8|I7G1F8_MYCS2	393.23	56	56	133000000	12	12	15		28233	tRNA (guanine-N(7)-)-methyltransferase OS=Mycobacterium smegmatis (strain ATCC 700084 / mc(2)155) OX=246196 GN=trmB PE=3 SV=1
240	2252	sp|A0QSE0|RS17_MYCS2	393.19	81	81	4250000000	15	15	49	Oxidation (M); Deamidation (NQ)	11102	30S ribosomal protein S17 OS=Mycobacterium smegmatis (strain ATCC 700084 / mc(2)155) OX=246196 GN=rpsQ PE=1 SV=1
610	481	I7FY24|I7FY24_MYCS2	393.01	51	51	105000000	17	17	26	Carbamidomethylation; Oxidation (M); Deamidation (NQ)	59821	Acyl-CoA dehydrogenase OS=Mycobacterium smegmatis (strain ATCC 700084 / mc(2)155) OX=246196 GN=fadE8 PE=3 SV=1
610	482	A0QS85|A0QS85_MYCS2	393.01	51	51	105000000	17	17	26	Carbamidomethylation; Oxidation (M); Deamidation (NQ)	59821	Putative acyl-CoA dehydrogenase OS=Mycobacterium smegmatis (strain ATCC 700084 / mc(2)155) OX=246196 GN=MSMEG_1387 PE=3 SV=1
441	2239	sp|A0QYU6|RL20_MYCS2	392.92	65	65	1550000000	18	18	33	Deamidation (NQ)	14465	50S ribosomal protein L20 OS=Mycobacterium smegmatis (strain ATCC 700084 / mc(2)155) OX=246196 GN=rplT PE=1 SV=1
715	1792	sp|A0R561|CARD_MYCS2	392.88	83	83	444000000	15	15	23		17934	RNA polymerase-binding transcription factor CarD OS=Mycobacterium smegmatis (strain ATCC 700084 / mc(2)155) OX=246196 GN=carD PE=1 SV=1
123	2350	sp|Q9ZHC5|DBH_MYCS2	392.83	49	49	10900000000	16	16	70	Deamidation (NQ)	21230	DNA-binding protein HU homolog OS=Mycobacterium smegmatis (strain ATCC 700084 / mc(2)155) OX=246196 GN=hup PE=3 SV=1
503	708	I7G9U5|I7G9U5_MYCS2	392.68	61	61	261000000	18	18	31		43909	Uncharacterized N-acetyltransferase MSMEI_3433 OS=Mycobacterium smegmatis (strain ATCC 700084 / mc(2)155) OX=246196 GN=eis PE=3 SV=1
503	709	A0QY29|A0QY29_MYCS2	392.68	61	61	261000000	18	18	31		43909	Uncharacterized N-acetyltransferase MSMEG_3513 OS=Mycobacterium smegmatis (strain ATCC 700084 / mc(2)155) OX=246196 GN=MSMEG_3513 PE=1 SV=1
876	1077	A0R6L9|A0R6L9_MYCS2	392.57	66	66	192000000	14	14	19	Carbamidomethylation	33522	Secreted protein OS=Mycobacterium smegmatis (strain ATCC 700084 / mc(2)155) OX=246196 GN=MSMEG_6595 PE=3 SV=1
876	1078	I7FV77|I7FV77_MYCS2	392.57	66	66	192000000	14	14	19	Carbamidomethylation	33522	Glutamine ABC transporter glutamine-binding periplasmic protein OS=Mycobacterium smegmatis (strain ATCC 700084 / mc(2)155) OX=246196 GN=MSMEI_6417 PE=3 SV=1
540	875	I7GG50|I7GG50_MYCS2	392.4	74	74	655000000	18	18	29	Carbamidomethylation; Oxidation (M)	35550	Integral membrane protein OS=Mycobacterium smegmatis (strain ATCC 700084 / mc(2)155) OX=246196 GN=MSMEI_6600 PE=4 SV=1
540	876	A0R753|A0R753_MYCS2	392.4	74	74	655000000	18	18	29	Carbamidomethylation; Oxidation (M)	35550	Integral membrane protein OS=Mycobacterium smegmatis (strain ATCC 700084 / mc(2)155) OX=246196 GN=MSMEG_6783 PE=4 SV=1
769	904	A0R5Y0|A0R5Y0_MYCS2	392.34	79	79	464000000	15	15	22	Carbamidomethylation; Oxidation (M)	28550	Delta3 5-delta2 4-dienoyl-CoA isomerase OS=Mycobacterium smegmatis (strain ATCC 700084 / mc(2)155) OX=246196 GN=MSMEG_6353 PE=4 SV=1
769	905	I7GGC7|I7GGC7_MYCS2	392.34	79	79	464000000	15	15	22	Carbamidomethylation; Oxidation (M)	28550	Enoyl-CoA hydratase EchA21 OS=Mycobacterium smegmatis (strain ATCC 700084 / mc(2)155) OX=246196 GN=echA21 PE=4 SV=1
280	647	I7F4F0|I7F4F0_MYCS2	391.75	54	54	896000000	24	24	45	Deamidation (NQ)	51424	FHA domain containing protein OS=Mycobacterium smegmatis (strain ATCC 700084 / mc(2)155) OX=246196 GN=MSMEI_0037 PE=4 SV=1
280	648	A0QNG7|A0QNG7_MYCS2	391.75	53	53	896000000	24	24	45	Deamidation (NQ)	52026	FHA domain protein OS=Mycobacterium smegmatis (strain ATCC 700084 / mc(2)155) OX=246196 GN=MSMEG_0035 PE=4 SV=1
748	1359	I7GFL3|I7GFL3_MYCS2	391.73	59	59	297000000	13	13	22	Carbamidomethylation; Deamidation (NQ)	41964	Epoxide hydrolase OS=Mycobacterium smegmatis (strain ATCC 700084 / mc(2)155) OX=246196 GN=MSMEI_5509 PE=4 SV=1
748	1360	A0R403|A0R403_MYCS2	391.73	59	59	297000000	13	13	22	Carbamidomethylation; Deamidation (NQ)	41964	Epoxide hydrolase OS=Mycobacterium smegmatis (strain ATCC 700084 / mc(2)155) OX=246196 GN=MSMEG_5658 PE=4 SV=1
620	871	A0QQC2|A0QQC2_MYCS2	391.64	90	90	481000000	17	17	26	Carbamidomethylation; Oxidation (M)	22433	Uncharacterized protein OS=Mycobacterium smegmatis (strain ATCC 700084 / mc(2)155) OX=246196 GN=MSMEG_0703 PE=4 SV=1
620	872	I7G275|I7G275_MYCS2	391.64	90	90	481000000	17	17	26	Carbamidomethylation; Oxidation (M)	22433	Uncharacterized protein OS=Mycobacterium smegmatis (strain ATCC 700084 / mc(2)155) OX=246196 GN=MSMEI_0686 PE=4 SV=1
759	1495	A0QND7|A0QND7_MYCS2	391.56	69	69	838000000	12	12	22	Oxidation (M)	31537	6-phosphogluconate dehydrogenase decarboxylating OS=Mycobacterium smegmatis (strain ATCC 700084 / mc(2)155) OX=246196 GN=MSMEG_0002 PE=4 SV=1
759	1496	I7G2B0|I7G2B0_MYCS2	391.56	69	69	838000000	12	12	22	Oxidation (M)	31537	6-phosphogluconate dehydrogenase OS=Mycobacterium smegmatis (strain ATCC 700084 / mc(2)155) OX=246196 GN=MSMEI_0004 PE=4 SV=1
979	2024	A0R724|A0R724_MYCS2	391.12	44	44	217000000	12	12	17	Carbamidomethylation; Deamidation (NQ)	36927	MaoC like domain protein OS=Mycobacterium smegmatis (strain ATCC 700084 / mc(2)155) OX=246196 GN=MSMEG_6754 PE=1 SV=1
979	2025	I7FVN2|I7FVN2_MYCS2	391.12	44	44	217000000	12	12	17	Carbamidomethylation; Deamidation (NQ)	36927	MaoC-like dehydratase OS=Mycobacterium smegmatis (strain ATCC 700084 / mc(2)155) OX=246196 GN=MSMEI_6572 PE=4 SV=1
788	2743	sp|A0QVQ3|RS15_MYCS2	391.02	79	79	2790000000	12	12	21		10344	30S ribosomal protein S15 OS=Mycobacterium smegmatis (strain ATCC 700084 / mc(2)155) OX=246196 GN=rpsO PE=1 SV=1
702	712	I7G1F3|I7G1F3_MYCS2	390.96	43	43	397000000	13	13	23	Carbamidomethylation	46326	Histidinol dehydrogenase OS=Mycobacterium smegmatis (strain ATCC 700084 / mc(2)155) OX=246196 GN=hisD PE=3 SV=1
702	713	A0QX81|A0QX81_MYCS2	390.96	42	42	397000000	13	13	23	Carbamidomethylation	46703	Histidinol dehydrogenase OS=Mycobacterium smegmatis (strain ATCC 700084 / mc(2)155) OX=246196 GN=hisD PE=3 SV=1
778	902	A0QRE7|A0QRE7_MYCS2	390.71	48	48	172000000	17	17	21	Oxidation (M)	49194	Amidase OS=Mycobacterium smegmatis (strain ATCC 700084 / mc(2)155) OX=246196 GN=MSMEG_1090 PE=3 SV=1
778	903	I7FF89|I7FF89_MYCS2	390.71	48	48	172000000	17	17	21	Oxidation (M)	49194	Amidase OS=Mycobacterium smegmatis (strain ATCC 700084 / mc(2)155) OX=246196 GN=amiD PE=3 SV=1
383	966	sp|A0QRM0|Y1165_MYCS2	390.45	82	82	1830000000	22	22	36	Deamidation (NQ)	18092	UPF0234 protein MSMEG_1165/MSMEI_1134 OS=Mycobacterium smegmatis (strain ATCC 700084 / mc(2)155) OX=246196 GN=MSMEG_1165 PE=1 SV=1
796	1737	I7FX50|I7FX50_MYCS2	390.19	51	51	212000000	12	12	21	Oxidation (M); Deamidation (NQ)	40794	Molybdopterin molybdenumtransferase OS=Mycobacterium smegmatis (strain ATCC 700084 / mc(2)155) OX=246196 GN=moaE2 PE=3 SV=1
893	2720	sp|A0R204|ATPF_MYCS2	390.18	55	55	965000000	8	8	19	Oxidation (M); Deamidation (NQ)	17621	ATP synthase subunit b OS=Mycobacterium smegmatis (strain ATCC 700084 / mc(2)155) OX=246196 GN=atpF PE=3 SV=1
474	451	I7G0K1|I7G0K1_MYCS2	390.04	53	53	266000000	19	19	32		50572	GTPase HflX OS=Mycobacterium smegmatis (strain ATCC 700084 / mc(2)155) OX=246196 GN=hflX PE=3 SV=1
474	452	A0QVY1|A0QVY1_MYCS2	390.04	53	53	266000000	19	19	32		50572	GTPase HflX OS=Mycobacterium smegmatis (strain ATCC 700084 / mc(2)155) OX=246196 GN=hflX PE=3 SV=1
774	3631	A0QXT5|A0QXT5_MYCS2	389.3	74	74	141000000	16	16	21	Deamidation (NQ)	34155	Uncharacterized protein OS=Mycobacterium smegmatis (strain ATCC 700084 / mc(2)155) OX=246196 GN=MSMEG_3419 PE=4 SV=1
774	3630	I7FM56|I7FM56_MYCS2	389.3	71	71	141000000	16	16	21	Deamidation (NQ)	35834	Uncharacterized protein OS=Mycobacterium smegmatis (strain ATCC 700084 / mc(2)155) OX=246196 GN=MSMEI_3340 PE=4 SV=1
969	1508	sp|Q9F868|REGX3_MYCS2	389.28	70	70	246000000	13	13	17	Carbamidomethylation; Oxidation (M)	24911	Sensory transduction protein regX3 OS=Mycobacterium smegmatis (strain ATCC 700084 / mc(2)155) OX=246196 GN=regX3 PE=1 SV=1
384	1061	sp|A0QS62|RL10_MYCS2	389.1	86	86	4340000000	23	23	36	Oxidation (M)	18011	50S ribosomal protein L10 OS=Mycobacterium smegmatis (strain ATCC 700084 / mc(2)155) OX=246196 GN=rplJ PE=1 SV=1
912	752	I7G970|I7G970_MYCS2	388.83	65	65	324000000	15	15	18		32508	Short-chain dehydrogenase/reductase SDR OS=Mycobacterium smegmatis (strain ATCC 700084 / mc(2)155) OX=246196 GN=MSMEI_5743 PE=3 SV=1
912	753	A0R4P1|A0R4P1_MYCS2	388.83	65	65	324000000	15	15	18		32508	Oxidoreductase short chain dehydrogenase/reductase family protein OS=Mycobacterium smegmatis (strain ATCC 700084 / mc(2)155) OX=246196 GN=MSMEG_5903 PE=1 SV=1
260	2310	A0QWS8|A0QWS8_MYCS2	388.77	92	92	10400000000	18	18	47	Oxidation (M); Deamidation (NQ)	11636	Integration host factor OS=Mycobacterium smegmatis (strain ATCC 700084 / mc(2)155) OX=246196 GN=MSMEG_3050 PE=4 SV=1
260	2311	I7GAC9|I7GAC9_MYCS2	388.77	92	92	10400000000	18	18	47	Oxidation (M); Deamidation (NQ)	11636	Integration host factor MihF OS=Mycobacterium smegmatis (strain ATCC 700084 / mc(2)155) OX=246196 GN=mihF PE=4 SV=1
847	2597	I7GBW4|I7GBW4_MYCS2	388.62	55	55	255000000	10	10	20	Deamidation (NQ)	26406	Short-chain dehydrogenase/reductase SDR OS=Mycobacterium smegmatis (strain ATCC 700084 / mc(2)155) OX=246196 GN=MSMEI_4230 PE=4 SV=1
847	2598	A0R0B7|A0R0B7_MYCS2	388.62	55	55	255000000	10	10	20	Deamidation (NQ)	26406	Short chain dehydrogenase OS=Mycobacterium smegmatis (strain ATCC 700084 / mc(2)155) OX=246196 GN=MSMEG_4330 PE=4 SV=1
754	2502	I7FCA3|I7FCA3_MYCS2	388.47	79	79	321000000	11	11	22	Carbamidomethylation; Oxidation (M); Deamidation (NQ)	23579	Putative anthranilate synthase component II trpG OS=Mycobacterium smegmatis (strain ATCC 700084 / mc(2)155) OX=246196 GN=trpG PE=4 SV=1
754	2503	A0QNG0|A0QNG0_MYCS2	388.47	79	79	321000000	11	11	22	Carbamidomethylation; Oxidation (M); Deamidation (NQ)	23579	Anthranilate synthase component 2 OS=Mycobacterium smegmatis (strain ATCC 700084 / mc(2)155) OX=246196 GN=MSMEG_0029 PE=4 SV=1
776	1006	I7G505|I7G505_MYCS2	388.39	54	54	407000000	17	17	21	Carbamidomethylation; Deamidation (NQ)	39147	Nucleotidyl transferase OS=Mycobacterium smegmatis (strain ATCC 700084 / mc(2)155) OX=246196 GN=mpg1 PE=4 SV=1
820	1710	A0QR34|A0QR34_MYCS2	388.37	79	79	224000000	15	15	20	Carbamidomethylation	22682	Phosphoglycerate mutase family protein OS=Mycobacterium smegmatis (strain ATCC 700084 / mc(2)155) OX=246196 GN=MSMEG_0970 PE=4 SV=1
820	1711	I7G4H8|I7G4H8_MYCS2	388.37	79	79	224000000	15	15	20	Carbamidomethylation	22682	Phosphoglycerate mutase OS=Mycobacterium smegmatis (strain ATCC 700084 / mc(2)155) OX=246196 GN=MSMEI_0944 PE=4 SV=1
618	653	I7G3I8|I7G3I8_MYCS2	388.32	39	39	176000000	18	18	26		62357	DNA repair protein RecN OS=Mycobacterium smegmatis (strain ATCC 700084 / mc(2)155) OX=246196 GN=recN PE=3 SV=1
403	755	I7GDP0|I7GDP0_MYCS2	388.25	59	59	310000000	21	21	35	Carbamidomethylation; Oxidation (M); Deamidation (NQ)	42321	Acyl-CoA dehydrogenase OS=Mycobacterium smegmatis (strain ATCC 700084 / mc(2)155) OX=246196 GN=MSMEI_5062 PE=3 SV=1
403	756	A0R2Q5|A0R2Q5_MYCS2	388.25	59	59	310000000	21	21	35	Carbamidomethylation; Oxidation (M); Deamidation (NQ)	42321	Long-chain specific acyl-CoA dehydrogenase OS=Mycobacterium smegmatis (strain ATCC 700084 / mc(2)155) OX=246196 GN=MSMEG_5197 PE=3 SV=1
760	911	A0QWR3|A0QWR3_MYCS2	388.09	55	55	168000000	16	16	22	Carbamidomethylation; Oxidation (M)	39792	Metallopeptidase M24 family protein OS=Mycobacterium smegmatis (strain ATCC 700084 / mc(2)155) OX=246196 GN=MSMEG_3034 PE=4 SV=1
760	912	I7FL25|I7FL25_MYCS2	388.09	55	55	168000000	16	16	22	Carbamidomethylation; Oxidation (M)	39792	Cytoplasmic peptidase PepQ OS=Mycobacterium smegmatis (strain ATCC 700084 / mc(2)155) OX=246196 GN=pepQ PE=4 SV=1
690	1934	A0R634|A0R634_MYCS2	387.93	60	60	295000000	14	14	24	Carbamidomethylation; Oxidation (M); Deamidation (NQ)	28665	Acyltransferase family protein OS=Mycobacterium smegmatis (strain ATCC 700084 / mc(2)155) OX=246196 GN=MSMEG_6409 PE=4 SV=1
690	1935	I7GAR8|I7GAR8_MYCS2	387.93	60	60	295000000	14	14	24	Carbamidomethylation; Oxidation (M); Deamidation (NQ)	28665	Phospholipid/glycerol acyltransferase OS=Mycobacterium smegmatis (strain ATCC 700084 / mc(2)155) OX=246196 GN=MSMEI_6241 PE=4 SV=1
994	417	I7G7A5|I7G7A5_MYCS2	387.79	32	32	71200000	12	12	16	Deamidation (NQ)	83242	Phosphoenolpyruvate-protein phosphotransferase OS=Mycobacterium smegmatis (strain ATCC 700084 / mc(2)155) OX=246196 GN=MSMEI_2073 PE=3 SV=1
994	418	A0QU91|A0QU91_MYCS2	387.79	32	32	71200000	12	12	16	Deamidation (NQ)	83242	Multiphosphoryl transfer protein (MTP) OS=Mycobacterium smegmatis (strain ATCC 700084 / mc(2)155) OX=246196 GN=MSMEG_2121 PE=3 SV=1
785	1641	sp|A0R579|COAX_MYCS2	387.57	76	76	134000000	13	13	21	Carbamidomethylation; Deamidation (NQ)	28904	Type III pantothenate kinase OS=Mycobacterium smegmatis (strain ATCC 700084 / mc(2)155) OX=246196 GN=coaX PE=3 SV=1
980	2109	A0R2W6|A0R2W6_MYCS2	387.46	100	100	579000000	11	11	17	Oxidation (M)	13252	Steroid delta-isomerase OS=Mycobacterium smegmatis (strain ATCC 700084 / mc(2)155) OX=246196 GN=MSMEG_5258 PE=4 SV=1
980	2110	I7GF19|I7GF19_MYCS2	387.46	100	100	579000000	11	11	17	Oxidation (M)	13252	Steroid Delta-isomerase OS=Mycobacterium smegmatis (strain ATCC 700084 / mc(2)155) OX=246196 GN=MSMEI_5120 PE=4 SV=1
599	1638	I7FPB2|I7FPB2_MYCS2	387.4	83	83	236000000	15	15	27	Carbamidomethylation; Deamidation (NQ)	23852	Phosphoglycerate mutase OS=Mycobacterium smegmatis (strain ATCC 700084 / mc(2)155) OX=246196 GN=MSMEI_4095 PE=4 SV=1
599	1639	A0QZY4|A0QZY4_MYCS2	387.4	83	83	236000000	15	15	27	Carbamidomethylation; Deamidation (NQ)	23852	Phosphoglycerate mutase family protein OS=Mycobacterium smegmatis (strain ATCC 700084 / mc(2)155) OX=246196 GN=MSMEG_4193 PE=4 SV=1
946	747	I7FS93|I7FS93_MYCS2	387.28	47	47	180000000	14	14	17	Carbamidomethylation; Deamidation (NQ)	43778	UPF0409 lipoprotein OS=Mycobacterium smegmatis (strain ATCC 700084 / mc(2)155) OX=246196 GN=MSMEI_5270 PE=4 SV=1
1263	1874	I7F794|I7F794_MYCS2	387.24	64	64	37000000	11	11	12	Carbamidomethylation	39750	TRAP transporter solute receptor TAXI family OS=Mycobacterium smegmatis (strain ATCC 700084 / mc(2)155) OX=246196 GN=MSMEI_0955 PE=4 SV=1
1263	1873	A0QR46|A0QR46_MYCS2	387.24	70	70	37000000	11	11	12	Carbamidomethylation	36238	Immunogenic protein OS=Mycobacterium smegmatis (strain ATCC 700084 / mc(2)155) OX=246196 GN=MSMEG_0982 PE=4 SV=1
864	792	I7G4S9|I7G4S9_MYCS2	386.26	41	41	125000000	15	15	19	Carbamidomethylation	62663	Short-chain dehydrogenase/reductase SDR OS=Mycobacterium smegmatis (strain ATCC 700084 / mc(2)155) OX=246196 GN=ephD PE=4 SV=1
864	793	A0R070|A0R070_MYCS2	386.26	41	41	125000000	15	15	19	Carbamidomethylation	62663	Short chain dehydrogenase OS=Mycobacterium smegmatis (strain ATCC 700084 / mc(2)155) OX=246196 GN=MSMEG_4280 PE=4 SV=1
868	807	A0R6D2|A0R6D2_MYCS2	386.11	33	33	92300000	13	12	19	Carbamidomethylation; Oxidation (M)	79520	Glycogen debranching enzyme GlgX OS=Mycobacterium smegmatis (strain ATCC 700084 / mc(2)155) OX=246196 GN=glgX PE=3 SV=1
868	808	I7GFV2|I7GFV2_MYCS2	386.11	33	33	92300000	13	12	19	Carbamidomethylation; Oxidation (M)	79520	Glycogen debranching enzyme GlgX OS=Mycobacterium smegmatis (strain ATCC 700084 / mc(2)155) OX=246196 GN=glgX PE=3 SV=1
977	2265	sp|A0R2D5|Y5073_MYCS2	386	64	64	265000000	13	13	17		21703	Putative O-methyltransferase MSMEG_5073/MSMEI_4947 OS=Mycobacterium smegmatis (strain ATCC 700084 / mc(2)155) OX=246196 GN=MSMEG_5073 PE=1 SV=1
363	432	sp|A0R6D9|MAK_MYCS2	385.64	49	49	324000000	22	22	37	Carbamidomethylation; Deamidation (NQ)	48800	Maltokinase OS=Mycobacterium smegmatis (strain ATCC 700084 / mc(2)155) OX=246196 GN=mak PE=1 SV=1
789	635	sp|A0QXE4|DERK_MYCS2	385.51	38	38	78400000	18	18	21	Carbamidomethylation	59699	D-erythrulose kinase OS=Mycobacterium smegmatis (strain ATCC 700084 / mc(2)155) OX=246196 GN=derK PE=1 SV=1
521	4082	sp|A0QZ40|TATA_MYCS2	385.49	51	51	439000000	11	11	30	Oxidation (M); Deamidation (NQ)	8932	Sec-independent protein translocase protein TatA OS=Mycobacterium smegmatis (strain ATCC 700084 / mc(2)155) OX=246196 GN=tatA PE=3 SV=1
516	938	I7F874|I7F874_MYCS2	385.13	64	64	288000000	17	17	30	Carbamidomethylation; Oxidation (M); Deamidation (NQ)	38966	Ribonucleotide ABC transporter ATP-binding protein Mkl OS=Mycobacterium smegmatis (strain ATCC 700084 / mc(2)155) OX=246196 GN=mkl PE=4 SV=1
516	939	A0QS64|A0QS64_MYCS2	385.13	64	64	288000000	17	17	30	Carbamidomethylation; Oxidation (M); Deamidation (NQ)	38966	ABC transporter ATP-binding protein OS=Mycobacterium smegmatis (strain ATCC 700084 / mc(2)155) OX=246196 GN=MSMEG_1366 PE=4 SV=1
324	293	I7FK73|I7FK73_MYCS2	385.12	48	48	916000000	29	27	40	Carbamidomethylation; Deamidation (NQ)	51504	RNA polymerase sigma factor SigA OS=Mycobacterium smegmatis (strain ATCC 700084 / mc(2)155) OX=246196 GN=rpoD PE=3 SV=1
324	294	A0QW02|A0QW02_MYCS2	385.12	48	48	916000000	29	27	40	Carbamidomethylation; Deamidation (NQ)	51504	RNA polymerase sigma factor SigA OS=Mycobacterium smegmatis (strain ATCC 700084 / mc(2)155) OX=246196 GN=sigA PE=1 SV=1
1082	2427	A0R2V6|A0R2V6_MYCS2	385.01	57	57	232000000	11	11	15	Carbamidomethylation	31022	Acyl-[ACP] desaturase OS=Mycobacterium smegmatis (strain ATCC 700084 / mc(2)155) OX=246196 GN=MSMEG_5248 PE=4 SV=1
1082	2428	I7GF12|I7GF12_MYCS2	385.01	57	57	232000000	11	11	15	Carbamidomethylation	31022	Acyl-acyl-carrier protein desaturase DesA2 OS=Mycobacterium smegmatis (strain ATCC 700084 / mc(2)155) OX=246196 GN=desA2 PE=4 SV=1
541	607	A0R1Z6|A0R1Z6_MYCS2	384.95	46	46	364000000	14	14	29	Carbamidomethylation; Oxidation (M); Deamidation (NQ)	43997	UDP-N-acetylglucosamine 1-carboxyvinyltransferase OS=Mycobacterium smegmatis (strain ATCC 700084 / mc(2)155) OX=246196 GN=murA PE=3 SV=1
541	608	I7FIQ1|I7FIQ1_MYCS2	384.95	46	46	364000000	14	14	29	Carbamidomethylation; Oxidation (M); Deamidation (NQ)	43997	UDP-N-acetylglucosamine 1-carboxyvinyltransferase OS=Mycobacterium smegmatis (strain ATCC 700084 / mc(2)155) OX=246196 GN=murA PE=3 SV=1
617	1270	I7FXA5|I7FXA5_MYCS2	384.67	52	52	837000000	18	18	26		24562	Uncharacterized protein OS=Mycobacterium smegmatis (strain ATCC 700084 / mc(2)155) OX=246196 GN=MSMEI_0897 PE=4 SV=1
617	1271	Q3I5Q7|Q3I5Q7_MYCS2	384.67	52	52	837000000	18	18	26		24562	HBHA-like protein OS=Mycobacterium smegmatis (strain ATCC 700084 / mc(2)155) OX=246196 GN=MSMEG_0919 PE=4 SV=1
365	595	I7FLM3|I7FLM3_MYCS2	384.47	71	71	480000000	24	24	37	Carbamidomethylation; Oxidation (M)	31953	Uncharacterized protein OS=Mycobacterium smegmatis (strain ATCC 700084 / mc(2)155) OX=246196 GN=MSMEI_3170 PE=4 SV=1
365	596	A0QXC6|A0QXC6_MYCS2	384.47	71	71	480000000	24	24	37	Carbamidomethylation; Oxidation (M)	31953	Uncharacterized protein OS=Mycobacterium smegmatis (strain ATCC 700084 / mc(2)155) OX=246196 GN=MSMEG_3253 PE=4 SV=1
253	1313	sp|A0QSH8|KAD_MYCS2	384.47	92	92	2050000000	22	22	48	Oxidation (M); Deamidation (NQ)	19871	Adenylate kinase OS=Mycobacterium smegmatis (strain ATCC 700084 / mc(2)155) OX=246196 GN=adk PE=1 SV=1
493	495	A0QRW3|A0QRW3_MYCS2	384.27	58	58	234000000	20	20	31		49682	Uncharacterized protein OS=Mycobacterium smegmatis (strain ATCC 700084 / mc(2)155) OX=246196 GN=MSMEG_1260 PE=4 SV=1
493	496	I7F7Y9|I7F7Y9_MYCS2	384.27	58	58	234000000	20	20	31		49682	Uncharacterized protein OS=Mycobacterium smegmatis (strain ATCC 700084 / mc(2)155) OX=246196 GN=MSMEI_1224 PE=4 SV=1
696	197	A0QX46|A0QX46_MYCS2	384.23	24	24	138000000	18	18	23	Carbamidomethylation	117324	Isoleucine--tRNA ligase OS=Mycobacterium smegmatis (strain ATCC 700084 / mc(2)155) OX=246196 GN=ileS PE=3 SV=1
696	198	I7G8M8|I7G8M8_MYCS2	384.23	24	24	138000000	18	18	23	Carbamidomethylation	117324	Isoleucine--tRNA ligase OS=Mycobacterium smegmatis (strain ATCC 700084 / mc(2)155) OX=246196 GN=ileS PE=3 SV=1
507	2165	sp|O85501|NDK_MYCS2	383.87	71	71	2910000000	17	17	31		14916	Nucleoside diphosphate kinase OS=Mycobacterium smegmatis (strain ATCC 700084 / mc(2)155) OX=246196 GN=ndk PE=1 SV=1
1125	1606	I7FNI1|I7FNI1_MYCS2	383.64	75	75	82300000	10	10	14	Carbamidomethylation	27016	OsmC-like family protein OS=Mycobacterium smegmatis (strain ATCC 700084 / mc(2)155) OX=246196 GN=MSMEI_6419 PE=4 SV=1
1125	1607	A0R6M1|A0R6M1_MYCS2	383.64	75	75	82300000	10	10	14	Carbamidomethylation	27016	Hydrolase of the alpha/beta superfamily protein OS=Mycobacterium smegmatis (strain ATCC 700084 / mc(2)155) OX=246196 GN=MSMEG_6597 PE=4 SV=1
428	1073	sp|A0QNI7|ESPG1_MYCS2	383.54	73	73	331000000	14	14	34	Carbamidomethylation; Deamidation (NQ)	30582	ESX-1 secretion-associated protein EspG1 OS=Mycobacterium smegmatis (strain ATCC 700084 / mc(2)155) OX=246196 GN=espG1 PE=3 SV=1
916	1853	A0QTQ5|A0QTQ5_MYCS2	383.36	60	60	261000000	14	14	18		28346	Cobyrinic Acid a c-diamide synthase OS=Mycobacterium smegmatis (strain ATCC 700084 / mc(2)155) OX=246196 GN=MSMEG_1927 PE=1 SV=1
672	1007	A0R2C6|A0R2C6_MYCS2	383.33	69	69	329000000	13	13	24	Carbamidomethylation; Oxidation (M)	34202	Malyl-CoA lyase OS=Mycobacterium smegmatis (strain ATCC 700084 / mc(2)155) OX=246196 GN=MSMEG_5064 PE=3 SV=1
672	1008	I7GDG4|I7GDG4_MYCS2	383.33	67	67	329000000	13	13	24	Carbamidomethylation; Oxidation (M)	35158	Citrate (Pro-3S)-lyase OS=Mycobacterium smegmatis (strain ATCC 700084 / mc(2)155) OX=246196 GN=MSMEI_4937 PE=3 SV=1
701	957	I7FM11|I7FM11_MYCS2	383.24	41	41	284000000	15	15	23	Carbamidomethylation	61299	Glucose-methanol-choline oxidoreductase:FAD dependentoxidoreductase:GMC oxidoreductase OS=Mycobacterium smegmatis (strain ATCC 700084 / mc(2)155) OX=246196 GN=MSMEI_3295 PE=4 SV=1
701	958	A0QXP3|A0QXP3_MYCS2	383.24	41	41	284000000	15	15	23	Carbamidomethylation	61299	Alcohol dehydrogenase OS=Mycobacterium smegmatis (strain ATCC 700084 / mc(2)155) OX=246196 GN=MSMEG_3375 PE=4 SV=1
883	1611	I7G5R0|I7G5R0_MYCS2	383.14	67	67	260000000	13	13	19	Carbamidomethylation; Deamidation (NQ)	29111	Sugar ABC transporter ATP-binding protein OS=Mycobacterium smegmatis (strain ATCC 700084 / mc(2)155) OX=246196 GN=MSMEI_4538 PE=4 SV=1
883	1612	A0R181|A0R181_MYCS2	383.14	67	67	260000000	13	13	19	Carbamidomethylation; Deamidation (NQ)	29111	Sugar ABC transporter ATP-binding protein OS=Mycobacterium smegmatis (strain ATCC 700084 / mc(2)155) OX=246196 GN=MSMEG_4656 PE=4 SV=1
725	1789	A0QPG6|A0QPG6_MYCS2	383.07	55	55	222000000	13	13	23	Carbamidomethylation; Deamidation (NQ)	29474	Rmt3 protein OS=Mycobacterium smegmatis (strain ATCC 700084 / mc(2)155) OX=246196 GN=MSMEG_0391 PE=4 SV=1
725	2042	Q2YHH8|Q2YHH8_MYCS2	383.07	49	49	222000000	13	13	23	Carbamidomethylation; Deamidation (NQ)	33006	Rmt3 OS=Mycobacterium smegmatis (strain ATCC 700084 / mc(2)155) OX=246196 GN=rmt3 PE=4 SV=1
725	2043	I7F5J6|I7F5J6_MYCS2	383.07	49	49	222000000	13	13	23	Carbamidomethylation; Deamidation (NQ)	33006	Rmt3 OS=Mycobacterium smegmatis (strain ATCC 700084 / mc(2)155) OX=246196 GN=rmt3 PE=4 SV=1
276	308	I7G2R2|I7G2R2_MYCS2	383.04	28	28	342000000	24	24	45	Oxidation (M); Deamidation (NQ)	109399	Drug exporters of the RND superfamily-like protein OS=Mycobacterium smegmatis (strain ATCC 700084 / mc(2)155) OX=246196 GN=mmpL3 PE=4 SV=1
276	309	A0QP27|A0QP27_MYCS2	383.04	28	28	342000000	24	24	45	Oxidation (M); Deamidation (NQ)	109399	Membrane protein MmpL family protein OS=Mycobacterium smegmatis (strain ATCC 700084 / mc(2)155) OX=246196 GN=MSMEG_0250 PE=4 SV=1
710	1414	I7GG81|I7GG81_MYCS2	382.9	69	69	242000000	15	14	23	Oxidation (M); Deamidation (NQ)	33150	AAA_3 ATPase associated with various cellular activities OS=Mycobacterium smegmatis (strain ATCC 700084 / mc(2)155) OX=246196 GN=moxR2 PE=4 SV=1
710	1415	A0R5K0|A0R5K0_MYCS2	382.9	65	65	242000000	15	14	23	Oxidation (M); Deamidation (NQ)	34777	ATPase family protein associated with various cellular activities (AAA) OS=Mycobacterium smegmatis (strain ATCC 700084 / mc(2)155) OX=246196 GN=MSMEG_6219 PE=4 SV=1
897	1898	A0R1A4|A0R1A4_MYCS2	382.88	42	42	478000000	13	13	19		27961	Uncharacterized protein OS=Mycobacterium smegmatis (strain ATCC 700084 / mc(2)155) OX=246196 GN=MSMEG_4681 PE=4 SV=1
897	1899	I7FI10|I7FI10_MYCS2	382.88	42	42	478000000	13	13	19		27961	Uncharacterized protein OS=Mycobacterium smegmatis (strain ATCC 700084 / mc(2)155) OX=246196 GN=MSMEI_4563 PE=4 SV=1
652	1179	A0R5W6|A0R5W6_MYCS2	382.69	62	62	184000000	18	18	25	Carbamidomethylation	36564	Phosphotransferase enzyme family protein OS=Mycobacterium smegmatis (strain ATCC 700084 / mc(2)155) OX=246196 GN=MSMEG_6337 PE=4 SV=1
652	1180	I7FMQ8|I7FMQ8_MYCS2	382.69	62	62	184000000	18	18	25	Carbamidomethylation	36564	Acyl-CoA dehydrogenase FadE36 OS=Mycobacterium smegmatis (strain ATCC 700084 / mc(2)155) OX=246196 GN=fadE36 PE=4 SV=1
955	1329	sp|A0QVY5|LEXA_MYCS2	382.67	83	83	189000000	13	13	17	Carbamidomethylation; Deamidation (NQ)	25778	LexA repressor OS=Mycobacterium smegmatis (strain ATCC 700084 / mc(2)155) OX=246196 GN=lexA PE=3 SV=1
624	728	I7G660|I7G660_MYCS2	382.65	54	54	187000000	18	18	26	Carbamidomethylation; Deamidation (NQ)	49395	Aspartate ammonia-lyase OS=Mycobacterium smegmatis (strain ATCC 700084 / mc(2)155) OX=246196 GN=MSMEI_1637 PE=4 SV=1
801	897	A0QVR7|A0QVR7_MYCS2	382.58	57	57	256000000	13	13	21	Carbamidomethylation; Deamidation (NQ)	33266	HpcH/HpaI aldolase/citrate lyase family protein putative OS=Mycobacterium smegmatis (strain ATCC 700084 / mc(2)155) OX=246196 GN=MSMEG_2667 PE=3 SV=1
801	898	I7G0G8|I7G0G8_MYCS2	382.58	57	57	256000000	13	13	21	Carbamidomethylation; Deamidation (NQ)	33266	HpcH/HpaI aldolase/citrate lyase family protein putative OS=Mycobacterium smegmatis (strain ATCC 700084 / mc(2)155) OX=246196 GN=MSMEI_2604 PE=3 SV=1
790	1677	A0R2V5|A0R2V5_MYCS2	382.32	51	51	192000000	16	16	21	Carbamidomethylation; Deamidation (NQ)	47170	PhoH family protein OS=Mycobacterium smegmatis (strain ATCC 700084 / mc(2)155) OX=246196 GN=MSMEG_5247 PE=4 SV=1
790	1678	I7FRV6|I7FRV6_MYCS2	382.32	51	51	192000000	16	16	21	Carbamidomethylation; Deamidation (NQ)	47170	PhoH-like protein phoH2 (Phosphate starvation-inducible protein psiH) OS=Mycobacterium smegmatis (strain ATCC 700084 / mc(2)155) OX=246196 GN=phoH2 PE=4 SV=1
362	1793	I7G9Y1|I7G9Y1_MYCS2	381.96	93	93	1800000000	13	13	37	Carbamidomethylation; Oxidation (M); Deamidation (NQ)	18482	Bacterioferritin OS=Mycobacterium smegmatis (strain ATCC 700084 / mc(2)155) OX=246196 GN=bfr PE=3 SV=1
362	1794	A0QY79|A0QY79_MYCS2	381.96	93	93	1800000000	13	13	37	Carbamidomethylation; Oxidation (M); Deamidation (NQ)	18482	Bacterioferritin OS=Mycobacterium smegmatis (strain ATCC 700084 / mc(2)155) OX=246196 GN=bfr PE=1 SV=1
509	908	sp|A0R4H4|Y5835_MYCS2	381.85	56	56	253000000	21	21	30	Carbamidomethylation; Deamidation (NQ)	59024	KsdD-like steroid dehydrogenase MSMEG_5835 OS=Mycobacterium smegmatis (strain ATCC 700084 / mc(2)155) OX=246196 GN=MSMEG_5835 PE=1 SV=1
525	520	sp|A0R0W9|TREH_MYCS2	381.38	42	42	251000000	23	23	29	Carbamidomethylation; Deamidation (NQ)	74690	Trehalase OS=Mycobacterium smegmatis (strain ATCC 700084 / mc(2)155) OX=246196 GN=MSMEG_4535 PE=1 SV=1
746	478	sp|A0R7G2|PBP1A_MYCS2	381.29	41	41	113000000	16	16	22	Carbamidomethylation; Deamidation (NQ)	81567	Penicillin-binding protein 1A OS=Mycobacterium smegmatis (strain ATCC 700084 / mc(2)155) OX=246196 GN=ponA1 PE=3 SV=1
1060	847	A0R0Z3|A0R0Z3_MYCS2	381.02	45	45	145000000	12	12	15	Carbamidomethylation	36086	Periplasmic binding protein OS=Mycobacterium smegmatis (strain ATCC 700084 / mc(2)155) OX=246196 GN=MSMEG_4560 PE=4 SV=1
1060	848	I7GCH8|I7GCH8_MYCS2	381.02	45	45	145000000	12	12	15	Carbamidomethylation	36086	ABC Fe3+-siderophores transporter periplasmic binding protein OS=Mycobacterium smegmatis (strain ATCC 700084 / mc(2)155) OX=246196 GN=MSMEI_4447 PE=4 SV=1
736	1015	I7FKD5|I7FKD5_MYCS2	380.98	61	61	284000000	15	15	23	Deamidation (NQ)	44525	Serine protease PepD OS=Mycobacterium smegmatis (strain ATCC 700084 / mc(2)155) OX=246196 GN=MSMEI_5334 PE=4 SV=1
736	1016	A0R3I6|A0R3I6_MYCS2	380.98	61	61	284000000	15	15	23	Deamidation (NQ)	44525	Peptidase S1 and S6 chymotrypsin/Hap OS=Mycobacterium smegmatis (strain ATCC 700084 / mc(2)155) OX=246196 GN=MSMEG_5486 PE=4 SV=1
537	1833	A0QVT1|A0QVT1_MYCS2	380.86	52	52	376000000	15	15	29	Carbamidomethylation; Oxidation (M)	30883	4-hydroxy-tetrahydrodipicolinate synthase OS=Mycobacterium smegmatis (strain ATCC 700084 / mc(2)155) OX=246196 GN=dapA PE=3 SV=1
537	1834	I7G0H6|I7G0H6_MYCS2	380.86	52	52	376000000	15	15	29	Carbamidomethylation; Oxidation (M)	30883	4-hydroxy-tetrahydrodipicolinate synthase OS=Mycobacterium smegmatis (strain ATCC 700084 / mc(2)155) OX=246196 GN=dapA PE=3 SV=1
845	2106	sp|A0QZA1|Y3950_MYCS2	380.56	50	50	203000000	10	10	20	Carbamidomethylation; Oxidation (M); Deamidation (NQ)	31452	Universal stress protein MSMEG_3950/MSMEI_3859 OS=Mycobacterium smegmatis (strain ATCC 700084 / mc(2)155) OX=246196 GN=MSMEG_3950 PE=1 SV=1
608	361	sp|Q9RP48|GLGE_MYCS2	380.47	37	37	295000000	18	18	26	Carbamidomethylation; Oxidation (M); Deamidation (NQ)	78043	Alpha-1 4-glucan:maltose-1-phosphate maltosyltransferase OS=Mycobacterium smegmatis (strain ATCC 700084 / mc(2)155) OX=246196 GN=glgE PE=1 SV=1
427	2398	A0R597|A0R597_MYCS2	380.38	54	54	1500000000	17	17	34	Carbamidomethylation; Oxidation (M)	18350	Inorganic pyrophosphatase OS=Mycobacterium smegmatis (strain ATCC 700084 / mc(2)155) OX=246196 GN=ppa PE=3 SV=1
554	310	A0QRU7|A0QRU7_MYCS2	380.3	30	30	59300000	23	23	28		126164	Uncharacterized protein OS=Mycobacterium smegmatis (strain ATCC 700084 / mc(2)155) OX=246196 GN=MSMEG_1244 PE=4 SV=1
554	311	I7F7X8|I7F7X8_MYCS2	380.3	30	30	59300000	23	23	28		126164	Uncharacterized protein OS=Mycobacterium smegmatis (strain ATCC 700084 / mc(2)155) OX=246196 GN=MSMEI_1209 PE=4 SV=1
534	1157	sp|A0R4R3|KSHA_MYCS2	380.22	67	67	392000000	19	19	29	Carbamidomethylation; Oxidation (M); Deamidation (NQ)	43668	3-ketosteroid-9-alpha-monooxygenase oxygenase component OS=Mycobacterium smegmatis (strain ATCC 700084 / mc(2)155) OX=246196 GN=kshA PE=1 SV=1
913	2721	sp|A0QVD9|PYRH_MYCS2	380.18	71	71	191000000	14	14	18		26363	Uridylate kinase OS=Mycobacterium smegmatis (strain ATCC 700084 / mc(2)155) OX=246196 GN=pyrH PE=1 SV=1
985	1320	I7G4H9|I7G4H9_MYCS2	380.05	54	54	300000000	10	10	17	Deamidation (NQ)	46824	O-acetylhomoserine sulfhydrylase OS=Mycobacterium smegmatis (strain ATCC 700084 / mc(2)155) OX=246196 GN=metC PE=3 SV=1
985	1321	A0QSZ1|A0QSZ1_MYCS2	380.05	54	54	300000000	10	10	17	Deamidation (NQ)	46824	O-acetylhomoserine sulfhydrylase OS=Mycobacterium smegmatis (strain ATCC 700084 / mc(2)155) OX=246196 GN=MSMEG_1652 PE=3 SV=1
804	1892	A0R1H3|A0R1H3_MYCS2	379.88	84	84	969000000	12	12	21	Carbamidomethylation; Deamidation (NQ)	17025	Antioxidant AhpC/TSA family protein OS=Mycobacterium smegmatis (strain ATCC 700084 / mc(2)155) OX=246196 GN=MSMEG_4753 PE=4 SV=1
804	1893	I7G5Y4|I7G5Y4_MYCS2	379.88	84	84	969000000	12	12	21	Carbamidomethylation; Deamidation (NQ)	17025	Bacterioferritin comigratory protein OS=Mycobacterium smegmatis (strain ATCC 700084 / mc(2)155) OX=246196 GN=MSMEI_4633 PE=4 SV=1
526	1777	A0QUY3|A0QUY3_MYCS2	379.78	55	55	543000000	15	15	29	Oxidation (M); Deamidation (NQ)	35859	3-isopropylmalate dehydrogenase OS=Mycobacterium smegmatis (strain ATCC 700084 / mc(2)155) OX=246196 GN=leuB PE=3 SV=1
526	1778	I7G821|I7G821_MYCS2	379.78	55	55	543000000	15	15	29	Oxidation (M); Deamidation (NQ)	35859	3-isopropylmalate dehydrogenase OS=Mycobacterium smegmatis (strain ATCC 700084 / mc(2)155) OX=246196 GN=leuB PE=3 SV=1
711	464	A0R2R8|A0R2R8_MYCS2	379.43	31	31	130000000	17	17	23	Carbamidomethylation; Deamidation (NQ)	104599	Aminotransferase class-III OS=Mycobacterium smegmatis (strain ATCC 700084 / mc(2)155) OX=246196 GN=MSMEG_5211 PE=4 SV=1
711	465	I7FRT4|I7FRT4_MYCS2	379.43	31	31	130000000	17	17	23	Carbamidomethylation; Deamidation (NQ)	104599	Aminotransferase class-III OS=Mycobacterium smegmatis (strain ATCC 700084 / mc(2)155) OX=246196 GN=MSMEI_5074 PE=4 SV=1
461	577	sp|A0R4I0|PUR7_MYCS2	379.37	85	85	692000000	21	21	32	Carbamidomethylation	33101	Phosphoribosylaminoimidazole-succinocarboxamide synthase OS=Mycobacterium smegmatis (strain ATCC 700084 / mc(2)155) OX=246196 GN=purC PE=1 SV=1
560	734	A0R710|A0R710_MYCS2	379.34	67	67	412000000	21	21	28	Deamidation (NQ)	35858	1-aminocyclopropane-1-carboxylate deaminase OS=Mycobacterium smegmatis (strain ATCC 700084 / mc(2)155) OX=246196 GN=MSMEG_6740 PE=3 SV=1
560	735	I7GGN4|I7GGN4_MYCS2	379.34	67	67	412000000	21	21	28	Deamidation (NQ)	35858	1-aminocyclopropane-1-carboxylate deaminase OS=Mycobacterium smegmatis (strain ATCC 700084 / mc(2)155) OX=246196 GN=MSMEI_6558 PE=3 SV=1
724	1345	I7G175|I7G175_MYCS2	379.15	60	60	447000000	13	13	23		33102	Lipase LipH OS=Mycobacterium smegmatis (strain ATCC 700084 / mc(2)155) OX=246196 GN=MSMEI_2983 PE=4 SV=1
1005	990	A0QX90|A0QX90_MYCS2	378.77	58	58	100000000	12	12	16	Deamidation (NQ)	36486	Uncharacterized protein OS=Mycobacterium smegmatis (strain ATCC 700084 / mc(2)155) OX=246196 GN=MSMEG_3214 PE=4 SV=1
1005	991	I7G8S6|I7G8S6_MYCS2	378.77	58	58	100000000	12	12	16	Deamidation (NQ)	36486	Uncharacterized protein OS=Mycobacterium smegmatis (strain ATCC 700084 / mc(2)155) OX=246196 GN=MSMEI_3132 PE=4 SV=1
510	1037	sp|A0QW25|Y2782_MYCS2	378.14	87	87	689000000	20	20	30	Carbamidomethylation; Oxidation (M)	26305	Uncharacterized protein MSMEG_2782/MSMEI_2713 OS=Mycobacterium smegmatis (strain ATCC 700084 / mc(2)155) OX=246196 GN=MSMEG_2782 PE=1 SV=1
166	2069	I7GGF4|I7GGF4_MYCS2	377.92	88	88	2930000000	20	20	60	Oxidation (M); Deamidation (NQ)	15069	Uncharacterized protein OS=Mycobacterium smegmatis (strain ATCC 700084 / mc(2)155) OX=246196 GN=MSMEI_6263 PE=4 SV=1
166	2071	A0R656|A0R656_MYCS2	377.92	83	83	2930000000	20	20	60	Oxidation (M); Deamidation (NQ)	15994	Uncharacterized protein OS=Mycobacterium smegmatis (strain ATCC 700084 / mc(2)155) OX=246196 GN=MSMEG_6431 PE=4 SV=1
918	1836	I7FM79|I7FM79_MYCS2	377.79	62	62	115000000	11	11	18	Deamidation (NQ)	35123	Epoxide hydrolase EphA OS=Mycobacterium smegmatis (strain ATCC 700084 / mc(2)155) OX=246196 GN=ephA PE=4 SV=1
918	1837	A0R589|A0R589_MYCS2	377.79	62	62	115000000	11	11	18	Deamidation (NQ)	35123	Epoxide hydrolase OS=Mycobacterium smegmatis (strain ATCC 700084 / mc(2)155) OX=246196 GN=MSMEG_6106 PE=4 SV=1
396	528	A0R143|A0R143_MYCS2	377.62	42	42	256000000	28	28	35	Carbamidomethylation; Oxidation (M)	75101	Glutamine-dependent NAD(+) synthetase OS=Mycobacterium smegmatis (strain ATCC 700084 / mc(2)155) OX=246196 GN=nadE PE=3 SV=1
396	529	I7GDU2|I7GDU2_MYCS2	377.62	42	42	256000000	28	28	35	Carbamidomethylation; Oxidation (M)	75101	Glutamine-dependent NAD(+) synthetase OS=Mycobacterium smegmatis (strain ATCC 700084 / mc(2)155) OX=246196 GN=nadE PE=3 SV=1
1146	2856	I7F986|I7F986_MYCS2	377.52	50	50	66600000	11	11	14	Carbamidomethylation; Deamidation (NQ)	41065	N-acyl-L-amino acid amidohydrolase AmiA1 OS=Mycobacterium smegmatis (strain ATCC 700084 / mc(2)155) OX=246196 GN=amiA1 PE=4 SV=1
1146	2857	A0QT41|A0QT41_MYCS2	377.52	49	49	66600000	11	11	14	Carbamidomethylation; Deamidation (NQ)	41251	Amidohydrolase OS=Mycobacterium smegmatis (strain ATCC 700084 / mc(2)155) OX=246196 GN=MSMEG_1703 PE=4 SV=1
829	1170	I7FL44|I7FL44_MYCS2	377.49	60	60	149000000	13	13	20	Deamidation (NQ)	32057	Luciferase-like protein OS=Mycobacterium smegmatis (strain ATCC 700084 / mc(2)155) OX=246196 GN=MSMEI_5580 PE=4 SV=1
829	1311	A0R477|A0R477_MYCS2	377.49	59	59	149000000	13	13	20	Deamidation (NQ)	32302	Monooxygenase OS=Mycobacterium smegmatis (strain ATCC 700084 / mc(2)155) OX=246196 GN=MSMEG_5732 PE=4 SV=1
697	852	A0R2F0|A0R2F0_MYCS2	377.29	40	40	163000000	20	20	23	Carbamidomethylation	72782	Tetratricopeptide repeat family protein OS=Mycobacterium smegmatis (strain ATCC 700084 / mc(2)155) OX=246196 GN=MSMEG_5088 PE=4 SV=1
1181	2150	I7G9A0|I7G9A0_MYCS2	377.26	49	49	112000000	11	11	13	Carbamidomethylation	41449	Lipid carrier protein or keto acyl-CoA thiolase Ltp3 OS=Mycobacterium smegmatis (strain ATCC 700084 / mc(2)155) OX=246196 GN=ltp3 PE=4 SV=1
1181	2151	A0R4R1|A0R4R1_MYCS2	377.26	49	49	112000000	11	11	13	Carbamidomethylation	41449	Acetyl-CoA acetyltransferase OS=Mycobacterium smegmatis (strain ATCC 700084 / mc(2)155) OX=246196 GN=MSMEG_5923 PE=4 SV=1
694	1684	sp|A0R580|PANC_MYCS2	377.25	58	58	206000000	15	15	24	Oxidation (M); Deamidation (NQ)	33525	Pantothenate synthetase OS=Mycobacterium smegmatis (strain ATCC 700084 / mc(2)155) OX=246196 GN=panC PE=1 SV=1
635	1276	I7FLM5|I7FLM5_MYCS2	377.1	79	79	451000000	15	15	26	Carbamidomethylation; Deamidation (NQ)	30551	MaoC-like dehydratase OS=Mycobacterium smegmatis (strain ATCC 700084 / mc(2)155) OX=246196 GN=MSMEI_5782 PE=4 SV=1
635	1277	A0R4T0|A0R4T0_MYCS2	377.1	79	79	451000000	15	15	26	Carbamidomethylation; Deamidation (NQ)	30551	Putative peroxisomal multifunctional enzyme type 2 OS=Mycobacterium smegmatis (strain ATCC 700084 / mc(2)155) OX=246196 GN=MSMEG_5943 PE=4 SV=1
606	1106	A0QRT3|A0QRT3_MYCS2	376.99	28	28	0	20	1	26	Oxidation (M)	70330	DNA gyrase subunit B OS=Mycobacterium smegmatis (strain ATCC 700084 / mc(2)155) OX=246196 GN=gyrB PE=3 SV=1
606	1107	I7G3C5|I7G3C5_MYCS2	376.99	28	28	0	20	1	26	Oxidation (M)	70330	DNA gyrase subunit B OS=Mycobacterium smegmatis (strain ATCC 700084 / mc(2)155) OX=246196 GN=gyrB PE=3 SV=1
765	1035	sp|A0R5X8|PATR_MYCS2	376.98	56	56	238000000	16	16	22	Carbamidomethylation; Deamidation (NQ)	38871	Putative phenylalanine aminotransferase OS=Mycobacterium smegmatis (strain ATCC 700084 / mc(2)155) OX=246196 GN=pat PE=1 SV=1
411	1697	I7FL29|I7FL29_MYCS2	376.92	95	95	1470000000	16	16	35	Oxidation (M); Deamidation (NQ)	15873	Pyridoxamine 5'-phosphate oxidase-related FMN-binding protein OS=Mycobacterium smegmatis (strain ATCC 700084 / mc(2)155) OX=246196 GN=MSMEI_5565 PE=4 SV=1
411	1698	A0R462|A0R462_MYCS2	376.92	95	95	1470000000	16	16	35	Oxidation (M); Deamidation (NQ)	15873	Pyridoxamine 5'-phosphate oxidase family protein OS=Mycobacterium smegmatis (strain ATCC 700084 / mc(2)155) OX=246196 GN=MSMEG_5717 PE=4 SV=1
645	1930	A0QNG2|A0QNG2_MYCS2	376.82	42	42	366000000	14	14	25	Oxidation (M)	44616	Serine/threonine protein kinase PknA OS=Mycobacterium smegmatis (strain ATCC 700084 / mc(2)155) OX=246196 GN=pknA PE=4 SV=1
645	1931	I7F4E4|I7F4E4_MYCS2	376.82	42	42	366000000	14	14	25	Oxidation (M)	44616	Serine/threonine-protein kinases pknA OS=Mycobacterium smegmatis (strain ATCC 700084 / mc(2)155) OX=246196 GN=pknA PE=4 SV=1
1137	1802	I7G9W8|I7G9W8_MYCS2	376.81	56	56	77300000	11	11	14	Carbamidomethylation; Deamidation (NQ)	27710	Short-chain dehydrogenase/reductase SDR OS=Mycobacterium smegmatis (strain ATCC 700084 / mc(2)155) OX=246196 GN=MSMEI_2850 PE=4 SV=1
1137	1803	A0QWF4|A0QWF4_MYCS2	376.81	56	56	77300000	11	11	14	Carbamidomethylation; Deamidation (NQ)	27710	Dehydrogenase/reductase SDR family protein member 1 OS=Mycobacterium smegmatis (strain ATCC 700084 / mc(2)155) OX=246196 GN=MSMEG_2923 PE=4 SV=1
450	661	I7FB92|I7FB92_MYCS2	376.58	43	43	88000000	27	27	32	Deamidation (NQ)	82915	ATP-dependent DNA helicase RecG OS=Mycobacterium smegmatis (strain ATCC 700084 / mc(2)155) OX=246196 GN=recG PE=3 SV=1
450	786	A0QV05|A0QV05_MYCS2	376.58	42	42	88000000	27	27	32	Deamidation (NQ)	83046	ATP-dependent DNA helicase RecG OS=Mycobacterium smegmatis (strain ATCC 700084 / mc(2)155) OX=246196 GN=recG PE=3 SV=1
704	769	I7G3S1|I7G3S1_MYCS2	376.39	26	26	125000000	19	19	23	Carbamidomethylation; Oxidation (M); Deamidation (NQ)	130640	Cobaltochelatase CobN subunit OS=Mycobacterium smegmatis (strain ATCC 700084 / mc(2)155) OX=246196 GN=cobN PE=4 SV=1
704	770	A0QZ17|A0QZ17_MYCS2	376.39	26	26	125000000	19	19	23	Carbamidomethylation; Oxidation (M); Deamidation (NQ)	130640	Cobaltochelatase CobN subunit OS=Mycobacterium smegmatis (strain ATCC 700084 / mc(2)155) OX=246196 GN=cobN PE=4 SV=1
1019	1068	A0R470|A0R470_MYCS2	376.33	53	53	184000000	12	12	16	Carbamidomethylation	41915	PLP-dependent aminotransferases OS=Mycobacterium smegmatis (strain ATCC 700084 / mc(2)155) OX=246196 GN=MSMEG_5725 PE=4 SV=1
1019	1069	I7FT16|I7FT16_MYCS2	376.33	53	53	184000000	12	12	16	Carbamidomethylation	41915	Succinyldiaminopimelate aminotransferase OS=Mycobacterium smegmatis (strain ATCC 700084 / mc(2)155) OX=246196 GN=MSMEI_5573 PE=4 SV=1
628	1385	I7FXP2|I7FXP2_MYCS2	376.14	58	58	305000000	18	18	26	Carbamidomethylation; Deamidation (NQ)	46617	Formiminoglutamate deiminase OS=Mycobacterium smegmatis (strain ATCC 700084 / mc(2)155) OX=246196 GN=MSMEI_1150 PE=4 SV=1
628	1386	A0QRN5|A0QRN5_MYCS2	376.14	58	58	305000000	18	18	26	Carbamidomethylation; Deamidation (NQ)	46617	Formiminoglutamate deiminase OS=Mycobacterium smegmatis (strain ATCC 700084 / mc(2)155) OX=246196 GN=hutF PE=4 SV=1
859	2951	I7FPX0|I7FPX0_MYCS2	376.1	69	69	593000000	12	12	20	Oxidation (M); Deamidation (NQ)	24228	Phosphatase OS=Mycobacterium smegmatis (strain ATCC 700084 / mc(2)155) OX=246196 GN=MSMEI_4297 PE=4 SV=1
434	1412	I7FZ70|I7FZ70_MYCS2	375.64	48	48	219000000	25	25	33	Carbamidomethylation; Oxidation (M)	64130	Transcriptional regulator OS=Mycobacterium smegmatis (strain ATCC 700084 / mc(2)155) OX=246196 GN=MSMEI_1926 PE=4 SV=1
434	1413	sp|A0QTU7|MIMR_MYCS2	375.64	48	48	219000000	25	25	33	Carbamidomethylation; Oxidation (M)	64130	Propane 2-monooxygenase operon transcriptional activator MimR OS=Mycobacterium smegmatis (strain ATCC 700084 / mc(2)155) OX=246196 GN=mimR PE=4 SV=1
639	913	I7GAA1|I7GAA1_MYCS2	375.52	35	35	115000000	21	21	25	Carbamidomethylation	85330	Putative isocitrate lyase aceab second part (Isocitrase) (Isocitratase) OS=Mycobacterium smegmatis (strain ATCC 700084 / mc(2)155) OX=246196 GN=aceAb PE=4 SV=1
639	914	A0QYL9|A0QYL9_MYCS2	375.52	35	35	115000000	21	21	25	Carbamidomethylation	85330	Isocitrate lyase OS=Mycobacterium smegmatis (strain ATCC 700084 / mc(2)155) OX=246196 GN=aceA PE=4 SV=1
862	1218	A0QXY1|A0QXY1_MYCS2	375.28	34	34	145000000	12	12	19	Carbamidomethylation; Deamidation (NQ)	65802	Acyl-CoA synthase OS=Mycobacterium smegmatis (strain ATCC 700084 / mc(2)155) OX=246196 GN=MSMEG_3465 PE=4 SV=1
862	1219	I7G1Y7|I7G1Y7_MYCS2	375.28	34	34	145000000	12	12	19	Carbamidomethylation; Deamidation (NQ)	65802	Acyl-CoA ligase FadD31 OS=Mycobacterium smegmatis (strain ATCC 700084 / mc(2)155) OX=246196 GN=MSMEI_3384 PE=4 SV=1
454	471	sp|A0R4Q0|GABD2_MYCS2	375	41	41	198000000	22	22	32	Carbamidomethylation; Deamidation (NQ)	54992	Putative succinate-semialdehyde dehydrogenase [NADP(+)] OS=Mycobacterium smegmatis (strain ATCC 700084 / mc(2)155) OX=246196 GN=gabD2 PE=3 SV=1
906	924	A0QYI2|A0QYI2_MYCS2	374.98	38	38	174000000	14	14	18	Carbamidomethylation; Deamidation (NQ)	56505	Carboxylic ester hydrolase OS=Mycobacterium smegmatis (strain ATCC 700084 / mc(2)155) OX=246196 GN=MSMEG_3667 PE=3 SV=1
1038	1914	A0QSB4|A0QSB4_MYCS2	374.96	77	77	158000000	12	12	16	Carbamidomethylation; Deamidation (NQ)	25690	Uncharacterized protein OS=Mycobacterium smegmatis (strain ATCC 700084 / mc(2)155) OX=246196 GN=MSMEG_1419 PE=4 SV=1
1038	1915	I7FY70|I7FY70_MYCS2	374.96	77	77	158000000	12	12	16	Carbamidomethylation; Deamidation (NQ)	25690	Uncharacterized protein OS=Mycobacterium smegmatis (strain ATCC 700084 / mc(2)155) OX=246196 GN=MSMEI_1384 PE=4 SV=1
492	3440	I7FUB6|I7FUB6_MYCS2	374.9	97	97	914000000	9	9	31	Carbamidomethylation; Deamidation (NQ)	15720	Putative endoribonuclease L-PSP family OS=Mycobacterium smegmatis (strain ATCC 700084 / mc(2)155) OX=246196 GN=MSMEI_6031 PE=4 SV=1
492	3441	A0R5H3|A0R5H3_MYCS2	374.9	97	97	914000000	9	9	31	Carbamidomethylation; Deamidation (NQ)	15720	Translation initiation inhibitor OS=Mycobacterium smegmatis (strain ATCC 700084 / mc(2)155) OX=246196 GN=MSMEG_6191 PE=4 SV=1
491	2511	I7GF02|I7GF02_MYCS2	374.73	88	88	1450000000	11	11	31	Oxidation (M)	15156	Histidine triad (HIT) protein OS=Mycobacterium smegmatis (strain ATCC 700084 / mc(2)155) OX=246196 GN=MSMEI_5711 PE=4 SV=1
491	2512	A0R4K9|A0R4K9_MYCS2	374.73	85	85	1450000000	11	11	31	Oxidation (M)	15619	HIT family protein OS=Mycobacterium smegmatis (strain ATCC 700084 / mc(2)155) OX=246196 GN=MSMEG_5871 PE=4 SV=1
469	477	sp|A0R635|Y6410_MYCS2	374.72	50	50	373000000	21	21	32	Carbamidomethylation; Oxidation (M); Deamidation (NQ)	58638	Putative Rieske 2Fe-2S iron-sulfur protein MSMEG_6410/MSMEI_6242 OS=Mycobacterium smegmatis (strain ATCC 700084 / mc(2)155) OX=246196 GN=MSMEG_6410 PE=1 SV=1
800	1043	A0R5I4|A0R5I4_MYCS2	374.66	62	62	189000000	14	14	21	Carbamidomethylation; Deamidation (NQ)	35003	Secreted protein OS=Mycobacterium smegmatis (strain ATCC 700084 / mc(2)155) OX=246196 GN=MSMEG_6202 PE=4 SV=1
803	1339	A0R1G3|A0R1G3_MYCS2	374.57	58	58	708000000	14	14	21	Deamidation (NQ)	27177	Clavaldehyde dehydrogenase OS=Mycobacterium smegmatis (strain ATCC 700084 / mc(2)155) OX=246196 GN=MSMEG_4742 PE=4 SV=1
592	932	sp|O68956|GLMS_MYCS2	374.55	40	40	224000000	18	18	27	Carbamidomethylation; Deamidation (NQ)	67903	Glutamine--fructose-6-phosphate aminotransferase [isomerizing] OS=Mycobacterium smegmatis (strain ATCC 700084 / mc(2)155) OX=246196 GN=glmS PE=3 SV=3
221	1377	sp|A0QSG3|RS8_MYCS2	374.16	81	81	4430000000	17	17	52	Oxidation (M); Deamidation (NQ)	14471	30S ribosomal protein S8 OS=Mycobacterium smegmatis (strain ATCC 700084 / mc(2)155) OX=246196 GN=rpsH PE=1 SV=1
1107	1209	A0QY53|A0QY53_MYCS2	374.03	63	63	50700000	12	12	14	Carbamidomethylation; Deamidation (NQ)	32964	Cyclopropane-fatty-acyl-phospholipid synthase 1 OS=Mycobacterium smegmatis (strain ATCC 700084 / mc(2)155) OX=246196 GN=MSMEG_3538 PE=4 SV=1
866	1138	I7FVI2|I7FVI2_MYCS2	373.25	54	54	84700000	16	16	19	Carbamidomethylation; Deamidation (NQ)	50531	Aldehyde dehydrogenase OS=Mycobacterium smegmatis (strain ATCC 700084 / mc(2)155) OX=246196 GN=MSMEI_6507 PE=3 SV=1
866	1139	A0R6V7|A0R6V7_MYCS2	373.25	54	54	84700000	16	16	19	Carbamidomethylation; Deamidation (NQ)	50531	Aldehyde dehydrogenase thermostable OS=Mycobacterium smegmatis (strain ATCC 700084 / mc(2)155) OX=246196 GN=MSMEG_6687 PE=3 SV=1
773	1480	I7GEI2|I7GEI2_MYCS2	373.18	44	44	93800000	17	17	21	Carbamidomethylation; Deamidation (NQ)	65879	Oligopeptide/dipeptide ABC transporter OS=Mycobacterium smegmatis (strain ATCC 700084 / mc(2)155) OX=246196 GN=MSMEI_4870 PE=3 SV=1
773	1481	A0R260|A0R260_MYCS2	373.18	44	44	93800000	17	17	21	Carbamidomethylation; Deamidation (NQ)	65879	ABC transporter ATP-binding protein OppD OS=Mycobacterium smegmatis (strain ATCC 700084 / mc(2)155) OX=246196 GN=oppD PE=3 SV=1
564	1164	I7G8K6|I7G8K6_MYCS2	373.15	56	56	308000000	20	20	28	Carbamidomethylation; Deamidation (NQ)	34626	Uncharacterized protein OS=Mycobacterium smegmatis (strain ATCC 700084 / mc(2)155) OX=246196 GN=MSMEI_3067 PE=4 SV=1
564	1165	A0QX25|A0QX25_MYCS2	373.15	56	56	308000000	20	20	28	Carbamidomethylation; Deamidation (NQ)	34626	Uncharacterized protein OS=Mycobacterium smegmatis (strain ATCC 700084 / mc(2)155) OX=246196 GN=MSMEG_3148 PE=4 SV=1
579	549	A0R285|A0R285_MYCS2	372.98	46	46	168000000	19	19	27	Carbamidomethylation	68171	Flavin-containing monooxygenase FMO OS=Mycobacterium smegmatis (strain ATCC 700084 / mc(2)155) OX=246196 GN=MSMEG_5022 PE=4 SV=1
579	550	I7FRC6|I7FRC6_MYCS2	372.98	46	46	168000000	19	19	27	Carbamidomethylation	68171	Flavoprotein involved in K+ transport-like protein OS=Mycobacterium smegmatis (strain ATCC 700084 / mc(2)155) OX=246196 GN=MSMEI_4894 PE=4 SV=1
983	1497	I7G3N2|I7G3N2_MYCS2	372.5	48	48	102000000	13	13	17	Carbamidomethylation; Deamidation (NQ)	51978	Phosphoesterase PA-phosphatase related protein OS=Mycobacterium smegmatis (strain ATCC 700084 / mc(2)155) OX=246196 GN=MSMEI_0618 PE=4 SV=1
983	1498	A0QQ56|A0QQ56_MYCS2	372.5	48	48	102000000	13	13	17	Carbamidomethylation; Deamidation (NQ)	51978	PAP2 superfamily protein OS=Mycobacterium smegmatis (strain ATCC 700084 / mc(2)155) OX=246196 GN=MSMEG_0633 PE=4 SV=1
646	509	I7GAC5|I7GAC5_MYCS2	372.29	48	48	198000000	13	13	25	Carbamidomethylation; Deamidation (NQ)	46573	Dihydroorotase OS=Mycobacterium smegmatis (strain ATCC 700084 / mc(2)155) OX=246196 GN=pyrC PE=3 SV=1
646	510	A0QWS2|A0QWS2_MYCS2	372.29	48	48	198000000	13	13	25	Carbamidomethylation; Deamidation (NQ)	46573	Dihydroorotase OS=Mycobacterium smegmatis (strain ATCC 700084 / mc(2)155) OX=246196 GN=pyrC PE=3 SV=1
727	1443	I7FBN4|I7FBN4_MYCS2	371.93	54	54	462000000	13	13	23	Deamidation (NQ)	31285	Siderophore-interacting protein OS=Mycobacterium smegmatis (strain ATCC 700084 / mc(2)155) OX=246196 GN=MSMEI_2452 PE=4 SV=1
727	1444	A0QVB1|A0QVB1_MYCS2	371.93	54	54	462000000	13	13	23	Deamidation (NQ)	31285	Siderophore utilization protein OS=Mycobacterium smegmatis (strain ATCC 700084 / mc(2)155) OX=246196 GN=MSMEG_2511 PE=4 SV=1
783	1112	sp|A0QXD8|ELTD_MYCS2	371.75	59	59	242000000	14	14	21	Carbamidomethylation; Oxidation (M); Deamidation (NQ)	39356	Erythritol/L-threitol dehydrogenase OS=Mycobacterium smegmatis (strain ATCC 700084 / mc(2)155) OX=246196 GN=eltD PE=1 SV=1
819	1342	I7G180|I7G180_MYCS2	371.67	49	49	191000000	16	16	20	Carbamidomethylation; Oxidation (M); Deamidation (NQ)	40481	Acyl-CoA dehydrogenase OS=Mycobacterium smegmatis (strain ATCC 700084 / mc(2)155) OX=246196 GN=MSMEI_0104 PE=3 SV=1
819	1343	A0QNN6|A0QNN6_MYCS2	371.67	49	49	191000000	16	16	20	Carbamidomethylation; Oxidation (M); Deamidation (NQ)	40481	Acyl-CoA dehydrogenase OS=Mycobacterium smegmatis (strain ATCC 700084 / mc(2)155) OX=246196 GN=MSMEG_0108 PE=3 SV=1
239	2406	sp|A0QSD5|RS19_MYCS2	371.66	85	85	4170000000	18	18	49	Oxidation (M)	10774	30S ribosomal protein S19 OS=Mycobacterium smegmatis (strain ATCC 700084 / mc(2)155) OX=246196 GN=rpsS PE=1 SV=1
1099	2196	A0QQV2|A0QQV2_MYCS2	371.06	92	92	296000000	10	10	15	Carbamidomethylation	20514	Uncharacterized protein OS=Mycobacterium smegmatis (strain ATCC 700084 / mc(2)155) OX=246196 GN=MSMEG_0887 PE=4 SV=1
1099	2197	I7G2L8|I7G2L8_MYCS2	371.06	92	92	296000000	10	10	15	Carbamidomethylation	20514	Uncharacterized protein OS=Mycobacterium smegmatis (strain ATCC 700084 / mc(2)155) OX=246196 GN=MSMEI_0866 PE=4 SV=1
578	365	I7GG07|I7GG07_MYCS2	371.05	39	39	170000000	23	23	27	Deamidation (NQ)	81711	5-methyltetrahydropteroyltriglutamate--homocysteine methyltransferase OS=Mycobacterium smegmatis (strain ATCC 700084 / mc(2)155) OX=246196 GN=metE PE=3 SV=1
578	401	A0R6Q9|A0R6Q9_MYCS2	371.05	38	38	170000000	23	23	27	Deamidation (NQ)	83059	5-methyltetrahydropteroyltriglutamate--homocysteine methyltransferase OS=Mycobacterium smegmatis (strain ATCC 700084 / mc(2)155) OX=246196 GN=metE PE=3 SV=1
553	1322	I7GFM2|I7GFM2_MYCS2	370.5	38	38	1010000000	14	14	29	Carbamidomethylation; Deamidation (NQ)	39324	Phosphoserine aminotransferase OS=Mycobacterium smegmatis (strain ATCC 700084 / mc(2)155) OX=246196 GN=serC PE=3 SV=1
553	1323	A0R429|A0R429_MYCS2	370.5	38	38	1010000000	14	14	29	Carbamidomethylation; Deamidation (NQ)	39324	Phosphoserine aminotransferase OS=Mycobacterium smegmatis (strain ATCC 700084 / mc(2)155) OX=246196 GN=serC PE=3 SV=1
787	1849	I7FTA1|I7FTA1_MYCS2	370.4	72	72	432000000	12	12	21	Carbamidomethylation; Deamidation (NQ)	23769	Phosphoribosylformylglycinamidine synthase subunit PurQ OS=Mycobacterium smegmatis (strain ATCC 700084 / mc(2)155) OX=246196 GN=purQ PE=3 SV=1
787	1850	A0R4H1|A0R4H1_MYCS2	370.4	72	72	432000000	12	12	21	Carbamidomethylation; Deamidation (NQ)	23769	Phosphoribosylformylglycinamidine synthase subunit PurQ OS=Mycobacterium smegmatis (strain ATCC 700084 / mc(2)155) OX=246196 GN=purQ PE=3 SV=1
741	1059	A0R3L0|A0R3L0_MYCS2	370.27	24	24	80100000	16	16	22		73899	von Willebrand factor type A OS=Mycobacterium smegmatis (strain ATCC 700084 / mc(2)155) OX=246196 GN=MSMEG_5511 PE=4 SV=1
741	1060	I7FKG6|I7FKG6_MYCS2	370.27	24	24	80100000	16	16	22		73899	von Willebrand factor type A OS=Mycobacterium smegmatis (strain ATCC 700084 / mc(2)155) OX=246196 GN=MSMEI_5359 PE=4 SV=1
720	1410	A0R7J1|A0R7J1_MYCS2	370.22	62	62	107000000	18	18	23	Carbamidomethylation; Deamidation (NQ)	42862	N-acetylmuramoyl-L-alanine amidase OS=Mycobacterium smegmatis (strain ATCC 700084 / mc(2)155) OX=246196 GN=MSMEG_6935 PE=4 SV=1
720	1248	I7FPF9|I7FPF9_MYCS2	370.22	60	60	107000000	18	18	23	Carbamidomethylation; Deamidation (NQ)	43919	Uncharacterized protein OS=Mycobacterium smegmatis (strain ATCC 700084 / mc(2)155) OX=246196 GN=MSMEI_6744 PE=4 SV=1
642	526	A0R4Q2|A0R4Q2_MYCS2	369.94	50	50	141000000	17	17	25		60246	Acyl-CoA synthase OS=Mycobacterium smegmatis (strain ATCC 700084 / mc(2)155) OX=246196 GN=MSMEG_5914 PE=4 SV=1
642	527	I7FTI4|I7FTI4_MYCS2	369.94	50	50	141000000	17	17	25		60246	Fatty-acid-CoA ligase FadD18 OS=Mycobacterium smegmatis (strain ATCC 700084 / mc(2)155) OX=246196 GN=fadD19 PE=4 SV=1
563	915	I7FFP8|I7FFP8_MYCS2	369.39	53	53	356000000	20	20	28	Deamidation (NQ)	42132	Uncharacterized protein OS=Mycobacterium smegmatis (strain ATCC 700084 / mc(2)155) OX=246196 GN=MSMEI_1212 PE=4 SV=1
673	1199	A0QYQ8|A0QYQ8_MYCS2	369.38	46	46	248000000	16	16	24	Deamidation (NQ)	42295	Thiamin pyrophosphokinase catalytic domain protein OS=Mycobacterium smegmatis (strain ATCC 700084 / mc(2)155) OX=246196 GN=MSMEG_3748 PE=4 SV=1
673	1200	I7FF70|I7FF70_MYCS2	369.38	46	46	248000000	16	16	24	Deamidation (NQ)	42295	Conserved membrane protein OS=Mycobacterium smegmatis (strain ATCC 700084 / mc(2)155) OX=246196 GN=MSMEI_3658 PE=4 SV=1
709	593	I7FLY1|I7FLY1_MYCS2	369.08	56	56	153000000	18	18	23		43329	Acyl-CoA dehydrogenase type 2 C-terminal domain protein OS=Mycobacterium smegmatis (strain ATCC 700084 / mc(2)155) OX=246196 GN=MSMEI_5877 PE=4 SV=1
709	594	A0R524|A0R524_MYCS2	369.08	56	56	153000000	18	18	23		43329	Pigment production hydroxylase OS=Mycobacterium smegmatis (strain ATCC 700084 / mc(2)155) OX=246196 GN=MSMEG_6038 PE=4 SV=1
753	1383	I7FP37|I7FP37_MYCS2	368.79	37	37	3380000	14	1	22	Carbamidomethylation; Oxidation (M); Deamidation (NQ)	52594	NAD(P) transhydrogenase alpha subunit OS=Mycobacterium smegmatis (strain ATCC 700084 / mc(2)155) OX=246196 GN=MSMEI_4010 PE=4 SV=1
924	1647	A0QWX6|A0QWX6_MYCS2	368.3	51	51	408000000	11	11	18		25587	6-phosphogluconolactonase OS=Mycobacterium smegmatis (strain ATCC 700084 / mc(2)155) OX=246196 GN=pgl PE=1 SV=1
924	1648	I7FDA1|I7FDA1_MYCS2	368.3	51	51	408000000	11	11	18		25587	6-phosphogluconolactonase OS=Mycobacterium smegmatis (strain ATCC 700084 / mc(2)155) OX=246196 GN=pgl PE=3 SV=1
584	172	I7FLC5|I7FLC5_MYCS2	368.24	50	50	188000000	20	20	27	Deamidation (NQ)	58471	ABC transporter related protein OS=Mycobacterium smegmatis (strain ATCC 700084 / mc(2)155) OX=246196 GN=MSMEI_3059 PE=4 SV=1
584	173	A0QX17|A0QX17_MYCS2	368.24	50	50	188000000	20	20	27	Deamidation (NQ)	58471	ABC transporter ATP-binding protein possibly in EF-3 subfamily protein OS=Mycobacterium smegmatis (strain ATCC 700084 / mc(2)155) OX=246196 GN=MSMEG_3140 PE=4 SV=1
688	1135	sp|A0R048|TRPD_MYCS2	368.17	66	66	338000000	15	15	24	Oxidation (M); Deamidation (NQ)	37518	Anthranilate phosphoribosyltransferase OS=Mycobacterium smegmatis (strain ATCC 700084 / mc(2)155) OX=246196 GN=trpD PE=1 SV=1
619	776	A0QT70|A0QT70_MYCS2	367.87	33	33	161000000	19	17	26	Carbamidomethylation; Oxidation (M); Deamidation (NQ)	63053	Glycerol-3-phosphate dehydrogenase OS=Mycobacterium smegmatis (strain ATCC 700084 / mc(2)155) OX=246196 GN=MSMEG_1736 PE=3 SV=1
619	777	I7FH56|I7FH56_MYCS2	367.87	33	33	161000000	19	17	26	Carbamidomethylation; Oxidation (M); Deamidation (NQ)	63053	Glycerol-3-phosphate dehydrogenase OS=Mycobacterium smegmatis (strain ATCC 700084 / mc(2)155) OX=246196 GN=glpD2 PE=3 SV=1
622	1168	A0R094|A0R094_MYCS2	367.78	53	53	137000000	20	20	26	Carbamidomethylation	39033	Phosphoglycerate mutase OS=Mycobacterium smegmatis (strain ATCC 700084 / mc(2)155) OX=246196 GN=MSMEG_4305 PE=4 SV=1
622	1169	I7GBU0|I7GBU0_MYCS2	367.78	53	53	137000000	20	20	26	Carbamidomethylation	39033	Putative bifunctional ribonuclease H/phosphoglycerate mutase OS=Mycobacterium smegmatis (strain ATCC 700084 / mc(2)155) OX=246196 GN=MSMEI_4204 PE=4 SV=1
761	1722	I7FA13|I7FA13_MYCS2	367.43	40	40	184000000	14	14	22		39148	Transmembrane cation transporter OS=Mycobacterium smegmatis (strain ATCC 700084 / mc(2)155) OX=246196 GN=MSMEI_1903 PE=4 SV=1
761	1723	A0QTS3|A0QTS3_MYCS2	367.43	40	40	184000000	14	14	22		39148	Ion channel membrane protein OS=Mycobacterium smegmatis (strain ATCC 700084 / mc(2)155) OX=246196 GN=MSMEG_1945 PE=4 SV=1
722	1030	sp|A0R1V9|AHPC_MYCS2	366.92	84	84	554000000	15	15	23	Carbamidomethylation; Oxidation (M)	21626	Alkyl hydroperoxide reductase C OS=Mycobacterium smegmatis (strain ATCC 700084 / mc(2)155) OX=246196 GN=MSMEG_4891 PE=1 SV=1
671	743	I7FDS5|I7FDS5_MYCS2	366.88	33	33	676000000	17	17	24	Carbamidomethylation	78754	Acyl-CoA dehydrogenase FadE6 OS=Mycobacterium smegmatis (strain ATCC 700084 / mc(2)155) OX=246196 GN=fadE6 PE=4 SV=1
671	744	A0QQ26|A0QQ26_MYCS2	366.88	33	33	676000000	17	17	24	Carbamidomethylation	78754	Putative acyl-CoA dehydrogenase OS=Mycobacterium smegmatis (strain ATCC 700084 / mc(2)155) OX=246196 GN=MSMEG_0603 PE=4 SV=1
254	2939	sp|A0QSL6|RS11_MYCS2	366.85	76	76	3630000000	14	14	48	Carbamidomethylation; Deamidation (NQ)	14641	30S ribosomal protein S11 OS=Mycobacterium smegmatis (strain ATCC 700084 / mc(2)155) OX=246196 GN=rpsK PE=1 SV=1
674	1206	A0QR39|A0QR39_MYCS2	366.47	47	47	118000000	16	16	24	Carbamidomethylation; Deamidation (NQ)	46786	Uncharacterized protein OS=Mycobacterium smegmatis (strain ATCC 700084 / mc(2)155) OX=246196 GN=MSMEG_0975 PE=4 SV=1
674	1207	I7G4I1|I7G4I1_MYCS2	366.47	47	47	118000000	16	16	24	Carbamidomethylation; Deamidation (NQ)	46786	ATPases involved in chromosome partitioning OS=Mycobacterium smegmatis (strain ATCC 700084 / mc(2)155) OX=246196 GN=MSMEI_0949 PE=4 SV=1
728	2282	I7G634|I7G634_MYCS2	366.46	40	40	755000000	12	12	23	Carbamidomethylation; Oxidation (M)	35170	NADH ubiquinone oxidoreductase 20 kDa subunit OS=Mycobacterium smegmatis (strain ATCC 700084 / mc(2)155) OX=246196 GN=MSMEI_2206 PE=4 SV=1
728	2283	A0QUM6|A0QUM6_MYCS2	366.46	40	40	755000000	12	12	23	Carbamidomethylation; Oxidation (M)	35170	Hydrogenase-2 small subunit OS=Mycobacterium smegmatis (strain ATCC 700084 / mc(2)155) OX=246196 GN=hybA PE=4 SV=1
583	354	A0R3E2|A0R3E2_MYCS2	366.37	61	61	301000000	21	21	27	Deamidation (NQ)	58097	Methionine--tRNA ligase OS=Mycobacterium smegmatis (strain ATCC 700084 / mc(2)155) OX=246196 GN=metG PE=1 SV=1
583	355	I7FSA8|I7FSA8_MYCS2	366.37	61	61	301000000	21	21	27	Deamidation (NQ)	58097	Methionine--tRNA ligase OS=Mycobacterium smegmatis (strain ATCC 700084 / mc(2)155) OX=246196 GN=metG PE=3 SV=1
681	1309	A0QZX8|A0QZX8_MYCS2	365.71	44	44	108000000	17	17	24	Deamidation (NQ)	53739	Uncharacterized protein OS=Mycobacterium smegmatis (strain ATCC 700084 / mc(2)155) OX=246196 GN=MSMEG_4187 PE=4 SV=1
681	1310	I7G4J4|I7G4J4_MYCS2	365.71	44	44	108000000	17	17	24	Deamidation (NQ)	53870	Uncharacterized protein OS=Mycobacterium smegmatis (strain ATCC 700084 / mc(2)155) OX=246196 GN=MSMEI_4089 PE=4 SV=1
1052	1888	A0R471|A0R471_MYCS2	365.62	48	48	73200000	13	13	15	Carbamidomethylation; Deamidation (NQ)	43440	Uncharacterized protein OS=Mycobacterium smegmatis (strain ATCC 700084 / mc(2)155) OX=246196 GN=MSMEG_5726 PE=3 SV=1
1052	1889	I7GFN8|I7GFN8_MYCS2	365.62	47	47	73200000	13	13	15	Carbamidomethylation; Deamidation (NQ)	44312	Uncharacterized protein OS=Mycobacterium smegmatis (strain ATCC 700084 / mc(2)155) OX=246196 GN=MSMEI_5574 PE=3 SV=1
660	1140	I7FEA6|I7FEA6_MYCS2	365.03	53	53	305000000	18	18	25		43266	O-succinylhomoserine sulfhydrylase OS=Mycobacterium smegmatis (strain ATCC 700084 / mc(2)155) OX=246196 GN=metZ PE=3 SV=1
660	1141	A0QQI7|A0QQI7_MYCS2	365.03	53	53	305000000	18	18	25		43266	O-succinylhomoserine sulfhydrylase OS=Mycobacterium smegmatis (strain ATCC 700084 / mc(2)155) OX=246196 GN=metZ PE=3 SV=1
988	2643	I7GFD7|I7GFD7_MYCS2	365.01	61	61	534000000	11	11	17	Oxidation (M)	16539	Pterin-4-alpha-carbinolamine dehydratase MoaB2 OS=Mycobacterium smegmatis (strain ATCC 700084 / mc(2)155) OX=246196 GN=MSMEI_5333 PE=4 SV=1
569	1374	A0QV17|A0QV17_MYCS2	365	90	90	371000000	14	14	28	Deamidation (NQ)	21261	Hemerythrin HHE cation binding region OS=Mycobacterium smegmatis (strain ATCC 700084 / mc(2)155) OX=246196 GN=MSMEG_2415 PE=4 SV=1
603	1131	A0QSK7|A0QSK7_MYCS2	364.94	66	66	878000000	15	15	27		30183	Uncharacterized protein OS=Mycobacterium smegmatis (strain ATCC 700084 / mc(2)155) OX=246196 GN=MSMEG_1513 PE=4 SV=1
603	1132	I7F8R4|I7F8R4_MYCS2	364.94	66	66	878000000	15	15	27		30183	Uncharacterized protein OS=Mycobacterium smegmatis (strain ATCC 700084 / mc(2)155) OX=246196 GN=MSMEI_1477 PE=4 SV=1
675	413	I7FAD0|I7FAD0_MYCS2	364.77	49	49	212000000	20	20	24		49471	NADPH:adrenodoxin oxidoreductase fprA (NADPH-ferredoxin reductase) OS=Mycobacterium smegmatis (strain ATCC 700084 / mc(2)155) OX=246196 GN=fprA PE=4 SV=1
675	415	A4ZHS2|A4ZHS2_MYCS2	364.77	48	48	212000000	20	20	24		50926	Putative ferredoxin-NADP reductase OS=Mycobacterium smegmatis (strain ATCC 700084 / mc(2)155) OX=246196 GN=MSMEG2086 PE=4 SV=1
593	493	sp|A0QWV9|WHIA_MYCS2	364.72	57	57	505000000	21	21	27	Carbamidomethylation	34864	Probable cell division protein WhiA OS=Mycobacterium smegmatis (strain ATCC 700084 / mc(2)155) OX=246196 GN=whiA PE=1 SV=2
863	862	A0R0N9|A0R0N9_MYCS2	364.66	43	43	207000000	11	11	19	Deamidation (NQ)	35505	L-threonine aldolase low-specificity OS=Mycobacterium smegmatis (strain ATCC 700084 / mc(2)155) OX=246196 GN=ltaE PE=4 SV=1
863	1002	I7GDH3|I7GDH3_MYCS2	364.66	43	43	207000000	11	11	19	Deamidation (NQ)	35732	L-threonine aldolase OS=Mycobacterium smegmatis (strain ATCC 700084 / mc(2)155) OX=246196 GN=MSMEI_4344 PE=4 SV=1
775	943	I7FF59|I7FF59_MYCS2	363.43	55	55	160000000	15	15	21		51134	GTPase Der OS=Mycobacterium smegmatis (strain ATCC 700084 / mc(2)155) OX=246196 GN=engA PE=3 SV=1
775	944	A0QYP9|A0QYP9_MYCS2	363.43	55	55	160000000	15	15	21		51134	GTPase Der OS=Mycobacterium smegmatis (strain ATCC 700084 / mc(2)155) OX=246196 GN=der PE=3 SV=1
846	1902	A0QUY6|A0QUY6_MYCS2	363.34	69	69	379000000	14	14	20	Carbamidomethylation; Deamidation (NQ)	27650	5-carboxymethyl-2-hydroxymuconate delta-isomerase OS=Mycobacterium smegmatis (strain ATCC 700084 / mc(2)155) OX=246196 GN=MSMEG_2382 PE=1 SV=1
846	1903	I7FZW3|I7FZW3_MYCS2	363.34	69	69	379000000	14	14	20	Carbamidomethylation; Deamidation (NQ)	27650	Putative 2-hydroxyhepta-2 4-diene-1 7-dioate isomerase OS=Mycobacterium smegmatis (strain ATCC 700084 / mc(2)155) OX=246196 GN=MSMEI_2322 PE=4 SV=1
663	1906	I7G3W4|I7G3W4_MYCS2	363.13	94	94	114000000	18	18	25	Deamidation (NQ)	28554	Uncharacterized protein OS=Mycobacterium smegmatis (strain ATCC 700084 / mc(2)155) OX=246196 GN=MSMEI_3819 PE=4 SV=1
663	1907	A0QZ60|A0QZ60_MYCS2	363.13	94	94	114000000	18	18	25	Deamidation (NQ)	28554	Uncharacterized protein OS=Mycobacterium smegmatis (strain ATCC 700084 / mc(2)155) OX=246196 GN=MSMEG_3908 PE=4 SV=1
839	1150	I7G8V2|I7G8V2_MYCS2	362.98	68	68	236000000	12	12	20	Carbamidomethylation; Oxidation (M); Deamidation (NQ)	38138	Glycine cleavage T protein (Aminomethyl transferase) OS=Mycobacterium smegmatis (strain ATCC 700084 / mc(2)155) OX=246196 GN=MSMEI_5642 PE=3 SV=1
839	1151	A0R4D6|A0R4D6_MYCS2	362.98	68	68	236000000	12	12	20	Carbamidomethylation; Oxidation (M); Deamidation (NQ)	38138	Glycine cleavage T-protein (Aminomethyl transferase) OS=Mycobacterium smegmatis (strain ATCC 700084 / mc(2)155) OX=246196 GN=MSMEG_5796 PE=3 SV=1
766	1537	I7GG16|I7GG16_MYCS2	362.82	73	73	288000000	12	12	22	Deamidation (NQ)	22378	2-C-methyl-D-erythritol 4-phosphate cytidylyltransferase OS=Mycobacterium smegmatis (strain ATCC 700084 / mc(2)155) OX=246196 GN=ispD PE=3 SV=1
766	1538	A0R560|A0R560_MYCS2	362.82	73	73	288000000	12	12	22	Deamidation (NQ)	22378	2-C-methyl-D-erythritol 4-phosphate cytidylyltransferase OS=Mycobacterium smegmatis (strain ATCC 700084 / mc(2)155) OX=246196 GN=ispD PE=1 SV=1
669	1863	A0QQZ5|A0QQZ5_MYCS2	362.81	80	80	277000000	15	15	24	Carbamidomethylation; Oxidation (M)	26439	Serine 3-dehydrogenase OS=Mycobacterium smegmatis (strain ATCC 700084 / mc(2)155) OX=246196 GN=MSMEG_0930 PE=3 SV=1
669	1864	I7FEW0|I7FEW0_MYCS2	362.81	80	80	277000000	15	15	24	Carbamidomethylation; Oxidation (M)	26439	Short-chain dehydrogenase/reductase SDR OS=Mycobacterium smegmatis (strain ATCC 700084 / mc(2)155) OX=246196 GN=MSMEI_0908 PE=3 SV=1
755	658	sp|A0R196|CLPX_MYCS2	362.78	61	61	319000000	18	18	22	Carbamidomethylation	46676	ATP-dependent Clp protease ATP-binding subunit ClpX OS=Mycobacterium smegmatis (strain ATCC 700084 / mc(2)155) OX=246196 GN=clpX PE=3 SV=1
750	1257	I7FJ93|I7FJ93_MYCS2	362.49	53	53	264000000	15	15	22	Oxidation (M)	39759	Iron-sulfur cluster carrier protein OS=Mycobacterium smegmatis (strain ATCC 700084 / mc(2)155) OX=246196 GN=mrp PE=3 SV=1
750	1258	A0R2D0|A0R2D0_MYCS2	362.49	53	53	264000000	15	15	22	Oxidation (M)	39759	Iron-sulfur cluster carrier protein OS=Mycobacterium smegmatis (strain ATCC 700084 / mc(2)155) OX=246196 GN=MSMEG_5068 PE=3 SV=1
636	1188	A0QVX4|A0QVX4_MYCS2	362.19	69	69	295000000	15	15	26	Oxidation (M)	28270	Glutamate transport ATP-binding protein GluA OS=Mycobacterium smegmatis (strain ATCC 700084 / mc(2)155) OX=246196 GN=MSMEG_2728 PE=4 SV=1
636	1189	I7G996|I7G996_MYCS2	362.19	69	69	295000000	15	15	26	Oxidation (M)	28270	Amino acid ABC transporter ATP-binding protein OS=Mycobacterium smegmatis (strain ATCC 700084 / mc(2)155) OX=246196 GN=MSMEI_2661 PE=4 SV=1
518	667	I7FI31|I7FI31_MYCS2	362.19	54	54	297000000	18	18	30	Carbamidomethylation	46875	Histidinol dehydrogenase OS=Mycobacterium smegmatis (strain ATCC 700084 / mc(2)155) OX=246196 GN=hisD PE=3 SV=1
518	668	A0QTY8|A0QTY8_MYCS2	362.19	54	54	297000000	18	18	30	Carbamidomethylation	46875	Histidinol dehydrogenase OS=Mycobacterium smegmatis (strain ATCC 700084 / mc(2)155) OX=246196 GN=hisD PE=3 SV=1
452	949	I7FLD9|I7FLD9_MYCS2	362.05	60	60	810000000	18	18	32	Oxidation (M); Deamidation (NQ)	43983	SPFH domain/band 7 family protein OS=Mycobacterium smegmatis (strain ATCC 700084 / mc(2)155) OX=246196 GN=MSMEI_3074 PE=4 SV=1
452	950	A0QX32|A0QX32_MYCS2	362.05	60	60	810000000	18	18	32	Oxidation (M); Deamidation (NQ)	43983	Band 7 protein OS=Mycobacterium smegmatis (strain ATCC 700084 / mc(2)155) OX=246196 GN=MSMEG_3155 PE=4 SV=1
478	717	I7FDP6|I7FDP6_MYCS2	362.01	76	76	587000000	22	22	31	Deamidation (NQ)	30330	DoxX OS=Mycobacterium smegmatis (strain ATCC 700084 / mc(2)155) OX=246196 GN=MSMEI_3172 PE=4 SV=1
478	718	A0QXC8|A0QXC8_MYCS2	362.01	76	76	587000000	22	22	31	Deamidation (NQ)	30330	DoxX subfamily protein putative OS=Mycobacterium smegmatis (strain ATCC 700084 / mc(2)155) OX=246196 GN=MSMEG_3255 PE=4 SV=1
511	625	I7G0Q8|I7G0Q8_MYCS2	361.85	57	57	178000000	22	22	30		46632	Uncharacterized protein OS=Mycobacterium smegmatis (strain ATCC 700084 / mc(2)155) OX=246196 GN=MSMEI_2754 PE=4 SV=1
511	626	A0QW62|A0QW62_MYCS2	361.85	57	57	178000000	22	22	30		46850	Uncharacterized protein OS=Mycobacterium smegmatis (strain ATCC 700084 / mc(2)155) OX=246196 GN=MSMEG_2826 PE=4 SV=1
779	1484	I7FJ40|I7FJ40_MYCS2	361.68	52	52	146000000	13	13	21	Carbamidomethylation; Deamidation (NQ)	35792	Hydrolase MutT1 OS=Mycobacterium smegmatis (strain ATCC 700084 / mc(2)155) OX=246196 GN=mutT1 PE=3 SV=1
779	1485	A0QUZ2|A0QUZ2_MYCS2	361.68	52	52	146000000	13	13	21	Carbamidomethylation; Deamidation (NQ)	35923	Hydrolase NUDIX family protein OS=Mycobacterium smegmatis (strain ATCC 700084 / mc(2)155) OX=246196 GN=MSMEG_2390 PE=1 SV=1
844	1994	A0QYB0|A0QYB0_MYCS2	361.5	78	78	139000000	11	11	20	Carbamidomethylation; Deamidation (NQ)	23811	Uncharacterized protein OS=Mycobacterium smegmatis (strain ATCC 700084 / mc(2)155) OX=246196 GN=MSMEG_3595 PE=4 SV=1
615	1152	I7G8B6|I7G8B6_MYCS2	361.31	57	57	612000000	15	15	26	Deamidation (NQ)	30577	Lipoprotein OS=Mycobacterium smegmatis (strain ATCC 700084 / mc(2)155) OX=246196 GN=MSMEI_2982 PE=3 SV=1
615	1153	A0QWT6|A0QWT6_MYCS2	361.31	57	57	612000000	15	15	26	Deamidation (NQ)	30577	Lipoprotein OS=Mycobacterium smegmatis (strain ATCC 700084 / mc(2)155) OX=246196 GN=MSMEG_3058 PE=3 SV=1
423	384	A0R6K8|A0R6K8_MYCS2	361.24	69	69	282000000	27	27	34	Carbamidomethylation; Oxidation (M)	42720	Acyl-CoA dehydrogenase OS=Mycobacterium smegmatis (strain ATCC 700084 / mc(2)155) OX=246196 GN=MSMEG_6584 PE=3 SV=1
423	385	I7GB42|I7GB42_MYCS2	361.24	69	69	282000000	27	27	34	Carbamidomethylation; Oxidation (M)	42720	Acyl-CoA dehydrogenase OS=Mycobacterium smegmatis (strain ATCC 700084 / mc(2)155) OX=246196 GN=MSMEI_6406 PE=3 SV=1
589	2978	I7G7Q3|I7G7Q3_MYCS2	361.18	63	63	713000000	14	14	27	Carbamidomethylation; Oxidation (M); Deamidation (NQ)	36537	Hydrogenase expression/formation protein HypE OS=Mycobacterium smegmatis (strain ATCC 700084 / mc(2)155) OX=246196 GN=MSMEI_2219 PE=4 SV=1
589	2979	A0QUP0|A0QUP0_MYCS2	361.18	63	63	713000000	14	14	27	Carbamidomethylation; Oxidation (M); Deamidation (NQ)	36537	Hydrogenase expression/formation protein HypE OS=Mycobacterium smegmatis (strain ATCC 700084 / mc(2)155) OX=246196 GN=hypE PE=4 SV=1
818	892	I7G417|I7G417_MYCS2	361.02	51	51	104000000	15	15	20	Carbamidomethylation; Deamidation (NQ)	47805	5-oxoprolinase (ATP-hydrolyzing) OS=Mycobacterium smegmatis (strain ATCC 700084 / mc(2)155) OX=246196 GN=MSMEI_3879 PE=4 SV=1
875	1088	A0QPE6|A0QPE6_MYCS2	360.53	59	59	474000000	14	14	19		30825	MaoC like domain protein OS=Mycobacterium smegmatis (strain ATCC 700084 / mc(2)155) OX=246196 GN=MSMEG_0371 PE=4 SV=1
875	1089	I7F5F7|I7F5F7_MYCS2	360.53	59	59	474000000	14	14	19		30825	MaoC-like dehydratase OS=Mycobacterium smegmatis (strain ATCC 700084 / mc(2)155) OX=246196 GN=MSMEI_0364 PE=4 SV=1
824	2788	sp|A0QQP8|DEF_MYCS2	360.45	59	59	302000000	6	6	20	Carbamidomethylation; Oxidation (M); Deamidation (NQ)	21208	Peptide deformylase OS=Mycobacterium smegmatis (strain ATCC 700084 / mc(2)155) OX=246196 GN=def PE=3 SV=1
930	1918	A0QU56|A0QU56_MYCS2	360.14	70	70	210000000	11	11	18	Deamidation (NQ)	27719	Inositol monophosphatase OS=Mycobacterium smegmatis (strain ATCC 700084 / mc(2)155) OX=246196 GN=MSMEG_2083 PE=4 SV=1
930	1919	I7FI99|I7FI99_MYCS2	360.14	70	70	210000000	11	11	18	Deamidation (NQ)	27719	Putative histidinol-phosphate phosphatase inositol monophosphatase family OS=Mycobacterium smegmatis (strain ATCC 700084 / mc(2)155) OX=246196 GN=MSMEI_2037 PE=4 SV=1
1168	3484	A0QQF5|A0QQF5_MYCS2	359.67	43	43	118000000	9	9	13	Carbamidomethylation	27361	Dehydrogenase OS=Mycobacterium smegmatis (strain ATCC 700084 / mc(2)155) OX=246196 GN=MSMEG_0737 PE=3 SV=1
1168	3485	I7G2A0|I7G2A0_MYCS2	359.67	43	43	118000000	9	9	13	Carbamidomethylation	27361	Short-chain dehydrogenase/reductase SDR OS=Mycobacterium smegmatis (strain ATCC 700084 / mc(2)155) OX=246196 GN=MSMEI_0721 PE=3 SV=1
1224	2432	sp|A0QYC2|DTHD_MYCS2	359.47	43	43	113000000	8	8	13	Carbamidomethylation; Deamidation (NQ)	26333	D-threitol dehydrogenase OS=Mycobacterium smegmatis (strain ATCC 700084 / mc(2)155) OX=246196 GN=dthD PE=1 SV=1
1264	1136	I7FFA5|I7FFA5_MYCS2	359.21	42	42	103000000	9	9	12	Carbamidomethylation; Deamidation (NQ)	39828	Arginine biosynthesis bifunctional protein ArgJ OS=Mycobacterium smegmatis (strain ATCC 700084 / mc(2)155) OX=246196 GN=argJ PE=3 SV=1
1264	1137	A0QYT1|A0QYT1_MYCS2	359.21	41	41	103000000	9	9	12	Carbamidomethylation; Deamidation (NQ)	40354	Arginine biosynthesis bifunctional protein ArgJ OS=Mycobacterium smegmatis (strain ATCC 700084 / mc(2)155) OX=246196 GN=argJ PE=3 SV=1
355	402	A0QV25|A0QV25_MYCS2	358.85	32	32	293000000	30	30	37	Oxidation (M)	129789	Chromosome partition protein Smc OS=Mycobacterium smegmatis (strain ATCC 700084 / mc(2)155) OX=246196 GN=smc PE=3 SV=1
355	403	I7FBB2|I7FBB2_MYCS2	358.85	32	32	293000000	30	30	37	Oxidation (M)	129789	Chromosome partition protein Smc OS=Mycobacterium smegmatis (strain ATCC 700084 / mc(2)155) OX=246196 GN=smc PE=3 SV=1
547	698	A0R1D1|A0R1D1_MYCS2	358.62	94	94	828000000	18	18	29	Carbamidomethylation; Oxidation (M)	25570	Enoyl-CoA hydratase OS=Mycobacterium smegmatis (strain ATCC 700084 / mc(2)155) OX=246196 GN=MSMEG_4709 PE=3 SV=1
547	699	I7FQM2|I7FQM2_MYCS2	358.62	94	94	828000000	18	18	29	Carbamidomethylation; Oxidation (M)	25570	Enoyl-CoA hydratase/isomerase OS=Mycobacterium smegmatis (strain ATCC 700084 / mc(2)155) OX=246196 GN=MSMEI_4592 PE=3 SV=1
840	1419	I7FHN7|I7FHN7_MYCS2	358.55	67	67	169000000	12	12	20	Carbamidomethylation; Deamidation (NQ)	28381	Putative SOS response-associated peptidase OS=Mycobacterium smegmatis (strain ATCC 700084 / mc(2)155) OX=246196 GN=MSMEI_1851 PE=3 SV=1
840	1420	A0QTL9|A0QTL9_MYCS2	358.55	66	66	169000000	12	12	20	Carbamidomethylation; Deamidation (NQ)	28682	Putative SOS response-associated peptidase OS=Mycobacterium smegmatis (strain ATCC 700084 / mc(2)155) OX=246196 GN=MSMEG_1891 PE=3 SV=1
604	1841	A0QYW6|A0QYW6_MYCS2	358.46	93	93	2480000000	12	12	27	Deamidation (NQ)	15207	Universal stress protein family protein putative OS=Mycobacterium smegmatis (strain ATCC 700084 / mc(2)155) OX=246196 GN=MSMEG_3811 PE=1 SV=1
604	1842	I7GAK0|I7GAK0_MYCS2	358.46	93	93	2480000000	12	12	27	Deamidation (NQ)	15207	UspA domain protein OS=Mycobacterium smegmatis (strain ATCC 700084 / mc(2)155) OX=246196 GN=MSMEI_3722 PE=4 SV=1
828	1255	I7FXH2|I7FXH2_MYCS2	358.35	49	49	174000000	13	13	20		43838	Putative phosphoserine phosphatase serB2 OS=Mycobacterium smegmatis (strain ATCC 700084 / mc(2)155) OX=246196 GN=serB2 PE=4 SV=1
828	1256	A0QRA0|A0QRA0_MYCS2	358.35	49	49	174000000	13	13	20		43838	Phosphoserine phosphatase OS=Mycobacterium smegmatis (strain ATCC 700084 / mc(2)155) OX=246196 GN=serB PE=4 SV=1
853	1471	I7G814|I7G814_MYCS2	358.11	29	29	251000000	13	13	20	Oxidation (M); Deamidation (NQ)	63647	Protein translocase subunit SecD OS=Mycobacterium smegmatis (strain ATCC 700084 / mc(2)155) OX=246196 GN=secD PE=3 SV=1
853	1472	A0QWJ2|A0QWJ2_MYCS2	358.11	29	29	251000000	13	13	20	Oxidation (M); Deamidation (NQ)	63647	Protein translocase subunit SecD OS=Mycobacterium smegmatis (strain ATCC 700084 / mc(2)155) OX=246196 GN=secD PE=3 SV=1
793	1243	sp|A0QTG2|COFD_MYCS2	358.07	65	65	293000000	15	15	21	Carbamidomethylation	34754	2-phospho-L-lactate transferase OS=Mycobacterium smegmatis (strain ATCC 700084 / mc(2)155) OX=246196 GN=cofD PE=3 SV=1
838	1318	A0QQH0|A0QQH0_MYCS2	357.87	70	70	218000000	15	15	20	Carbamidomethylation; Deamidation (NQ)	36595	Fructose-bisphosphate aldolase class II OS=Mycobacterium smegmatis (strain ATCC 700084 / mc(2)155) OX=246196 GN=fbaA PE=3 SV=1
838	1319	I7G2B1|I7G2B1_MYCS2	357.87	70	70	218000000	15	15	20	Carbamidomethylation; Deamidation (NQ)	36595	Fructose-bisphosphate aldolase OS=Mycobacterium smegmatis (strain ATCC 700084 / mc(2)155) OX=246196 GN=fba PE=3 SV=1
1117	2581	I7G7B0|I7G7B0_MYCS2	357.49	45	45	104000000	12	12	14		38287	Conserved hypothetical alanine and leucine rich protein OS=Mycobacterium smegmatis (strain ATCC 700084 / mc(2)155) OX=246196 GN=MSMEI_2678 PE=4 SV=1
1117	2582	A0QVZ0|A0QVZ0_MYCS2	357.49	45	45	104000000	12	12	14		38287	Conserved hypothetical alanine and leucine rich protein OS=Mycobacterium smegmatis (strain ATCC 700084 / mc(2)155) OX=246196 GN=MSMEG_2746 PE=4 SV=1
497	1177	I7FCB2|I7FCB2_MYCS2	357.4	77	77	353000000	17	17	31	Carbamidomethylation; Deamidation (NQ)	27539	Conserved hypothetical alanine glycine and valine rich protein OS=Mycobacterium smegmatis (strain ATCC 700084 / mc(2)155) OX=246196 GN=MSMEI_2697 PE=4 SV=1
497	1178	A0QW09|A0QW09_MYCS2	357.4	77	77	353000000	17	17	31	Carbamidomethylation; Deamidation (NQ)	27670	Uncharacterized protein OS=Mycobacterium smegmatis (strain ATCC 700084 / mc(2)155) OX=246196 GN=MSMEG_2766 PE=4 SV=1
881	1366	sp|A0R015|MURC_MYCS2	357.1	49	49	128000000	14	14	19	Carbamidomethylation; Deamidation (NQ)	49804	UDP-N-acetylmuramate--L-alanine ligase OS=Mycobacterium smegmatis (strain ATCC 700084 / mc(2)155) OX=246196 GN=murC PE=3 SV=1
1080	2447	I7FHT4|I7FHT4_MYCS2	356.73	49	49	116000000	10	10	15	Carbamidomethylation	32610	ATPase associated with various cellular activities OS=Mycobacterium smegmatis (strain ATCC 700084 / mc(2)155) OX=246196 GN=MSMEI_4471 PE=4 SV=1
1080	2448	A0R114|A0R114_MYCS2	356.73	49	49	116000000	10	10	15	Carbamidomethylation	32610	ATPase associated with various cellular activities OS=Mycobacterium smegmatis (strain ATCC 700084 / mc(2)155) OX=246196 GN=MSMEG_4583 PE=4 SV=1
802	2357	A0QYH7|A0QYH7_MYCS2	356.15	79	79	488000000	14	14	21	Deamidation (NQ)	21922	Mannose-binding lectin OS=Mycobacterium smegmatis (strain ATCC 700084 / mc(2)155) OX=246196 GN=MSMEG_3662 PE=1 SV=1
802	2358	I7FMU4|I7FMU4_MYCS2	356.15	79	79	488000000	14	14	21	Deamidation (NQ)	21922	LysM domain protein OS=Mycobacterium smegmatis (strain ATCC 700084 / mc(2)155) OX=246196 GN=MSMEI_3575 PE=4 SV=1
734	1411	A0QRU8|A0QRU8_MYCS2	354.89	57	57	168000000	16	16	23	Carbamidomethylation	32053	Phosphoadenosine phosphosulfate reductase OS=Mycobacterium smegmatis (strain ATCC 700084 / mc(2)155) OX=246196 GN=MSMEG_1245 PE=4 SV=1
939	1477	A0R185|A0R185_MYCS2	354.73	50	50	136000000	12	12	18	Carbamidomethylation	34755	Sugar kinase ribokinase family protein OS=Mycobacterium smegmatis (strain ATCC 700084 / mc(2)155) OX=246196 GN=MSMEG_4661 PE=4 SV=1
939	1478	I7GCN0|I7GCN0_MYCS2	354.73	46	46	136000000	12	12	18	Carbamidomethylation	37386	PfkB domain protein OS=Mycobacterium smegmatis (strain ATCC 700084 / mc(2)155) OX=246196 GN=MSMEI_4542 PE=4 SV=1
448	2575	A0QVI8|A0QVI8_MYCS2	354.66	90	90	2400000000	12	12	33	Carbamidomethylation; Deamidation (NQ)	14662	Uncharacterized protein OS=Mycobacterium smegmatis (strain ATCC 700084 / mc(2)155) OX=246196 GN=MSMEG_2589 PE=4 SV=1
677	945	sp|A0R2W9|MCA_MYCS2	354.47	79	79	224000000	17	17	24	Carbamidomethylation; Oxidation (M); Deamidation (NQ)	32674	Mycothiol S-conjugate amidase OS=Mycobacterium smegmatis (strain ATCC 700084 / mc(2)155) OX=246196 GN=mca PE=1 SV=1
931	1535	I7FI43|I7FI43_MYCS2	354.47	87	87	446000000	12	12	18		16006	Mycobacterium tuberculosis paralogous family 11 OS=Mycobacterium smegmatis (strain ATCC 700084 / mc(2)155) OX=246196 GN=MSMEI_1982 PE=4 SV=1
931	1536	A0QU01|A0QU01_MYCS2	354.47	87	87	446000000	12	12	18		16006	Uncharacterized protein OS=Mycobacterium smegmatis (strain ATCC 700084 / mc(2)155) OX=246196 GN=MSMEG_2027 PE=1 SV=1
896	1097	A0QX75|A0QX75_MYCS2	354.22	59	59	116000000	13	13	19	Carbamidomethylation; Deamidation (NQ)	36860	Quinolinate synthase OS=Mycobacterium smegmatis (strain ATCC 700084 / mc(2)155) OX=246196 GN=nadA PE=4 SV=1
896	1098	I7G8R1|I7G8R1_MYCS2	354.22	56	56	116000000	13	13	19	Carbamidomethylation; Deamidation (NQ)	38676	Quinolinate synthase OS=Mycobacterium smegmatis (strain ATCC 700084 / mc(2)155) OX=246196 GN=nadA PE=4 SV=1
1054	1785	A0QP78|A0QP78_MYCS2	353.81	40	40	113000000	14	12	15	Carbamidomethylation	47139	Oxidoreductase FAD-binding OS=Mycobacterium smegmatis (strain ATCC 700084 / mc(2)155) OX=246196 GN=MSMEG_0301 PE=4 SV=1
1054	1786	I7F576|I7F576_MYCS2	353.81	40	40	113000000	14	12	15	Carbamidomethylation	47139	Putative glycolate oxidase FAD-linked subunit OS=Mycobacterium smegmatis (strain ATCC 700084 / mc(2)155) OX=246196 GN=MSMEI_0294 PE=4 SV=1
878	1464	A0R479|A0R479_MYCS2	353.49	39	39	548000000	12	12	19	Carbamidomethylation; Deamidation (NQ)	38585	Alpha-methylacyl-CoA racemase OS=Mycobacterium smegmatis (strain ATCC 700084 / mc(2)155) OX=246196 GN=MSMEG_5734 PE=4 SV=1
878	1465	I7G8P8|I7G8P8_MYCS2	353.49	39	39	548000000	12	12	19	Carbamidomethylation; Deamidation (NQ)	38585	Fatty-acid-CoA racemase Far OS=Mycobacterium smegmatis (strain ATCC 700084 / mc(2)155) OX=246196 GN=far PE=4 SV=1
869	959	I7G647|I7G647_MYCS2	352.91	64	64	194000000	14	14	19	Carbamidomethylation	30138	Exodeoxyribonuclease III Xth OS=Mycobacterium smegmatis (strain ATCC 700084 / mc(2)155) OX=246196 GN=MSMEI_1617 PE=4 SV=1
869	960	A0QSZ5|A0QSZ5_MYCS2	352.91	64	64	194000000	14	14	19	Carbamidomethylation	30138	Exodeoxyribonuclease III OS=Mycobacterium smegmatis (strain ATCC 700084 / mc(2)155) OX=246196 GN=xth PE=4 SV=1
938	1028	I7FKV9|I7FKV9_MYCS2	352.86	33	33	75600000	15	15	18	Carbamidomethylation	58201	Extracellular solute-binding protein OS=Mycobacterium smegmatis (strain ATCC 700084 / mc(2)155) OX=246196 GN=MSMEI_2889 PE=4 SV=1
938	1029	A0QWJ4|A0QWJ4_MYCS2	352.86	33	33	75600000	15	15	18	Carbamidomethylation	58201	Bacterial extracellular solute-binding protein family protein 5 OS=Mycobacterium smegmatis (strain ATCC 700084 / mc(2)155) OX=246196 GN=MSMEG_2963 PE=4 SV=1
857	1687	sp|A0QQK7|THIE_MYCS2	352.29	75	75	145000000	14	14	20	Carbamidomethylation; Deamidation (NQ)	23939	Thiamine-phosphate synthase OS=Mycobacterium smegmatis (strain ATCC 700084 / mc(2)155) OX=246196 GN=thiE PE=3 SV=1
872	886	A0QY48|A0QY48_MYCS2	352.18	54	54	266000000	13	13	19	Carbamidomethylation; Deamidation (NQ)	32789	Serine/threonine dehydratase family protein OS=Mycobacterium smegmatis (strain ATCC 700084 / mc(2)155) OX=246196 GN=MSMEG_3532 PE=4 SV=1
656	1598	sp|A0QUX7|ILVH_MYCS2	351.92	83	83	612000000	16	16	25	Deamidation (NQ)	18395	Acetolactate synthase small subunit OS=Mycobacterium smegmatis (strain ATCC 700084 / mc(2)155) OX=246196 GN=ilvH PE=1 SV=1
921	2342	I7FU46|I7FU46_MYCS2	351.84	80	80	501000000	12	12	18	Carbamidomethylation; Deamidation (NQ)	22495	GTP cyclohydrolase 1 OS=Mycobacterium smegmatis (strain ATCC 700084 / mc(2)155) OX=246196 GN=folE PE=3 SV=1
921	2343	A0R587|A0R587_MYCS2	351.84	80	80	501000000	12	12	18	Carbamidomethylation; Deamidation (NQ)	22495	GTP cyclohydrolase 1 OS=Mycobacterium smegmatis (strain ATCC 700084 / mc(2)155) OX=246196 GN=folE PE=3 SV=1
782	800	I7G7W9|I7G7W9_MYCS2	351.56	33	33	124000000	17	17	21	Carbamidomethylation; Deamidation (NQ)	68975	LpqN OS=Mycobacterium smegmatis (strain ATCC 700084 / mc(2)155) OX=246196 GN=MSMEI_5361 PE=4 SV=1
782	797	A0R3L2|A0R3L2_MYCS2	351.56	34	34	124000000	17	17	21	Carbamidomethylation; Deamidation (NQ)	65527	Serine/threonine-protein kinase PknE OS=Mycobacterium smegmatis (strain ATCC 700084 / mc(2)155) OX=246196 GN=MSMEG_5513 PE=4 SV=1
281	1438	sp|A0QSL5|RS13_MYCS2	351.52	73	73	2880000000	20	20	45	Carbamidomethylation; Oxidation (M)	14218	30S ribosomal protein S13 OS=Mycobacterium smegmatis (strain ATCC 700084 / mc(2)155) OX=246196 GN=rpsM PE=1 SV=1
1238	1514	A0QPI4|A0QPI4_MYCS2	351.37	35	35	125000000	11	11	12	Carbamidomethylation; Oxidation (M)	51737	Condensation domain protein OS=Mycobacterium smegmatis (strain ATCC 700084 / mc(2)155) OX=246196 GN=MSMEG_0409 PE=4 SV=1
1238	1515	Q2M5K5|Q2M5K5_MYCS2	351.37	31	31	125000000	11	11	12	Carbamidomethylation; Oxidation (M)	58488	PapA3 OS=Mycobacterium smegmatis (strain ATCC 700084 / mc(2)155) OX=246196 GN=papA3 PE=4 SV=1
1238	1516	I7F5K9|I7F5K9_MYCS2	351.37	31	31	125000000	11	11	12	Carbamidomethylation; Oxidation (M)	58488	PapA3 OS=Mycobacterium smegmatis (strain ATCC 700084 / mc(2)155) OX=246196 GN=papA3 PE=4 SV=1
826	399	I7FSJ9|I7FSJ9_MYCS2	351.33	32	32	122000000	18	18	20	Carbamidomethylation; Deamidation (NQ)	86623	ATP-dependent DNA helicase OS=Mycobacterium smegmatis (strain ATCC 700084 / mc(2)155) OX=246196 GN=pcrA PE=3 SV=1
826	400	A0R3N3|A0R3N3_MYCS2	351.33	32	32	122000000	18	18	20	Carbamidomethylation; Deamidation (NQ)	86623	ATP-dependent DNA helicase OS=Mycobacterium smegmatis (strain ATCC 700084 / mc(2)155) OX=246196 GN=pcrA PE=3 SV=1
990	2536	sp|A0QYE2|URE3_MYCS2	351.24	95	95	188000000	12	12	17		11160	Urease subunit gamma OS=Mycobacterium smegmatis (strain ATCC 700084 / mc(2)155) OX=246196 GN=ureA PE=3 SV=1
721	1031	I7FSE2|I7FSE2_MYCS2	351.12	59	59	391000000	15	15	23	Deamidation (NQ)	30687	2-hydroxy-3-oxopropionate reductase OS=Mycobacterium smegmatis (strain ATCC 700084 / mc(2)155) OX=246196 GN=MSMEI_5327 PE=4 SV=1
721	1032	A0R3H7|A0R3H7_MYCS2	351.12	59	59	391000000	15	15	23	Deamidation (NQ)	30687	2-hydroxy-3-oxopropionate reductase OS=Mycobacterium smegmatis (strain ATCC 700084 / mc(2)155) OX=246196 GN=MSMEG_5477 PE=4 SV=1
653	1539	A0R2I0|A0R2I0_MYCS2	350.92	66	66	213000000	18	18	25	Carbamidomethylation; Deamidation (NQ)	39372	Aminotransferase OS=Mycobacterium smegmatis (strain ATCC 700084 / mc(2)155) OX=246196 GN=MSMEG_5121 PE=3 SV=1
653	1540	I7GDJ9|I7GDJ9_MYCS2	350.92	66	66	213000000	18	18	25	Carbamidomethylation; Deamidation (NQ)	39372	Aminotransferase OS=Mycobacterium smegmatis (strain ATCC 700084 / mc(2)155) OX=246196 GN=MSMEI_4992 PE=3 SV=1
686	1364	I7FEK0|I7FEK0_MYCS2	350.82	45	45	593000000	14	14	24	Deamidation (NQ)	37055	Transcriptional regulator TetR family OS=Mycobacterium smegmatis (strain ATCC 700084 / mc(2)155) OX=246196 GN=MSMEI_0838 PE=4 SV=1
686	1365	A0QQS3|A0QQS3_MYCS2	350.82	45	45	593000000	14	14	24	Deamidation (NQ)	37055	Transcriptional regulator TetR family protein OS=Mycobacterium smegmatis (strain ATCC 700084 / mc(2)155) OX=246196 GN=MSMEG_0859 PE=4 SV=1
749	2121	I7F5N2|I7F5N2_MYCS2	350.79	84	84	232000000	13	13	22	Carbamidomethylation; Deamidation (NQ)	31247	Urea amidolyase related protein OS=Mycobacterium smegmatis (strain ATCC 700084 / mc(2)155) OX=246196 GN=MSMEI_0424 PE=4 SV=1
749	2122	A0QPL0|A0QPL0_MYCS2	350.79	84	84	232000000	13	13	22	Carbamidomethylation; Deamidation (NQ)	31247	Allophanate hydrolase subunit 2 OS=Mycobacterium smegmatis (strain ATCC 700084 / mc(2)155) OX=246196 GN=MSMEG_0435 PE=1 SV=1
730	3900	A0QVZ7|A0QVZ7_MYCS2	350.66	97	97	449000000	11	11	23	Carbamidomethylation; Oxidation (M)	8690	Uncharacterized protein OS=Mycobacterium smegmatis (strain ATCC 700084 / mc(2)155) OX=246196 GN=MSMEG_2754 PE=4 SV=1
588	1953	sp|A0QSF9|RL14_MYCS2	350.42	75	75	2420000000	15	15	27	Carbamidomethylation; Oxidation (M); Deamidation (NQ)	13377	50S ribosomal protein L14 OS=Mycobacterium smegmatis (strain ATCC 700084 / mc(2)155) OX=246196 GN=rplN PE=1 SV=1
651	748	A0QQS8|A0QQS8_MYCS2	350.25	73	73	248000000	17	17	25	Deamidation (NQ)	33210	Short chain dehydrogenase OS=Mycobacterium smegmatis (strain ATCC 700084 / mc(2)155) OX=246196 GN=MSMEG_0863 PE=4 SV=1
651	749	I7FEK4|I7FEK4_MYCS2	350.25	73	73	248000000	17	17	25	Deamidation (NQ)	33210	Short-chain dehydrogenase/reductase SDR OS=Mycobacterium smegmatis (strain ATCC 700084 / mc(2)155) OX=246196 GN=MSMEI_0843 PE=4 SV=1
751	1304	I7G6B0|I7G6B0_MYCS2	349.99	47	47	131000000	14	14	22		45805	Nicotinate phosphoribosyltransferase OS=Mycobacterium smegmatis (strain ATCC 700084 / mc(2)155) OX=246196 GN=MSMEI_4784 PE=3 SV=1
751	1305	A0R1X8|A0R1X8_MYCS2	349.99	47	47	131000000	14	14	22		45805	Nicotinate phosphoribosyltransferase OS=Mycobacterium smegmatis (strain ATCC 700084 / mc(2)155) OX=246196 GN=pncB PE=3 SV=1
1024	1459	I7GDR7|I7GDR7_MYCS2	349.89	40	40	78500000	12	12	16	Oxidation (M)	33202	DNA polymerase III delta OS=Mycobacterium smegmatis (strain ATCC 700084 / mc(2)155) OX=246196 GN=MSMEI_4460 PE=4 SV=1
1406	3797	A0R280|A0R280_MYCS2	349.69	56	56	196000000	5	5	10	Oxidation (M)	21659	Lipoprotein OS=Mycobacterium smegmatis (strain ATCC 700084 / mc(2)155) OX=246196 GN=MSMEG_5017 PE=4 SV=1
1406	3798	I7FRC2|I7FRC2_MYCS2	349.69	54	54	196000000	5	5	10	Oxidation (M)	22636	Lipoprotein OS=Mycobacterium smegmatis (strain ATCC 700084 / mc(2)155) OX=246196 GN=MSMEI_4889 PE=4 SV=1
1009	1729	A0R7J4|A0R7J4_MYCS2	349.64	63	63	163000000	14	14	16		35028	Soj family protein OS=Mycobacterium smegmatis (strain ATCC 700084 / mc(2)155) OX=246196 GN=MSMEG_6939 PE=4 SV=1
1009	1730	I7FW19|I7FW19_MYCS2	349.64	63	63	163000000	14	14	16		35028	Chromosome partitioning protein ParA OS=Mycobacterium smegmatis (strain ATCC 700084 / mc(2)155) OX=246196 GN=MSMEI_6747 PE=4 SV=1
873	429	A0QQA8|A0QQA8_MYCS2	349.46	46	46	157000000	18	18	19	Carbamidomethylation	47189	Aspartate aminotransferase OS=Mycobacterium smegmatis (strain ATCC 700084 / mc(2)155) OX=246196 GN=MSMEG_0688 PE=4 SV=1
873	431	I7G268|I7G268_MYCS2	349.46	45	45	157000000	18	18	19	Carbamidomethylation	47868	Aspartate aminotransferase AspC OS=Mycobacterium smegmatis (strain ATCC 700084 / mc(2)155) OX=246196 GN=aspC PE=4 SV=1
700	2063	A0R1C7|A0R1C7_MYCS2	349.29	46	46	82600000	18	18	23	Oxidation (M); Deamidation (NQ)	55259	Acyltransferase family protein OS=Mycobacterium smegmatis (strain ATCC 700084 / mc(2)155) OX=246196 GN=MSMEG_4704 PE=4 SV=1
700	2064	I7GDY7|I7GDY7_MYCS2	349.29	45	45	82600000	18	18	23	Oxidation (M); Deamidation (NQ)	56204	Transmembrane phospholipid biosynthesis bifunctional enzyme plsC: L-3-phosphoserine phosphatase + 1-acyl-sn-glycerol-3-phosphate acyltransferase OS=Mycobacterium smegmatis (strain ATCC 700084 / mc(2)155) OX=246196 GN=MSMEI_4587 PE=...
1044	1828	A0R0G8|A0R0G8_MYCS2	349.29	49	49	142000000	8	8	16	Oxidation (M); Deamidation (NQ)	36015	Amidase OS=Mycobacterium smegmatis (strain ATCC 700084 / mc(2)155) OX=246196 GN=MSMEG_4381 PE=4 SV=1
1044	1829	I7GDD1|I7GDD1_MYCS2	349.29	49	49	142000000	8	8	16	Oxidation (M); Deamidation (NQ)	36015	Acetamidase/Formamidase OS=Mycobacterium smegmatis (strain ATCC 700084 / mc(2)155) OX=246196 GN=MSMEI_4278 PE=4 SV=1
1239	1272	I7F881|I7F881_MYCS2	349.09	50	50	61500000	10	10	12	Carbamidomethylation	35164	Phosphomannose isomerase-like protein OS=Mycobacterium smegmatis (strain ATCC 700084 / mc(2)155) OX=246196 GN=MSMEI_1332 PE=4 SV=1
1239	1273	A0QS69|A0QS69_MYCS2	349.09	50	50	61500000	10	10	12	Carbamidomethylation	35164	Uncharacterized protein OS=Mycobacterium smegmatis (strain ATCC 700084 / mc(2)155) OX=246196 GN=MSMEG_1371 PE=4 SV=1
922	1974	A0QR73|A0QR73_MYCS2	348.91	74	74	268000000	12	12	18	Carbamidomethylation; Oxidation (M); Deamidation (NQ)	23342	Transcriptional regulator TetR family protein OS=Mycobacterium smegmatis (strain ATCC 700084 / mc(2)155) OX=246196 GN=MSMEG_1010 PE=4 SV=1
539	1181	A0R2V8|A0R2V8_MYCS2	348.85	57	57	193000000	24	24	29	Carbamidomethylation; Deamidation (NQ)	46923	CalR9 protein OS=Mycobacterium smegmatis (strain ATCC 700084 / mc(2)155) OX=246196 GN=MSMEG_5250 PE=4 SV=1
539	1182	I7GDS5|I7GDS5_MYCS2	348.85	49	49	193000000	24	24	29	Carbamidomethylation; Deamidation (NQ)	55239	Uncharacterized protein OS=Mycobacterium smegmatis (strain ATCC 700084 / mc(2)155) OX=246196 GN=MSMEI_5112 PE=4 SV=1
380	2619	I7GGK9|I7GGK9_MYCS2	348.81	70	70	904000000	11	7	36	Deamidation (NQ)	22906	Superoxide dismutase OS=Mycobacterium smegmatis (strain ATCC 700084 / mc(2)155) OX=246196 GN=sodB PE=3 SV=1
380	2620	A0R6Q7|A0R6Q7_MYCS2	348.81	70	70	904000000	11	7	36	Deamidation (NQ)	22906	Superoxide dismutase OS=Mycobacterium smegmatis (strain ATCC 700084 / mc(2)155) OX=246196 GN=MSMEG_6636 PE=3 SV=1
739	371	I7FGD8|I7FGD8_MYCS2	348.78	64	64	156000000	14	14	22	Carbamidomethylation; Deamidation (NQ)	32120	3-hydroxyacyl-CoA dehydrogenase OS=Mycobacterium smegmatis (strain ATCC 700084 / mc(2)155) OX=246196 GN=MSMEI_4017 PE=4 SV=1
739	372	A0QZR0|A0QZR0_MYCS2	348.78	64	64	156000000	14	14	22	Carbamidomethylation; Deamidation (NQ)	32120	3-hydroxybutyryl-CoA dehydrogenase OS=Mycobacterium smegmatis (strain ATCC 700084 / mc(2)155) OX=246196 GN=MSMEG_4116 PE=4 SV=1
810	659	A0QQK0|A0QQK0_MYCS2	348.76	41	41	77700000	17	17	20	Carbamidomethylation; Deamidation (NQ)	73321	Phosphate acetyltransferase OS=Mycobacterium smegmatis (strain ATCC 700084 / mc(2)155) OX=246196 GN=pta PE=3 SV=1
810	660	I7FWZ7|I7FWZ7_MYCS2	348.76	41	41	77700000	17	17	20	Carbamidomethylation; Deamidation (NQ)	73321	Phosphate acetyltransferase OS=Mycobacterium smegmatis (strain ATCC 700084 / mc(2)155) OX=246196 GN=pta PE=3 SV=1
670	603	I7FU85|I7FU85_MYCS2	348.45	66	66	107000000	19	19	24	Carbamidomethylation	41928	DNA polymerase III subunit delta OS=Mycobacterium smegmatis (strain ATCC 700084 / mc(2)155) OX=246196 GN=holB PE=4 SV=1
670	604	A0R5D5|A0R5D5_MYCS2	348.45	66	66	107000000	19	19	24	Carbamidomethylation	41928	DNA polymerase III subunit delta OS=Mycobacterium smegmatis (strain ATCC 700084 / mc(2)155) OX=246196 GN=MSMEG_6153 PE=4 SV=1
870	1455	I7G2L0|I7G2L0_MYCS2	347.83	70	70	283000000	12	12	19	Deamidation (NQ)	31959	Dihydrodipicolinate synthase OS=Mycobacterium smegmatis (strain ATCC 700084 / mc(2)155) OX=246196 GN=MSMEI_0856 PE=3 SV=1
870	1456	A0QQU1|A0QQU1_MYCS2	347.83	70	70	283000000	12	12	19	Deamidation (NQ)	31959	Dihydrodipicolinate synthase OS=Mycobacterium smegmatis (strain ATCC 700084 / mc(2)155) OX=246196 GN=MSMEG_0877 PE=3 SV=1
964	1511	I7GFZ8|I7GFZ8_MYCS2	347.83	64	64	111000000	13	13	17	Carbamidomethylation	31909	Alpha/beta hydrolase fold protein OS=Mycobacterium smegmatis (strain ATCC 700084 / mc(2)155) OX=246196 GN=bphD PE=4 SV=1
1071	1990	I7GAS0|I7GAS0_MYCS2	347.74	51	51	178000000	11	11	15		33923	5'-3' exonuclease OS=Mycobacterium smegmatis (strain ATCC 700084 / mc(2)155) OX=246196 GN=MSMEI_3793 PE=1 SV=1
1077	1055	sp|A0QUW3|MNMA_MYCS2	347.73	48	48	73300000	10	10	15	Carbamidomethylation	37661	tRNA-specific 2-thiouridylase MnmA OS=Mycobacterium smegmatis (strain ATCC 700084 / mc(2)155) OX=246196 GN=mnmA PE=3 SV=1
632	3704	I7FKW8|I7FKW8_MYCS2	347.34	98	98	666000000	14	14	26	Oxidation (M); Deamidation (NQ)	6868	Uncharacterized protein OS=Mycobacterium smegmatis (strain ATCC 700084 / mc(2)155) OX=246196 GN=MSMEI_5485 PE=4 SV=1
632	3705	A0R3Y1|A0R3Y1_MYCS2	347.34	98	98	666000000	14	14	26	Oxidation (M); Deamidation (NQ)	6868	Uncharacterized protein OS=Mycobacterium smegmatis (strain ATCC 700084 / mc(2)155) OX=246196 GN=MSMEG_5635 PE=4 SV=1
719	1142	I7FI32|I7FI32_MYCS2	347.33	54	54	213000000	17	17	23	Carbamidomethylation	51879	Diacylglycerol O-acyltransferase OS=Mycobacterium smegmatis (strain ATCC 700084 / mc(2)155) OX=246196 GN=MSMEI_4588 PE=3 SV=1
719	1143	A0R1C8|A0R1C8_MYCS2	347.33	54	54	213000000	17	17	23	Carbamidomethylation	51879	Diacylglycerol O-acyltransferase OS=Mycobacterium smegmatis (strain ATCC 700084 / mc(2)155) OX=246196 GN=MSMEG_4705 PE=3 SV=1
1032	783	I7FDP2|I7FDP2_MYCS2	346.92	56	56	135000000	13	13	16	Carbamidomethylation; Deamidation (NQ)	31200	Branched-chain amino acid ABC transporter (LivG) OS=Mycobacterium smegmatis (strain ATCC 700084 / mc(2)155) OX=246196 GN=MSMEI_3167 PE=4 SV=1
1032	784	A0QXC3|A0QXC3_MYCS2	346.92	56	56	135000000	13	13	16	Carbamidomethylation; Deamidation (NQ)	31200	ABC transporter ATP-binding protein OS=Mycobacterium smegmatis (strain ATCC 700084 / mc(2)155) OX=246196 GN=MSMEG_3250 PE=4 SV=1
976	1616	I7FBI1|I7FBI1_MYCS2	346.91	55	55	152000000	12	12	17	Deamidation (NQ)	34325	Putative substrate-binding protein ABC-type transporter OS=Mycobacterium smegmatis (strain ATCC 700084 / mc(2)155) OX=246196 GN=MSMEI_2397 PE=4 SV=1
976	1617	A0QV60|A0QV60_MYCS2	346.91	55	55	152000000	12	12	17	Deamidation (NQ)	34325	Uncharacterized protein OS=Mycobacterium smegmatis (strain ATCC 700084 / mc(2)155) OX=246196 GN=MSMEG_2458 PE=4 SV=1
795	1324	I7G4V2|I7G4V2_MYCS2	346.87	48	48	173000000	15	15	21	Carbamidomethylation	35312	Polyprenyl-diphosphate synthase GrcC2 OS=Mycobacterium smegmatis (strain ATCC 700084 / mc(2)155) OX=246196 GN=grcC1 PE=3 SV=1
795	1325	A0QRI9|A0QRI9_MYCS2	346.87	47	47	173000000	15	15	21	Carbamidomethylation	35411	Bifunctional short chain isoprenyl diphosphate synthase OS=Mycobacterium smegmatis (strain ATCC 700084 / mc(2)155) OX=246196 GN=MSMEG_1133 PE=3 SV=1
581	1222	I7FEU1|I7FEU1_MYCS2	346.83	76	76	638000000	19	19	27	Carbamidomethylation	30576	Acyl-ACP thioesterase OS=Mycobacterium smegmatis (strain ATCC 700084 / mc(2)155) OX=246196 GN=MSMEI_0888 PE=4 SV=1
581	1223	A0QQX4|A0QQX4_MYCS2	346.83	72	72	638000000	19	19	27	Carbamidomethylation	32196	Acyl-ACP thioesterase superfamily protein OS=Mycobacterium smegmatis (strain ATCC 700084 / mc(2)155) OX=246196 GN=MSMEG_0909 PE=4 SV=1
827	1417	A0QYH2|A0QYH2_MYCS2	346.79	40	40	122000000	12	12	20	Carbamidomethylation; Deamidation (NQ)	52992	Succinate dehydrogenase OS=Mycobacterium smegmatis (strain ATCC 700084 / mc(2)155) OX=246196 GN=MSMEG_3657 PE=4 SV=1
827	1418	I7FMU0|I7FMU0_MYCS2	346.79	40	40	122000000	12	12	20	Carbamidomethylation; Deamidation (NQ)	52992	Putative fumarate reductase/succinate dehydrogenase OS=Mycobacterium smegmatis (strain ATCC 700084 / mc(2)155) OX=246196 GN=MSMEI_3570 PE=4 SV=1
812	1026	A0QQD0|A0QQD0_MYCS2	346.67	54	54	119000000	16	16	20	Carbamidomethylation; Deamidation (NQ)	41108	Chaperone protein DnaJ OS=Mycobacterium smegmatis (strain ATCC 700084 / mc(2)155) OX=246196 GN=dnaJ PE=3 SV=1
812	1027	I7G3U3|I7G3U3_MYCS2	346.67	54	54	119000000	16	16	20	Carbamidomethylation; Deamidation (NQ)	41108	Chaperone protein DnaJ OS=Mycobacterium smegmatis (strain ATCC 700084 / mc(2)155) OX=246196 GN=dnaJ1 PE=3 SV=1
1101	2297	A0R0C8|A0R0C8_MYCS2	346.51	75	75	493000000	8	8	15	Carbamidomethylation; Deamidation (NQ)	22338	Metallo-beta-lactamase family protein OS=Mycobacterium smegmatis (strain ATCC 700084 / mc(2)155) OX=246196 GN=MSMEG_4342 PE=4 SV=1
1101	2298	I7G4Y7|I7G4Y7_MYCS2	346.51	75	75	493000000	8	8	15	Carbamidomethylation; Deamidation (NQ)	22338	Metallo-beta-lactamase OS=Mycobacterium smegmatis (strain ATCC 700084 / mc(2)155) OX=246196 GN=MSMEI_4241 PE=4 SV=1
830	1423	A0QYC0|A0QYC0_MYCS2	346.47	52	52	234000000	14	14	20	Carbamidomethylation	36005	Sorbitol dehydrogenase OS=Mycobacterium smegmatis (strain ATCC 700084 / mc(2)155) OX=246196 GN=MSMEG_3605 PE=3 SV=1
830	1424	I7GBQ6|I7GBQ6_MYCS2	346.47	49	49	234000000	14	14	20	Carbamidomethylation	38428	Alcohol dehydrogenase GroES-like protein OS=Mycobacterium smegmatis (strain ATCC 700084 / mc(2)155) OX=246196 GN=MSMEI_3521 PE=3 SV=1
841	1092	A0QQU2|A0QQU2_MYCS2	346.46	56	56	110000000	12	12	20		32561	Short chain dehydrogenase OS=Mycobacterium smegmatis (strain ATCC 700084 / mc(2)155) OX=246196 GN=MSMEG_0876 PE=3 SV=1
841	1093	I7FX58|I7FX58_MYCS2	346.46	56	56	110000000	12	12	20		32561	Short-chain dehydrogenase/reductase SDR OS=Mycobacterium smegmatis (strain ATCC 700084 / mc(2)155) OX=246196 GN=MSMEI_0857 PE=3 SV=1
616	2104	A0QR74|A0QR74_MYCS2	345.86	68	68	253000000	17	17	26	Carbamidomethylation; Deamidation (NQ)	31011	Short chain dehydrogenase OS=Mycobacterium smegmatis (strain ATCC 700084 / mc(2)155) OX=246196 GN=MSMEG_1011 PE=3 SV=1
616	2105	I7FXF5|I7FXF5_MYCS2	345.86	68	68	253000000	17	17	26	Carbamidomethylation; Deamidation (NQ)	31011	Short-chain dehydrogenase/reductase SDR OS=Mycobacterium smegmatis (strain ATCC 700084 / mc(2)155) OX=246196 GN=MSMEI_0982 PE=3 SV=1
959	879	A0R2T2|A0R2T2_MYCS2	345.73	61	61	176000000	12	12	17	Carbamidomethylation; Deamidation (NQ)	34049	4-hydroxy-3-methylbut-2-enyl diphosphate reductase OS=Mycobacterium smegmatis (strain ATCC 700084 / mc(2)155) OX=246196 GN=ispH PE=3 SV=1
959	880	I7GDQ8|I7GDQ8_MYCS2	345.73	57	57	176000000	12	12	17	Carbamidomethylation; Deamidation (NQ)	36188	4-hydroxy-3-methylbut-2-enyl diphosphate reductase OS=Mycobacterium smegmatis (strain ATCC 700084 / mc(2)155) OX=246196 GN=ispH1 PE=3 SV=1
740	519	sp|O52200|DNAG_MYCS2	345.15	36	36	74300000	16	16	22	Carbamidomethylation; Deamidation (NQ)	69816	DNA primase OS=Mycobacterium smegmatis (strain ATCC 700084 / mc(2)155) OX=246196 GN=dnaG PE=3 SV=1
1030	1058	sp|A0QVH7|DXR_MYCS2	344.92	63	63	123000000	11	11	16	Carbamidomethylation; Deamidation (NQ)	41064	1-deoxy-D-xylulose 5-phosphate reductoisomerase OS=Mycobacterium smegmatis (strain ATCC 700084 / mc(2)155) OX=246196 GN=dxr PE=3 SV=1
1035	1407	I7GC18|I7GC18_MYCS2	344.91	61	61	175000000	11	11	16	Deamidation (NQ)	31064	Uncharacterized protein OS=Mycobacterium smegmatis (strain ATCC 700084 / mc(2)155) OX=246196 GN=MSMEI_3657 PE=4 SV=1
858	1658	I7F6M4|I7F6M4_MYCS2	344.9	72	72	196000000	12	12	20	Carbamidomethylation; Oxidation (M); Deamidation (NQ)	26647	Beta-lactamase-like protein OS=Mycobacterium smegmatis (strain ATCC 700084 / mc(2)155) OX=246196 GN=MSMEI_0760 PE=4 SV=1
858	1659	A0QQJ3|A0QQJ3_MYCS2	344.9	72	72	196000000	12	12	20	Carbamidomethylation; Oxidation (M); Deamidation (NQ)	26647	Metallo-beta-lactamase superfamily protein OS=Mycobacterium smegmatis (strain ATCC 700084 / mc(2)155) OX=246196 GN=MSMEG_0775 PE=4 SV=1
692	980	I7G6E6|I7G6E6_MYCS2	344.75	85	85	416000000	15	15	24	Oxidation (M)	21876	3-isopropylmalate dehydratase small subunit OS=Mycobacterium smegmatis (strain ATCC 700084 / mc(2)155) OX=246196 GN=leuD PE=3 SV=1
692	981	A0QUZ0|A0QUZ0_MYCS2	344.75	85	85	416000000	15	15	24	Oxidation (M)	21876	3-isopropylmalate dehydratase small subunit OS=Mycobacterium smegmatis (strain ATCC 700084 / mc(2)155) OX=246196 GN=leuD PE=3 SV=1
928	1245	sp|A0QSH3|Y1479_MYCS2	344.67	57	57	96700000	14	13	18	Carbamidomethylation; Oxidation (M)	32948	Putative S-adenosyl-L-methionine-dependent methyltransferase MSMEG_1479/MSMEI_1443 OS=Mycobacterium smegmatis (strain ATCC 700084 / mc(2)155) OX=246196 GN=MSMEG_1479 PE=3 SV=1
296	1795	A0R052|A0R052_MYCS2	344.66	22	22	1620000000	11	11	43	Deamidation (NQ)	60210	Ubiquinol-cytochrome c reductase cytochrome b subunit OS=Mycobacterium smegmatis (strain ATCC 700084 / mc(2)155) OX=246196 GN=MSMEG_4263 PE=1 SV=1
296	1796	I7FGS8|I7FGS8_MYCS2	344.66	22	22	1620000000	11	11	43	Deamidation (NQ)	60210	Ubiquinol-cytochrome C reductase QcrB OS=Mycobacterium smegmatis (strain ATCC 700084 / mc(2)155) OX=246196 GN=qcrB PE=1 SV=1
1188	2442	I7FWP0|I7FWP0_MYCS2	344.65	65	65	175000000	6	6	13	Carbamidomethylation; Oxidation (M); Deamidation (NQ)	21696	Glyoxalase/bleomycin resistance protein/dioxygenase OS=Mycobacterium smegmatis (strain ATCC 700084 / mc(2)155) OX=246196 GN=MSMEI_0591 PE=3 SV=1
1188	2443	A0QQ30|A0QQ30_MYCS2	344.65	65	65	175000000	6	6	13	Carbamidomethylation; Oxidation (M); Deamidation (NQ)	21696	Glyoxalase family protein OS=Mycobacterium smegmatis (strain ATCC 700084 / mc(2)155) OX=246196 GN=MSMEG_0608 PE=3 SV=1
971	1716	A0R4S3|A0R4S3_MYCS2	344.22	31	31	97400000	14	14	17	Carbamidomethylation	74781	ATP-dependent DNA helicase OS=Mycobacterium smegmatis (strain ATCC 700084 / mc(2)155) OX=246196 GN=MSMEG_5935 PE=4 SV=1
971	1717	I7GFW3|I7GFW3_MYCS2	344.22	31	31	97400000	14	14	17	Carbamidomethylation	74781	ATP-dependent DNA helicase RecQ OS=Mycobacterium smegmatis (strain ATCC 700084 / mc(2)155) OX=246196 GN=MSMEI_5776 PE=4 SV=1
966	736	sp|A0R191|IOLG_MYCS2	344.08	53	53	101000000	12	12	17	Carbamidomethylation; Deamidation (NQ)	36836	Inositol 2-dehydrogenase OS=Mycobacterium smegmatis (strain ATCC 700084 / mc(2)155) OX=246196 GN=iolG PE=3 SV=1
1026	2450	A0R3H8|A0R3H8_MYCS2	344.05	49	49	159000000	9	9	16	Carbamidomethylation	29471	Hydroxypyruvate isomerase putative OS=Mycobacterium smegmatis (strain ATCC 700084 / mc(2)155) OX=246196 GN=MSMEG_5478 PE=3 SV=1
1026	2451	I7GFD6|I7GFD6_MYCS2	344.05	49	49	159000000	9	9	16	Carbamidomethylation	29471	Hydroxypyruvate isomerase OS=Mycobacterium smegmatis (strain ATCC 700084 / mc(2)155) OX=246196 GN=MSMEI_5328 PE=3 SV=1
999	1235	A0QNZ6|A0QNZ6_MYCS2	343.75	58	58	206000000	11	11	16	Carbamidomethylation; Oxidation (M); Deamidation (NQ)	37812	RNA polymerase sigma factor OS=Mycobacterium smegmatis (strain ATCC 700084 / mc(2)155) OX=246196 GN=MSMEG_0219 PE=3 SV=1
999	1238	I7FCQ7|I7FCQ7_MYCS2	343.75	53	53	206000000	11	11	16	Carbamidomethylation; Oxidation (M); Deamidation (NQ)	40796	RNA polymerase sigma factor OS=Mycobacterium smegmatis (strain ATCC 700084 / mc(2)155) OX=246196 GN=sigG PE=3 SV=1
1405	6143	I7FCY6|I7FCY6_MYCS2	343.62	29	29	145000000	4	4	11	Deamidation (NQ)	11900	Protein translocase subunit yajC OS=Mycobacterium smegmatis (strain ATCC 700084 / mc(2)155) OX=246196 GN=MSMEI_2886 PE=4 SV=1
1405	6144	A0QWJ1|A0QWJ1_MYCS2	343.62	29	29	145000000	4	4	11	Deamidation (NQ)	11900	Preprotein translocase YajC subunit OS=Mycobacterium smegmatis (strain ATCC 700084 / mc(2)155) OX=246196 GN=yajC PE=4 SV=1
480	196	I7G0H9|I7G0H9_MYCS2	343.04	32	32	120000000	22	22	31	Carbamidomethylation	93722	Cell division FtsK/SpoIIIE OS=Mycobacterium smegmatis (strain ATCC 700084 / mc(2)155) OX=246196 GN=ftsK PE=3 SV=1
480	199	A0QVT6|A0QVT6_MYCS2	343.04	30	30	120000000	22	22	31	Carbamidomethylation	99229	DNA translocase FtsK OS=Mycobacterium smegmatis (strain ATCC 700084 / mc(2)155) OX=246196 GN=MSMEG_2690 PE=3 SV=1
1130	1529	A0R637|A0R637_MYCS2	343	49	49	287000000	9	9	14	Carbamidomethylation	29378	Uncharacterized protein OS=Mycobacterium smegmatis (strain ATCC 700084 / mc(2)155) OX=246196 GN=MSMEG_6412 PE=4 SV=1
1130	1530	I7FMW9|I7FMW9_MYCS2	343	49	49	287000000	9	9	14	Carbamidomethylation	29378	Uncharacterized protein OS=Mycobacterium smegmatis (strain ATCC 700084 / mc(2)155) OX=246196 GN=MSMEI_6244 PE=4 SV=1
691	1335	I7G3H9|I7G3H9_MYCS2	342.87	74	74	234000000	16	16	24	Carbamidomethylation	27010	Pseudouridine synthase OS=Mycobacterium smegmatis (strain ATCC 700084 / mc(2)155) OX=246196 GN=MSMEI_3650 PE=3 SV=1
691	1336	A0QYQ1|A0QYQ1_MYCS2	342.87	74	74	234000000	16	16	24	Carbamidomethylation	27010	Pseudouridine synthase OS=Mycobacterium smegmatis (strain ATCC 700084 / mc(2)155) OX=246196 GN=rluB PE=3 SV=1
962	1521	A0QTG7|A0QTG7_MYCS2	342.67	55	55	72300000	12	12	17	Deamidation (NQ)	37030	TobH protein OS=Mycobacterium smegmatis (strain ATCC 700084 / mc(2)155) OX=246196 GN=MSMEG_1835 PE=4 SV=1
1084	1846	I7FMW3|I7FMW3_MYCS2	342.52	61	61	78400000	8	8	15	Oxidation (M); Deamidation (NQ)	28288	Cof-like hydrolase OS=Mycobacterium smegmatis (strain ATCC 700084 / mc(2)155) OX=246196 GN=MSMEI_6239 PE=4 SV=1
1084	1847	A0R632|A0R632_MYCS2	342.52	61	61	78400000	8	8	15	Oxidation (M); Deamidation (NQ)	28288	Cof-like hydrolase OS=Mycobacterium smegmatis (strain ATCC 700084 / mc(2)155) OX=246196 GN=MSMEG_6407 PE=4 SV=1
567	889	A0R1E5|A0R1E5_MYCS2	342.44	50	50	284000000	21	21	28	Oxidation (M); Deamidation (NQ)	55342	Uncharacterized protein OS=Mycobacterium smegmatis (strain ATCC 700084 / mc(2)155) OX=246196 GN=MSMEG_4723 PE=4 SV=1
538	359	A0QVJ2|A0QVJ2_MYCS2	342.42	53	53	177000000	23	23	29	Carbamidomethylation	65926	Gnat-family protein acetyltransferase OS=Mycobacterium smegmatis (strain ATCC 700084 / mc(2)155) OX=246196 GN=MSMEG_2593 PE=4 SV=1
662	457	I7GFR3|I7GFR3_MYCS2	342.23	59	59	542000000	17	17	25	Carbamidomethylation; Oxidation (M)	38082	Phosphoribosylformylglycinamidine cyclo-ligase OS=Mycobacterium smegmatis (strain ATCC 700084 / mc(2)155) OX=246196 GN=purM PE=3 SV=1
662	458	A0R4D8|A0R4D8_MYCS2	342.23	59	59	542000000	17	17	25	Carbamidomethylation; Oxidation (M)	38082	Phosphoribosylformylglycinamidine cyclo-ligase OS=Mycobacterium smegmatis (strain ATCC 700084 / mc(2)155) OX=246196 GN=purM PE=3 SV=1
891	2125	I7FTU9|I7FTU9_MYCS2	342.01	38	38	184000000	11	11	19	Carbamidomethylation; Oxidation (M); Deamidation (NQ)	36693	Periplasmic binding protein/LacI transcriptional regulator OS=Mycobacterium smegmatis (strain ATCC 700084 / mc(2)155) OX=246196 GN=MSMEI_5860 PE=4 SV=1
891	2126	A0R506|A0R506_MYCS2	342.01	38	38	184000000	11	11	19	Carbamidomethylation; Oxidation (M); Deamidation (NQ)	36693	D-xylose-binding periplasmic protein OS=Mycobacterium smegmatis (strain ATCC 700084 / mc(2)155) OX=246196 GN=MSMEG_6020 PE=4 SV=1
791	918	I7FJ79|I7FJ79_MYCS2	341.99	68	68	217000000	16	16	21	Carbamidomethylation; Oxidation (M); Deamidation (NQ)	28921	Short-chain dehydrogenase/reductase SDR OS=Mycobacterium smegmatis (strain ATCC 700084 / mc(2)155) OX=246196 GN=MSMEI_4926 PE=3 SV=1
791	919	A0R2B5|A0R2B5_MYCS2	341.99	68	68	217000000	16	16	21	Carbamidomethylation; Oxidation (M); Deamidation (NQ)	28921	Short chain alcohol dehydrogenase OS=Mycobacterium smegmatis (strain ATCC 700084 / mc(2)155) OX=246196 GN=MSMEG_5053 PE=3 SV=1
1051	666	I7G5D8|I7G5D8_MYCS2	341.82	27	27	97800000	12	12	15	Carbamidomethylation	76909	DNA helicase OS=Mycobacterium smegmatis (strain ATCC 700084 / mc(2)155) OX=246196 GN=uvrD PE=3 SV=1
1345	2050	I7FTS0|I7FTS0_MYCS2	341.71	52	52	30900000	9	9	11	Carbamidomethylation; Deamidation (NQ)	40479	Acetyl-CoA acetyltransferase FadA5 OS=Mycobacterium smegmatis (strain ATCC 700084 / mc(2)155) OX=246196 GN=fadA5 PE=3 SV=1
1345	2051	A0R4Y4|A0R4Y4_MYCS2	341.71	52	52	30900000	9	9	11	Carbamidomethylation; Deamidation (NQ)	40479	Acetyl-CoA acetyltransferase OS=Mycobacterium smegmatis (strain ATCC 700084 / mc(2)155) OX=246196 GN=MSMEG_5996 PE=3 SV=1
723	1726	sp|A0QZ47|PSB_MYCS2	341.71	57	57	1030000000	13	13	23	Oxidation (M)	32131	Proteasome subunit beta OS=Mycobacterium smegmatis (strain ATCC 700084 / mc(2)155) OX=246196 GN=prcB PE=1 SV=2
1134	2079	I7GCB4|I7GCB4_MYCS2	341.59	32	32	99200000	10	10	14	Carbamidomethylation	55526	Amidohydrolase 3 OS=Mycobacterium smegmatis (strain ATCC 700084 / mc(2)155) OX=246196 GN=MSMEI_3771 PE=4 SV=1
1134	2080	A0QZ14|A0QZ14_MYCS2	341.59	32	32	99200000	10	10	14	Carbamidomethylation	55526	Amidohydrolase 3 OS=Mycobacterium smegmatis (strain ATCC 700084 / mc(2)155) OX=246196 GN=MSMEG_3861 PE=4 SV=1
1011	1549	A0QVC8|A0QVC8_MYCS2	341.36	46	46	154000000	11	11	16		33046	Glyoxylate reductase OS=Mycobacterium smegmatis (strain ATCC 700084 / mc(2)155) OX=246196 GN=MSMEG_2529 PE=3 SV=1
1011	1550	I7G083|I7G083_MYCS2	341.36	46	46	154000000	11	11	16		33046	D-isomer specific 2-hydroxyacid dehydrogenase NAD-binding protein OS=Mycobacterium smegmatis (strain ATCC 700084 / mc(2)155) OX=246196 GN=MSMEI_2469 PE=3 SV=1
909	643	I7FTV4|I7FTV4_MYCS2	341.35	35	35	196000000	16	16	18	Carbamidomethylation	69854	Acetoacetyl-CoA synthase OS=Mycobacterium smegmatis (strain ATCC 700084 / mc(2)155) OX=246196 GN=MSMEI_5865 PE=4 SV=1
909	644	A0R511|A0R511_MYCS2	341.35	35	35	196000000	16	16	18	Carbamidomethylation	69854	Acetoacetyl-CoA synthase OS=Mycobacterium smegmatis (strain ATCC 700084 / mc(2)155) OX=246196 GN=MSMEG_6024 PE=4 SV=1
794	1211	I7GD49|I7GD49_MYCS2	341.14	59	59	159000000	12	12	21	Carbamidomethylation; Deamidation (NQ)	34769	Cysteine synthase B OS=Mycobacterium smegmatis (strain ATCC 700084 / mc(2)155) OX=246196 GN=MSMEI_4778 PE=4 SV=1
794	1212	A0R1X2|A0R1X2_MYCS2	341.14	59	59	159000000	12	12	21	Carbamidomethylation; Deamidation (NQ)	34769	Cysteine synthase B OS=Mycobacterium smegmatis (strain ATCC 700084 / mc(2)155) OX=246196 GN=cysM PE=4 SV=1
1391	2176	A0QPD6|A0QPD6_MYCS2	340.72	34	34	66600000	7	7	11	Deamidation (NQ)	39155	Glycosyl hydrolase family protein 3 OS=Mycobacterium smegmatis (strain ATCC 700084 / mc(2)155) OX=246196 GN=MSMEG_0361 PE=1 SV=1
1391	2177	I7F5E6|I7F5E6_MYCS2	340.72	34	34	66600000	7	7	11	Deamidation (NQ)	39155	Uncharacterized protein OS=Mycobacterium smegmatis (strain ATCC 700084 / mc(2)155) OX=246196 GN=MSMEI_0354 PE=4 SV=1
1111	1226	I7FYG3|I7FYG3_MYCS2	340.54	64	64	142000000	12	12	14	Carbamidomethylation; Deamidation (NQ)	28295	Enoyl-CoA hydratase/isomerase OS=Mycobacterium smegmatis (strain ATCC 700084 / mc(2)155) OX=246196 GN=MSMEI_1554 PE=4 SV=1
1111	1227	A0QST4|A0QST4_MYCS2	340.54	64	64	142000000	12	12	14	Carbamidomethylation; Deamidation (NQ)	28295	Enoyl-CoA hydratase OS=Mycobacterium smegmatis (strain ATCC 700084 / mc(2)155) OX=246196 GN=MSMEG_1594 PE=1 SV=1
1034	1162	I7FVG4|I7FVG4_MYCS2	340.48	61	61	111000000	12	12	16	Carbamidomethylation; Deamidation (NQ)	29375	Short-chain dehydrogenase/reductase SDR OS=Mycobacterium smegmatis (strain ATCC 700084 / mc(2)155) OX=246196 GN=MSMEI_6482 PE=4 SV=1
1034	1163	A0R6T2|A0R6T2_MYCS2	340.48	61	61	111000000	12	12	16	Carbamidomethylation; Deamidation (NQ)	29375	Short chain dehydrogenase OS=Mycobacterium smegmatis (strain ATCC 700084 / mc(2)155) OX=246196 GN=MSMEG_6662 PE=4 SV=1
879	1562	I7GGK5|I7GGK5_MYCS2	340.2	38	38	57100000	11	11	19	Carbamidomethylation; Deamidation (NQ)	42464	Alcohol dehydrogenase GroES-like protein OS=Mycobacterium smegmatis (strain ATCC 700084 / mc(2)155) OX=246196 GN=MSMEI_6438 PE=3 SV=1
879	1563	A0R6N9|A0R6N9_MYCS2	340.2	38	38	57100000	11	11	19	Carbamidomethylation; Deamidation (NQ)	42464	S-(Hydroxymethyl)glutathione dehydrogenase OS=Mycobacterium smegmatis (strain ATCC 700084 / mc(2)155) OX=246196 GN=MSMEG_6616 PE=3 SV=1
813	559	A4ZHT8|A4ZHT8_MYCS2	340.18	46	46	88500000	18	18	20	Carbamidomethylation; Deamidation (NQ)	58130	Uncharacterized protein OS=Mycobacterium smegmatis (strain ATCC 700084 / mc(2)155) OX=246196 GN=MSMEG6504 PE=4 SV=1
813	560	I7GGJ1|I7GGJ1_MYCS2	340.18	46	46	88500000	18	18	20	Carbamidomethylation; Deamidation (NQ)	58130	Uncharacterized protein OS=Mycobacterium smegmatis (strain ATCC 700084 / mc(2)155) OX=246196 GN=MSMEI_6368 PE=4 SV=1
903	1449	I7G578|I7G578_MYCS2	340.15	65	65	87700000	13	13	18		33499	Uricase OS=Mycobacterium smegmatis (strain ATCC 700084 / mc(2)155) OX=246196 GN=MSMEI_1258 PE=3 SV=1
903	1450	A0QRZ8|A0QRZ8_MYCS2	340.15	65	65	87700000	13	13	18		33499	Uricase OS=Mycobacterium smegmatis (strain ATCC 700084 / mc(2)155) OX=246196 GN=MSMEG_1296 PE=3 SV=1
978	2183	I7G1M3|I7G1M3_MYCS2	340.1	31	31	312000000	9	9	17	Carbamidomethylation; Oxidation (M); Deamidation (NQ)	45719	Tryptophan synthase OS=Mycobacterium smegmatis (strain ATCC 700084 / mc(2)155) OX=246196 GN=MSMEI_3224 PE=3 SV=1
978	2184	A0QXI0|A0QXI0_MYCS2	340.1	31	31	312000000	9	9	17	Carbamidomethylation; Oxidation (M); Deamidation (NQ)	45719	Tryptophan synthase OS=Mycobacterium smegmatis (strain ATCC 700084 / mc(2)155) OX=246196 GN=MSMEG_3309 PE=3 SV=1
1277	1738	sp|A0R566|CYNT_MYCS2	339.98	54	54	138000000	11	11	12		21715	Carbonic anhydrase OS=Mycobacterium smegmatis (strain ATCC 700084 / mc(2)155) OX=246196 GN=cynT PE=1 SV=1
952	1568	I7GB92|I7GB92_MYCS2	339.45	77	77	174000000	12	12	17	Carbamidomethylation; Oxidation (M)	21707	Methyltransferase type 11 OS=Mycobacterium smegmatis (strain ATCC 700084 / mc(2)155) OX=246196 GN=MSMEI_3351 PE=4 SV=1
952	1569	A0QXU6|A0QXU6_MYCS2	339.45	77	77	174000000	12	12	17	Carbamidomethylation; Oxidation (M)	21707	SAM-dependent methyltransferase OS=Mycobacterium smegmatis (strain ATCC 700084 / mc(2)155) OX=246196 GN=MSMEG_3430 PE=4 SV=1
1422	2259	I7FLY6|I7FLY6_MYCS2	339.32	45	45	61300000	8	8	10	Oxidation (M)	25933	Trehalose 6-phosphate phosphatase OS=Mycobacterium smegmatis (strain ATCC 700084 / mc(2)155) OX=246196 GN=MSMEI_5882 PE=3 SV=1
1422	2260	A0R529|A0R529_MYCS2	339.32	45	45	61300000	8	8	10	Oxidation (M)	25933	Trehalose 6-phosphate phosphatase OS=Mycobacterium smegmatis (strain ATCC 700084 / mc(2)155) OX=246196 GN=otsB PE=3 SV=1
463	765	A0R0T8|A0R0T8_MYCS2	339.26	57	57	334000000	19	19	32	Carbamidomethylation; Oxidation (M); Deamidation (NQ)	40335	Chaperone protein DnaJ OS=Mycobacterium smegmatis (strain ATCC 700084 / mc(2)155) OX=246196 GN=dnaJ PE=3 SV=1
463	766	I7GCC0|I7GCC0_MYCS2	339.26	57	57	334000000	19	19	32	Carbamidomethylation; Oxidation (M); Deamidation (NQ)	40335	Chaperone protein DnaJ OS=Mycobacterium smegmatis (strain ATCC 700084 / mc(2)155) OX=246196 GN=dnaJ2 PE=3 SV=1
871	953	A0R6D7|A0R6D7_MYCS2	339.25	40	40	218000000	13	13	19		38961	Acyl-CoA dehydrogenase domain protein OS=Mycobacterium smegmatis (strain ATCC 700084 / mc(2)155) OX=246196 GN=MSMEG_6512 PE=3 SV=1
871	954	I7GFV4|I7GFV4_MYCS2	339.25	40	40	218000000	13	13	19		38961	Acyl-CoA dehydrogenase OS=Mycobacterium smegmatis (strain ATCC 700084 / mc(2)155) OX=246196 GN=MSMEI_6340 PE=3 SV=1
1300	2204	A0QP15|A0QP15_MYCS2	339.07	75	75	179000000	10	10	12		17430	O-acetylhomoserine/O-acetylserine sulfhydrylase OS=Mycobacterium smegmatis (strain ATCC 700084 / mc(2)155) OX=246196 GN=MSMEG_0238 PE=4 SV=1
1300	2205	I7FVU5|I7FVU5_MYCS2	339.07	75	75	179000000	10	10	12		17430	CoA binding domain protein OS=Mycobacterium smegmatis (strain ATCC 700084 / mc(2)155) OX=246196 GN=MSMEI_0231 PE=4 SV=1
1287	2185	A0R129|A0R129_MYCS2	339.01	61	61	144000000	10	10	12	Carbamidomethylation	24468	Putative conserved lipoprotein lpph OS=Mycobacterium smegmatis (strain ATCC 700084 / mc(2)155) OX=246196 GN=lppH PE=4 SV=1
1287	2191	I7G5L3|I7G5L3_MYCS2	339.01	41	41	144000000	10	10	12	Carbamidomethylation	35890	Uncharacterized protein OS=Mycobacterium smegmatis (strain ATCC 700084 / mc(2)155) OX=246196 GN=MSMEI_4483 PE=4 SV=1
1569	1662	sp|A0R075|LIPA_MYCS2	338.82	46	46	58000000	9	9	9	Carbamidomethylation	35412	Lipoyl synthase OS=Mycobacterium smegmatis (strain ATCC 700084 / mc(2)155) OX=246196 GN=lipA PE=3 SV=1
440	1084	A0QYU8|A0QYU8_MYCS2	338.71	70	70	1320000000	17	17	33	Carbamidomethylation; Oxidation (M); Deamidation (NQ)	22899	Translation initiation factor IF-3 OS=Mycobacterium smegmatis (strain ATCC 700084 / mc(2)155) OX=246196 GN=infC PE=3 SV=1
440	1085	I7GC56|I7GC56_MYCS2	338.71	51	51	1320000000	17	17	33	Carbamidomethylation; Oxidation (M); Deamidation (NQ)	30619	Translation initiation factor IF-3 OS=Mycobacterium smegmatis (strain ATCC 700084 / mc(2)155) OX=246196 GN=infC PE=3 SV=1
666	930	A0R0P8|A0R0P8_MYCS2	338.64	51	51	109000000	17	17	24	Carbamidomethylation; Oxidation (M); Deamidation (NQ)	48568	CalR5 protein OS=Mycobacterium smegmatis (strain ATCC 700084 / mc(2)155) OX=246196 GN=MSMEG_4463 PE=4 SV=1
666	931	I7FQ28|I7FQ28_MYCS2	338.64	51	51	109000000	17	17	24	Carbamidomethylation; Oxidation (M); Deamidation (NQ)	48568	CalR5 OS=Mycobacterium smegmatis (strain ATCC 700084 / mc(2)155) OX=246196 GN=MSMEI_4353 PE=4 SV=1
940	1983	I7G581|I7G581_MYCS2	338.37	53	53	132000000	12	12	18	Carbamidomethylation; Deamidation (NQ)	30032	Short-chain dehydrogenase/reductase SDR OS=Mycobacterium smegmatis (strain ATCC 700084 / mc(2)155) OX=246196 GN=MSMEI_1854 PE=4 SV=1
1211	3438	I7G7C4|I7G7C4_MYCS2	338.25	89	89	170000000	8	8	13	Carbamidomethylation	11037	Uncharacterized protein OS=Mycobacterium smegmatis (strain ATCC 700084 / mc(2)155) OX=246196 GN=MSMEI_5183 PE=4 SV=1
1211	3439	A0R336|A0R336_MYCS2	338.25	89	89	170000000	8	8	13	Carbamidomethylation	11037	Uncharacterized protein OS=Mycobacterium smegmatis (strain ATCC 700084 / mc(2)155) OX=246196 GN=MSMEG_5328 PE=4 SV=1
784	946	sp|A0R2E1|GLGC_MYCS2	338.21	53	53	119000000	11	11	21	Oxidation (M); Deamidation (NQ)	43908	Glucose-1-phosphate adenylyltransferase OS=Mycobacterium smegmatis (strain ATCC 700084 / mc(2)155) OX=246196 GN=glgC PE=3 SV=1
926	1692	A0R1B1|A0R1B1_MYCS2	338.02	61	61	154000000	9	9	18	Oxidation (M); Deamidation (NQ)	22806	Uncharacterized protein OS=Mycobacterium smegmatis (strain ATCC 700084 / mc(2)155) OX=246196 GN=MSMEG_4688 PE=4 SV=1
926	1693	I7G5T7|I7G5T7_MYCS2	338.02	61	61	154000000	9	9	18	Oxidation (M); Deamidation (NQ)	22806	DSBA oxidoreductase OS=Mycobacterium smegmatis (strain ATCC 700084 / mc(2)155) OX=246196 GN=MSMEI_4570 PE=4 SV=1
1033	1608	sp|A0QU88|NAGB_MYCS2	337.81	77	77	115000000	13	13	16	Carbamidomethylation; Deamidation (NQ)	28038	Glucosamine-6-phosphate deaminase OS=Mycobacterium smegmatis (strain ATCC 700084 / mc(2)155) OX=246196 GN=nagB PE=1 SV=1
968	1614	A0QR99|A0QR99_MYCS2	337.67	56	56	136000000	11	11	17	Carbamidomethylation; Deamidation (NQ)	36903	Periplasmic binding protein OS=Mycobacterium smegmatis (strain ATCC 700084 / mc(2)155) OX=246196 GN=MSMEG_1039 PE=4 SV=1
968	1615	I7FB07|I7FB07_MYCS2	337.67	56	56	136000000	11	11	17	Carbamidomethylation; Deamidation (NQ)	36903	FEIII-dicitrate-binding periplasmic lipoprotein FecB OS=Mycobacterium smegmatis (strain ATCC 700084 / mc(2)155) OX=246196 GN=MSMEI_1009 PE=4 SV=1
1039	2695	I7FI08|I7FI08_MYCS2	337.57	74	74	181000000	12	12	16	Deamidation (NQ)	18176	Uncharacterized protein OS=Mycobacterium smegmatis (strain ATCC 700084 / mc(2)155) OX=246196 GN=MSMEI_1937 PE=4 SV=1
1039	2696	A0QTV7|A0QTV7_MYCS2	337.57	74	74	181000000	12	12	16	Deamidation (NQ)	18176	Uncharacterized protein OS=Mycobacterium smegmatis (strain ATCC 700084 / mc(2)155) OX=246196 GN=MSMEG_1981 PE=4 SV=1
2110	3170	A0QX50|A0QX50_MYCS2	337.33	42	42	31700000	5	5	5	Carbamidomethylation	32352	L-asparaginase OS=Mycobacterium smegmatis (strain ATCC 700084 / mc(2)155) OX=246196 GN=MSMEG_3173 PE=4 SV=1
2110	3171	I7FDG6|I7FDG6_MYCS2	337.33	42	42	31700000	5	5	5	Carbamidomethylation	32352	L-asparaginase AnsA OS=Mycobacterium smegmatis (strain ATCC 700084 / mc(2)155) OX=246196 GN=ansA PE=4 SV=1
874	1274	I7FLM8|I7FLM8_MYCS2	337.29	49	49	199000000	15	15	19		43462	Acyl-CoA dehydrogenase OS=Mycobacterium smegmatis (strain ATCC 700084 / mc(2)155) OX=246196 GN=MSMEI_3175 PE=4 SV=1
874	1275	A0QXD2|A0QXD2_MYCS2	337.29	49	49	199000000	15	15	19		43462	Acyl-CoA dehydrogenase OS=Mycobacterium smegmatis (strain ATCC 700084 / mc(2)155) OX=246196 GN=MSMEG_3259 PE=4 SV=1
1029	3202	I7F8U3|I7F8U3_MYCS2	337.16	61	61	890000000	9	9	16	Oxidation (M); Deamidation (NQ)	13344	Protein glcG OS=Mycobacterium smegmatis (strain ATCC 700084 / mc(2)155) OX=246196 GN=MSMEI_1507 PE=4 SV=1
1029	3203	A0QSN8|A0QSN8_MYCS2	337.16	61	61	890000000	9	9	16	Oxidation (M); Deamidation (NQ)	13344	PduO protein OS=Mycobacterium smegmatis (strain ATCC 700084 / mc(2)155) OX=246196 GN=MSMEG_1544 PE=4 SV=1
1006	1239	I7GAT2|I7GAT2_MYCS2	336.76	71	71	115000000	13	13	16	Carbamidomethylation; Deamidation (NQ)	27249	ABC transporter ATP-binding protein OS=Mycobacterium smegmatis (strain ATCC 700084 / mc(2)155) OX=246196 GN=MSMEI_3155 PE=4 SV=1
1006	1240	A0QXB2|A0QXB2_MYCS2	336.76	68	68	115000000	13	13	16	Carbamidomethylation; Deamidation (NQ)	28377	ATP-binding protein OS=Mycobacterium smegmatis (strain ATCC 700084 / mc(2)155) OX=246196 GN=MSMEG_3237 PE=4 SV=1
1158	2270	A0QP88|A0QP88_MYCS2	336.72	64	64	159000000	10	10	14	Carbamidomethylation	21496	2-dehydro-3-deoxyphosphogluconate aldolase/4-hydroxy-2-oxoglutarate aldolase OS=Mycobacterium smegmatis (strain ATCC 700084 / mc(2)155) OX=246196 GN=eda PE=4 SV=1
1158	2271	I7G1K0|I7G1K0_MYCS2	336.72	64	64	159000000	10	10	14	Carbamidomethylation	21496	2-dehydro-3-deoxyphosphogluconate aldolase/4-hydroxy-2-oxoglutarate aldolase OS=Mycobacterium smegmatis (strain ATCC 700084 / mc(2)155) OX=246196 GN=MSMEI_0305 PE=4 SV=1
915	1090	A0R3R8|A0R3R8_MYCS2	336.68	50	50	201000000	12	12	18	Carbamidomethylation; Oxidation (M)	39573	ABC transporter ATP-binding protein OS=Mycobacterium smegmatis (strain ATCC 700084 / mc(2)155) OX=246196 GN=MSMEG_5571 PE=3 SV=1
915	1091	I7GEG9|I7GEG9_MYCS2	336.68	50	50	201000000	12	12	18	Carbamidomethylation; Oxidation (M)	39573	Sugar ABC transporter ATP-binding protein OS=Mycobacterium smegmatis (strain ATCC 700084 / mc(2)155) OX=246196 GN=MSMEI_5420 PE=3 SV=1
1160	2513	A0QT68|A0QT68_MYCS2	336.6	71	71	163000000	7	7	14		17192	Uncharacterized protein OS=Mycobacterium smegmatis (strain ATCC 700084 / mc(2)155) OX=246196 GN=MSMEG_1734 PE=4 SV=1
1160	2514	I7G4R1|I7G4R1_MYCS2	336.6	71	71	163000000	7	7	14		17192	Uncharacterized protein OS=Mycobacterium smegmatis (strain ATCC 700084 / mc(2)155) OX=246196 GN=MSMEI_1694 PE=4 SV=1
1136	2963	A0QQQ5|A0QQQ5_MYCS2	336.45	66	66	57600000	11	11	14	Carbamidomethylation	22494	ATP-dependent protease La (LON) domain subfamily protein OS=Mycobacterium smegmatis (strain ATCC 700084 / mc(2)155) OX=246196 GN=MSMEG_0839 PE=4 SV=1
1136	2964	I7F6T3|I7F6T3_MYCS2	336.45	66	66	57600000	11	11	14	Carbamidomethylation	22494	Peptidase S16 lon-like protein OS=Mycobacterium smegmatis (strain ATCC 700084 / mc(2)155) OX=246196 GN=MSMEI_0820 PE=4 SV=1
369	2255	sp|A0QSD0|RS10_MYCS2	336.23	88	88	3580000000	19	19	36	Carbamidomethylation; Oxidation (M); Deamidation (NQ)	11433	30S ribosomal protein S10 OS=Mycobacterium smegmatis (strain ATCC 700084 / mc(2)155) OX=246196 GN=rpsJ PE=1 SV=1
768	2577	sp|A0QWU8|LPRG_MYCS2	336.02	50	50	946000000	10	10	22	Deamidation (NQ)	24108	Lipoarabinomannan carrier protein LprG OS=Mycobacterium smegmatis (strain ATCC 700084 / mc(2)155) OX=246196 GN=lprG PE=3 SV=1
880	2933	I7GGS5|I7GGS5_MYCS2	335.62	93	93	882000000	10	10	19	Carbamidomethylation; Oxidation (M)	11623	Thioredoxin OS=Mycobacterium smegmatis (strain ATCC 700084 / mc(2)155) OX=246196 GN=trxA PE=3 SV=1
880	2934	A0R7J0|A0R7J0_MYCS2	335.62	93	93	882000000	10	10	19	Carbamidomethylation; Oxidation (M)	11623	Thioredoxin OS=Mycobacterium smegmatis (strain ATCC 700084 / mc(2)155) OX=246196 GN=trx PE=3 SV=1
905	1124	A0QX97|A0QX97_MYCS2	335.61	55	55	323000000	15	15	18	Carbamidomethylation	27074	Tryptophan synthase alpha chain OS=Mycobacterium smegmatis (strain ATCC 700084 / mc(2)155) OX=246196 GN=trpA PE=3 SV=1
905	1125	I7FLJ2|I7FLJ2_MYCS2	335.61	55	55	323000000	15	15	18	Carbamidomethylation	27074	Tryptophan synthase alpha chain OS=Mycobacterium smegmatis (strain ATCC 700084 / mc(2)155) OX=246196 GN=trpA PE=3 SV=1
1729	3099	I7FJ13|I7FJ13_MYCS2	335.33	47	47	69100000	6	6	8	Carbamidomethylation; Deamidation (NQ)	23037	Amino acid-binding ACT OS=Mycobacterium smegmatis (strain ATCC 700084 / mc(2)155) OX=246196 GN=MSMEI_2303 PE=4 SV=1
1729	3100	A0QUW8|A0QUW8_MYCS2	335.33	47	47	69100000	6	6	8	Carbamidomethylation; Deamidation (NQ)	23037	Amino acid-binding ACT OS=Mycobacterium smegmatis (strain ATCC 700084 / mc(2)155) OX=246196 GN=MSMEG_2363 PE=4 SV=1
1223	3446	A0R4H3|A0R4H3_MYCS2	335.29	52	52	452000000	6	6	13	Deamidation (NQ)	26473	Metallo-beta-lactamase superfamily protein OS=Mycobacterium smegmatis (strain ATCC 700084 / mc(2)155) OX=246196 GN=MSMEG_5834 PE=4 SV=1
1223	3448	I7GEX7|I7GEX7_MYCS2	335.29	48	48	452000000	6	6	13	Deamidation (NQ)	28355	Beta-lactamase-like protein OS=Mycobacterium smegmatis (strain ATCC 700084 / mc(2)155) OX=246196 GN=MSMEI_5676 PE=4 SV=1
1308	4160	I7F5E0|I7F5E0_MYCS2	335.26	89	89	187000000	6	6	12	Carbamidomethylation; Deamidation (NQ)	11053	Acetyltransferase-like protein OS=Mycobacterium smegmatis (strain ATCC 700084 / mc(2)155) OX=246196 GN=MSMEI_0349 PE=4 SV=1
902	2522	A0QW04|A0QW04_MYCS2	335.21	39	39	138000000	12	12	18		29227	Inositol-1-monophosphatase OS=Mycobacterium smegmatis (strain ATCC 700084 / mc(2)155) OX=246196 GN=MSMEG_2762 PE=4 SV=1
902	2523	I7FCA6|I7FCA6_MYCS2	335.21	39	39	138000000	12	12	18		29227	Inositol-1-monophosphatase OS=Mycobacterium smegmatis (strain ATCC 700084 / mc(2)155) OX=246196 GN=suhB PE=4 SV=1
1058	1573	I7GAQ2|I7GAQ2_MYCS2	335.08	16	16	98100000	12	12	15		116777	Integral membrane indolylacetylinositol arabinosyltransferase EmbB OS=Mycobacterium smegmatis (strain ATCC 700084 / mc(2)155) OX=246196 GN=embB PE=4 SV=1
1058	1574	A0R614|A0R614_MYCS2	335.08	16	16	98100000	12	12	15		116777	Probable arabinosyltransferase A OS=Mycobacterium smegmatis (strain ATCC 700084 / mc(2)155) OX=246196 GN=MSMEG_6389 PE=4 SV=1
972	978	I7GG20|I7GG20_MYCS2	334.99	40	40	130000000	16	16	17	Carbamidomethylation	47020	4-aminobutyrate aminotransferase OS=Mycobacterium smegmatis (strain ATCC 700084 / mc(2)155) OX=246196 GN=gabT PE=3 SV=1
972	979	A0R6V5|A0R6V5_MYCS2	334.99	40	40	130000000	16	16	17	Carbamidomethylation	47020	4-aminobutyrate transaminase OS=Mycobacterium smegmatis (strain ATCC 700084 / mc(2)155) OX=246196 GN=gabT PE=3 SV=1
609	500	sp|A0R7K1|DNAA_MYCS2	334.94	52	52	137000000	18	18	26	Carbamidomethylation; Oxidation (M)	56664	Chromosomal replication initiator protein DnaA OS=Mycobacterium smegmatis (strain ATCC 700084 / mc(2)155) OX=246196 GN=dnaA PE=2 SV=1
1065	2961	I7FJ85|I7FJ85_MYCS2	334.88	79	79	270000000	10	10	15	Deamidation (NQ)	12116	Nitrogen regulatory protein P-II OS=Mycobacterium smegmatis (strain ATCC 700084 / mc(2)155) OX=246196 GN=glnB PE=3 SV=1
1065	2962	A0QV28|A0QV28_MYCS2	334.88	79	79	270000000	10	10	15	Deamidation (NQ)	12116	Nitrogen regulatory protein P-II OS=Mycobacterium smegmatis (strain ATCC 700084 / mc(2)155) OX=246196 GN=MSMEG_2426 PE=3 SV=1
1043	2945	I7FD83|I7FD83_MYCS2	334.62	73	73	253000000	9	9	16	Carbamidomethylation; Deamidation (NQ)	16187	6 7-dimethyl-8-ribityllumazine synthase OS=Mycobacterium smegmatis (strain ATCC 700084 / mc(2)155) OX=246196 GN=ribH PE=3 SV=1
1043	2946	A0QWV1|A0QWV1_MYCS2	334.62	73	73	253000000	9	9	16	Carbamidomethylation; Deamidation (NQ)	16187	6 7-dimethyl-8-ribityllumazine synthase OS=Mycobacterium smegmatis (strain ATCC 700084 / mc(2)155) OX=246196 GN=ribE PE=3 SV=1
1250	2127	sp|A0QV16|COAD_MYCS2	334.53	87	87	158000000	9	9	12	Carbamidomethylation	17059	Phosphopantetheine adenylyltransferase OS=Mycobacterium smegmatis (strain ATCC 700084 / mc(2)155) OX=246196 GN=coaD PE=3 SV=1
808	2656	A0R650|A0R650_MYCS2	334.31	97	97	400000000	10	10	21	Carbamidomethylation; Oxidation (M); Deamidation (NQ)	12020	Rhodanese-like domain protein OS=Mycobacterium smegmatis (strain ATCC 700084 / mc(2)155) OX=246196 GN=MSMEG_6425 PE=4 SV=1
797	3758	sp|A0R150|RL27_MYCS2	333.9	68	68	2200000000	9	9	21		9231	50S ribosomal protein L27 OS=Mycobacterium smegmatis (strain ATCC 700084 / mc(2)155) OX=246196 GN=rpmA PE=1 SV=1
927	1987	sp|A0QWS1|PYRB_MYCS2	333.42	75	75	108000000	14	14	18	Deamidation (NQ)	34349	Aspartate carbamoyltransferase OS=Mycobacterium smegmatis (strain ATCC 700084 / mc(2)155) OX=246196 GN=pyrB PE=3 SV=1
1668	3894	A0QTF9|A0QTF9_MYCS2	333.29	43	43	29100000	7	7	8		31929	dTDP-RhA:a-D-GlcNAc-diphosphoryl polyprenol a-3-L-rhamnosyl transferase OS=Mycobacterium smegmatis (strain ATCC 700084 / mc(2)155) OX=246196 GN=MSMEG_1826 PE=4 SV=1
1668	3895	I7F9K4|I7F9K4_MYCS2	333.29	42	42	29100000	7	7	8		32696	dTDP-RHA:A-D-GlcNAc-diphosphoryl polyprenol-A-3-L-rhamnosyl transferase wbbL1 OS=Mycobacterium smegmatis (strain ATCC 700084 / mc(2)155) OX=246196 GN=wbbL1 PE=4 SV=1
1191	2631	A0QZ08|A0QZ08_MYCS2	332.74	35	35	189000000	6	6	13	Deamidation (NQ)	26008	Uncharacterized protein OS=Mycobacterium smegmatis (strain ATCC 700084 / mc(2)155) OX=246196 GN=MSMEG_3855 PE=4 SV=1
1191	2632	I7G3R2|I7G3R2_MYCS2	332.74	34	34	189000000	6	6	13	Deamidation (NQ)	26988	Uncharacterized protein OS=Mycobacterium smegmatis (strain ATCC 700084 / mc(2)155) OX=246196 GN=MSMEI_3764 PE=4 SV=1
1126	1746	A0QP47|A0QP47_MYCS2	332.73	52	52	117000000	12	12	14	Carbamidomethylation	37635	Aminoglycoside phosphotransferase OS=Mycobacterium smegmatis (strain ATCC 700084 / mc(2)155) OX=246196 GN=MSMEG_0270 PE=1 SV=1
1126	1747	I7G2S8|I7G2S8_MYCS2	332.73	52	52	117000000	12	12	14	Carbamidomethylation	37635	Aminoglycoside phosphotransferase OS=Mycobacterium smegmatis (strain ATCC 700084 / mc(2)155) OX=246196 GN=MSMEI_0263 PE=4 SV=1
854	2161	I7F6C2|I7F6C2_MYCS2	332.58	53	53	175000000	15	15	20	Carbamidomethylation	27344	Uncharacterized protein OS=Mycobacterium smegmatis (strain ATCC 700084 / mc(2)155) OX=246196 GN=MSMEI_0665 PE=4 SV=1
854	2162	A0QQA2|A0QQA2_MYCS2	332.58	53	53	175000000	15	15	20	Carbamidomethylation	27344	Uncharacterized protein OS=Mycobacterium smegmatis (strain ATCC 700084 / mc(2)155) OX=246196 GN=MSMEG_0682 PE=4 SV=1
856	1660	I7G9B6|I7G9B6_MYCS2	332.56	67	67	538000000	14	14	20		25206	Phenazine biosynthesis PhzC/PhzF protein OS=Mycobacterium smegmatis (strain ATCC 700084 / mc(2)155) OX=246196 GN=MSMEI_2676 PE=4 SV=1
856	1661	A0QVY9|A0QVY9_MYCS2	332.56	67	67	538000000	14	14	20		25206	Thymidylate synthase OS=Mycobacterium smegmatis (strain ATCC 700084 / mc(2)155) OX=246196 GN=MSMEG_2744 PE=4 SV=1
417	2044	A0QSG8|A0QSG8_MYCS2	332.54	69	69	2860000000	12	12	34	Oxidation (M); Deamidation (NQ)	15571	50S ribosomal protein L15 OS=Mycobacterium smegmatis (strain ATCC 700084 / mc(2)155) OX=246196 GN=rplO PE=1 SV=1
417	2045	I7G436|I7G436_MYCS2	332.54	69	69	2860000000	12	12	34	Oxidation (M); Deamidation (NQ)	15571	50S ribosomal protein L15 OS=Mycobacterium smegmatis (strain ATCC 700084 / mc(2)155) OX=246196 GN=rplO PE=1 SV=1
703	794	A0QU12|A0QU12_MYCS2	332.26	51	51	136000000	20	20	23	Carbamidomethylation; Deamidation (NQ)	58159	Monooxygenase flavin-binding family protein OS=Mycobacterium smegmatis (strain ATCC 700084 / mc(2)155) OX=246196 GN=MSMEG_2038 PE=4 SV=1
703	795	I7FI54|I7FI54_MYCS2	332.26	51	51	136000000	20	20	23	Carbamidomethylation; Deamidation (NQ)	58159	Flavin-binding monooxygenase OS=Mycobacterium smegmatis (strain ATCC 700084 / mc(2)155) OX=246196 GN=MSMEI_1992 PE=4 SV=1
1031	1561	sp|A0R5M7|EGTE_MYCS2	332.25	59	59	112000000	13	13	16	Carbamidomethylation; Deamidation (NQ)	39033	Probable hercynylcysteine sulfoxide lyase OS=Mycobacterium smegmatis (strain ATCC 700084 / mc(2)155) OX=246196 GN=egtE PE=3 SV=1
556	2053	sp|A0R082|GLNE_MYCS2	331.37	30	30	94400000	23	23	28	Deamidation (NQ)	109400	Bifunctional glutamine synthetase adenylyltransferase/adenylyl-removing enzyme OS=Mycobacterium smegmatis (strain ATCC 700084 / mc(2)155) OX=246196 GN=glnE PE=3 SV=1
693	1292	sp|A0R1W8|RNPH_MYCS2	331.29	62	62	503000000	14	14	24	Carbamidomethylation; Oxidation (M)	27384	Ribonuclease PH OS=Mycobacterium smegmatis (strain ATCC 700084 / mc(2)155) OX=246196 GN=rph PE=1 SV=1
1015	2178	A0R174|A0R174_MYCS2	331.1	39	39	70700000	11	11	16	Carbamidomethylation; Deamidation (NQ)	42640	Phytanoyl-CoA dioxygenase OS=Mycobacterium smegmatis (strain ATCC 700084 / mc(2)155) OX=246196 GN=MSMEG_4649 PE=4 SV=1
1015	2179	I7FHY4|I7FHY4_MYCS2	331.1	39	39	70700000	11	11	16	Carbamidomethylation; Deamidation (NQ)	42640	Phytanoyl-CoA dioxygenase OS=Mycobacterium smegmatis (strain ATCC 700084 / mc(2)155) OX=246196 GN=MSMEI_4531 PE=4 SV=1
1261	1522	A0R6J9|A0R6J9_MYCS2	330.63	55	55	41000000	11	11	12	Carbamidomethylation	44633	Beta-lactamase OS=Mycobacterium smegmatis (strain ATCC 700084 / mc(2)155) OX=246196 GN=MSMEG_6575 PE=4 SV=1
1261	1523	I7FV56|I7FV56_MYCS2	330.63	55	55	41000000	11	11	12	Carbamidomethylation	44633	Lipase LipE OS=Mycobacterium smegmatis (strain ATCC 700084 / mc(2)155) OX=246196 GN=est PE=4 SV=1
933	2609	A0QNY9|A0QNY9_MYCS2	330.42	95	95	236000000	11	11	18	Carbamidomethylation; Deamidation (NQ)	15300	Lyase OS=Mycobacterium smegmatis (strain ATCC 700084 / mc(2)155) OX=246196 GN=MSMEG_0212 PE=4 SV=1
933	2610	I7G1D3|I7G1D3_MYCS2	330.42	95	95	236000000	11	11	18	Carbamidomethylation; Deamidation (NQ)	15300	Glyoxalase/bleomycin resistance protein/dioxygenase OS=Mycobacterium smegmatis (strain ATCC 700084 / mc(2)155) OX=246196 GN=MSMEI_0205 PE=4 SV=1
1245	1427	A0QP34|A0QP34_MYCS2	330.06	38	38	84100000	11	11	12	Carbamidomethylation	55586	Acyl-CoA synthase OS=Mycobacterium smegmatis (strain ATCC 700084 / mc(2)155) OX=246196 GN=MSMEG_0257 PE=4 SV=1
1245	1428	I7G1G2|I7G1G2_MYCS2	330.06	38	38	84100000	11	11	12	Carbamidomethylation	55586	Fatty-acid-CoA ligase FadD4 OS=Mycobacterium smegmatis (strain ATCC 700084 / mc(2)155) OX=246196 GN=fadD4 PE=4 SV=1
1254	1599	A0QU92|A0QU92_MYCS2	330.06	61	61	179000000	7	7	12	Carbamidomethylation	21395	Dihydroxyacetone kinase L subunit OS=Mycobacterium smegmatis (strain ATCC 700084 / mc(2)155) OX=246196 GN=MSMEG_2122 PE=4 SV=1
1254	1600	I7FAG7|I7FAG7_MYCS2	330.06	61	61	179000000	7	7	12	Carbamidomethylation	21395	Dihydroxyacetone kinase subunit L OS=Mycobacterium smegmatis (strain ATCC 700084 / mc(2)155) OX=246196 GN=MSMEI_2074 PE=4 SV=1
1064	1753	A0QT52|A0QT52_MYCS2	329.78	66	66	172000000	11	11	15	Carbamidomethylation; Oxidation (M); Deamidation (NQ)	25202	L-ribulose-5-phosphate 4-epimerase UlaF OS=Mycobacterium smegmatis (strain ATCC 700084 / mc(2)155) OX=246196 GN=MSMEG_1714 PE=4 SV=1
1064	1754	I7G4P3|I7G4P3_MYCS2	329.78	66	66	172000000	11	11	15	Carbamidomethylation; Oxidation (M); Deamidation (NQ)	25202	L-ribulose-5-phosphate 4-epimerase OS=Mycobacterium smegmatis (strain ATCC 700084 / mc(2)155) OX=246196 GN=MSMEI_1674 PE=4 SV=1
929	2376	A0QVB6|A0QVB6_MYCS2	329.64	49	49	219000000	13	13	18	Carbamidomethylation	32408	Putative oxidoreductase OS=Mycobacterium smegmatis (strain ATCC 700084 / mc(2)155) OX=246196 GN=MSMEG_2516 PE=4 SV=1
929	2377	I7G6S5|I7G6S5_MYCS2	329.64	47	47	219000000	13	13	18	Carbamidomethylation	33560	Putative oxidoreductase OS=Mycobacterium smegmatis (strain ATCC 700084 / mc(2)155) OX=246196 GN=MSMEI_2458 PE=4 SV=1
1097	1838	sp|A0R525|KSHB_MYCS2	329.63	57	57	75600000	11	11	15	Carbamidomethylation; Deamidation (NQ)	37562	3-ketosteroid-9-alpha-monooxygenase ferredoxin reductase component OS=Mycobacterium smegmatis (strain ATCC 700084 / mc(2)155) OX=246196 GN=kshB PE=3 SV=1
386	2785	sp|A0R102|RS20_MYCS2	329.36	63	63	2280000000	13	13	36	Deamidation (NQ)	9533	30S ribosomal protein S20 OS=Mycobacterium smegmatis (strain ATCC 700084 / mc(2)155) OX=246196 GN=rpsT PE=1 SV=1
960	1101	A0QTW7|A0QTW7_MYCS2	329.29	59	59	50200000	15	15	17	Carbamidomethylation	41982	Isovaleryl-CoA dehydrogenase OS=Mycobacterium smegmatis (strain ATCC 700084 / mc(2)155) OX=246196 GN=MSMEG_1991 PE=1 SV=1
960	1102	I7FI16|I7FI16_MYCS2	329.29	59	59	50200000	15	15	17	Carbamidomethylation	41982	Acyl-CoA dehydrogenase FadE3 OS=Mycobacterium smegmatis (strain ATCC 700084 / mc(2)155) OX=246196 GN=fadE3 PE=3 SV=1
533	1133	I7F734|I7F734_MYCS2	329.26	53	53	460000000	18	18	29	Oxidation (M)	30681	3-hydroxybutyryl-CoA dehydrogenase FadB2 OS=Mycobacterium smegmatis (strain ATCC 700084 / mc(2)155) OX=246196 GN=fadB2 PE=4 SV=1
533	1134	A0QQX7|A0QQX7_MYCS2	329.26	53	53	460000000	18	18	29	Oxidation (M)	30681	3-hydroxybutyryl-CoA dehydrogenase OS=Mycobacterium smegmatis (strain ATCC 700084 / mc(2)155) OX=246196 GN=MSMEG_0912 PE=4 SV=1
614	614	A0R088|A0R088_MYCS2	329.17	69	69	603000000	14	14	26	Oxidation (M); Deamidation (NQ)	27315	Enoyl-CoA hydratase/isomerase OS=Mycobacterium smegmatis (strain ATCC 700084 / mc(2)155) OX=246196 GN=MSMEG_4299 PE=4 SV=1
614	615	I7FGX4|I7FGX4_MYCS2	329.17	69	69	603000000	14	14	26	Oxidation (M); Deamidation (NQ)	27315	Enoyl-CoA hydratase/isomerase OS=Mycobacterium smegmatis (strain ATCC 700084 / mc(2)155) OX=246196 GN=MSMEI_4198 PE=4 SV=1
948	535	A0QSU5|A0QSU5_MYCS2	329	40	40	66200000	14	14	17	Carbamidomethylation; Oxidation (M); Deamidation (NQ)	62880	FAD dependent oxidoreductase OS=Mycobacterium smegmatis (strain ATCC 700084 / mc(2)155) OX=246196 GN=MSMEG_1604 PE=4 SV=1
948	536	I7FGQ8|I7FGQ8_MYCS2	329	40	40	66200000	14	14	17	Carbamidomethylation; Oxidation (M); Deamidation (NQ)	62880	Cholesterol oxidase ChoD OS=Mycobacterium smegmatis (strain ATCC 700084 / mc(2)155) OX=246196 GN=choD PE=4 SV=1
1575	1340	A0R096|A0R096_MYCS2	328.98	48	48	79700000	8	8	9	Carbamidomethylation; Deamidation (NQ)	40037	GTP cyclohydrolase 1 type 2 homolog OS=Mycobacterium smegmatis (strain ATCC 700084 / mc(2)155) OX=246196 GN=MSMEG_4307 PE=3 SV=1
1575	1341	I7FPL7|I7FPL7_MYCS2	328.98	48	48	79700000	8	8	9	Carbamidomethylation; Deamidation (NQ)	40037	GTP cyclohydrolase 1 type 2 homolog OS=Mycobacterium smegmatis (strain ATCC 700084 / mc(2)155) OX=246196 GN=MSMEI_4206 PE=3 SV=1
1021	2706	A0QTS4|A0QTS4_MYCS2	328.65	58	58	84500000	13	13	16	Carbamidomethylation; Deamidation (NQ)	34139	NADH pyrophosphatase OS=Mycobacterium smegmatis (strain ATCC 700084 / mc(2)155) OX=246196 GN=MSMEG_1946 PE=4 SV=1
1021	2707	I7G5D5|I7G5D5_MYCS2	328.65	58	58	84500000	13	13	16	Carbamidomethylation; Deamidation (NQ)	34139	NADH pyrophosphatase NudC OS=Mycobacterium smegmatis (strain ATCC 700084 / mc(2)155) OX=246196 GN=nudC PE=4 SV=1
920	1695	A0R2B0|A0R2B0_MYCS2	328.65	58	58	224000000	12	12	18	Deamidation (NQ)	26261	Uncharacterized protein OS=Mycobacterium smegmatis (strain ATCC 700084 / mc(2)155) OX=246196 GN=MSMEG_5048 PE=4 SV=1
920	1696	I7FJ73|I7FJ73_MYCS2	328.65	58	58	224000000	12	12	18	Deamidation (NQ)	26261	Putative membrane protein OS=Mycobacterium smegmatis (strain ATCC 700084 / mc(2)155) OX=246196 GN=MSMEI_4921 PE=4 SV=1
667	1114	sp|A0QY28|CINAL_MYCS2	328.5	45	45	239000000	18	18	24	Carbamidomethylation; Deamidation (NQ)	45124	CinA-like protein OS=Mycobacterium smegmatis (strain ATCC 700084 / mc(2)155) OX=246196 GN=cinA PE=3 SV=2
993	1469	A0QPE0|A0QPE0_MYCS2	328.42	37	37	40200000	13	13	16	Deamidation (NQ)	66277	Uncharacterized protein OS=Mycobacterium smegmatis (strain ATCC 700084 / mc(2)155) OX=246196 GN=MSMEG_0365 PE=3 SV=1
993	1470	I7G2Z6|I7G2Z6_MYCS2	328.42	37	37	40200000	13	13	16	Deamidation (NQ)	66277	Uncharacterized protein OS=Mycobacterium smegmatis (strain ATCC 700084 / mc(2)155) OX=246196 GN=MSMEI_0358 PE=3 SV=1
729	2194	I7G7I0|I7G7I0_MYCS2	328.33	95	95	402000000	11	11	23	Oxidation (M); Deamidation (NQ)	16315	MaoC-like dehydratase OS=Mycobacterium smegmatis (strain ATCC 700084 / mc(2)155) OX=246196 GN=MSMEI_2149 PE=4 SV=1
729	2195	A0QUG7|A0QUG7_MYCS2	328.33	95	95	402000000	11	11	23	Oxidation (M); Deamidation (NQ)	16315	ZbpA protein OS=Mycobacterium smegmatis (strain ATCC 700084 / mc(2)155) OX=246196 GN=MSMEG_2201 PE=4 SV=1
781	1228	sp|A0R665|ETHA_MYCS2	328.31	40	40	191000000	18	18	21	Carbamidomethylation; Deamidation (NQ)	55099	FAD-containing monooxygenase EthA OS=Mycobacterium smegmatis (strain ATCC 700084 / mc(2)155) OX=246196 GN=ethA PE=3 SV=1
1506	2187	A0R565|A0R565_MYCS2	328.05	47	47	56500000	8	8	10	Carbamidomethylation; Deamidation (NQ)	26826	Uncharacterized protein OS=Mycobacterium smegmatis (strain ATCC 700084 / mc(2)155) OX=246196 GN=MSMEG_6081 PE=4 SV=1
958	1625	A0R742|A0R742_MYCS2	327.77	44	44	365000000	12	12	17	Carbamidomethylation; Oxidation (M); Deamidation (NQ)	38403	Homoserine O-acetyltransferase OS=Mycobacterium smegmatis (strain ATCC 700084 / mc(2)155) OX=246196 GN=MSMEG_6772 PE=3 SV=1
1089	3341	I7FDN1|I7FDN1_MYCS2	327.69	49	49	200000000	8	8	15	Deamidation (NQ)	29630	Sulfurtransferase OS=Mycobacterium smegmatis (strain ATCC 700084 / mc(2)155) OX=246196 GN=MSMEI_3156 PE=4 SV=1
1089	3342	A0QXB3|A0QXB3_MYCS2	327.69	49	49	200000000	8	8	15	Deamidation (NQ)	29630	3-mercaptopyruvate sulfurtransferase OS=Mycobacterium smegmatis (strain ATCC 700084 / mc(2)155) OX=246196 GN=MSMEG_3238 PE=4 SV=1
1193	3466	I7GCP7|I7GCP7_MYCS2	327.67	55	55	95400000	8	8	13		16721	Cytosine deaminase OS=Mycobacterium smegmatis (strain ATCC 700084 / mc(2)155) OX=246196 GN=MSMEI_4569 PE=4 SV=1
1193	3465	A0R1B0|A0R1B0_MYCS2	327.67	58	58	95400000	8	8	13		15830	Cytosine deaminase OS=Mycobacterium smegmatis (strain ATCC 700084 / mc(2)155) OX=246196 GN=MSMEG_4687 PE=4 SV=1
894	2232	A0QWU9|A0QWU9_MYCS2	327.56	50	50	228000000	10	10	19	Oxidation (M)	20810	Riboflavin synthase alpha subunit OS=Mycobacterium smegmatis (strain ATCC 700084 / mc(2)155) OX=246196 GN=ribE PE=4 SV=1
894	2233	I7FL60|I7FL60_MYCS2	327.56	50	50	228000000	10	10	19	Oxidation (M)	20810	Riboflavin synthase alpha chain OS=Mycobacterium smegmatis (strain ATCC 700084 / mc(2)155) OX=246196 GN=ribE PE=4 SV=1
1450	2081	I7FQW3|I7FQW3_MYCS2	327.42	37	37	70000000	7	7	10	Carbamidomethylation; Deamidation (NQ)	39680	Acetyl-CoA acetyltransferase OS=Mycobacterium smegmatis (strain ATCC 700084 / mc(2)155) OX=246196 GN=MSMEI_4709 PE=3 SV=1
1450	2082	A0R1Q1|A0R1Q1_MYCS2	327.42	37	37	70000000	7	7	10	Carbamidomethylation; Deamidation (NQ)	39680	Putative acyl-CoA dehydrogenase OS=Mycobacterium smegmatis (strain ATCC 700084 / mc(2)155) OX=246196 GN=MSMEG_4833 PE=3 SV=1
932	2782	A0R062|A0R062_MYCS2	327.36	45	45	140000000	10	10	18	Oxidation (M)	25653	Integral membrane protein OS=Mycobacterium smegmatis (strain ATCC 700084 / mc(2)155) OX=246196 GN=MSMEG_4273 PE=4 SV=1
932	2783	I7GD66|I7GD66_MYCS2	327.36	36	36	140000000	10	10	18	Oxidation (M)	31534	Conserved transmembrane protein OS=Mycobacterium smegmatis (strain ATCC 700084 / mc(2)155) OX=246196 GN=MSMEI_4172 PE=4 SV=1
1027	1978	A0QVI6|A0QVI6_MYCS2	327.31	47	47	296000000	12	12	16		31039	Methionine aminopeptidase OS=Mycobacterium smegmatis (strain ATCC 700084 / mc(2)155) OX=246196 GN=map PE=3 SV=1
1027	1979	I7FJS2|I7FJS2_MYCS2	327.31	47	47	296000000	12	12	16		31039	Methionine aminopeptidase OS=Mycobacterium smegmatis (strain ATCC 700084 / mc(2)155) OX=246196 GN=map PE=3 SV=1
1313	4386	sp|A0R215|RL31_MYCS2	327.3	72	72	1130000000	5	5	12	Carbamidomethylation; Deamidation (NQ)	8296	50S ribosomal protein L31 OS=Mycobacterium smegmatis (strain ATCC 700084 / mc(2)155) OX=246196 GN=rpmE PE=1 SV=1
973	1992	A0QTQ4|A0QTQ4_MYCS2	327.18	73	73	178000000	10	10	17	Carbamidomethylation	22365	Phosphoglycerate mutase family protein OS=Mycobacterium smegmatis (strain ATCC 700084 / mc(2)155) OX=246196 GN=MSMEG_1926 PE=4 SV=1
973	1993	I7FZ48|I7FZ48_MYCS2	327.18	73	73	178000000	10	10	17	Carbamidomethylation	22365	Putative phosphoglycerate mutase gpm2 OS=Mycobacterium smegmatis (strain ATCC 700084 / mc(2)155) OX=246196 GN=MSMEI_1885 PE=4 SV=1
1455	2301	A0QNJ4|A0QNJ4_MYCS2	326.61	34	34	104000000	7	7	10		43632	Ppe family protein OS=Mycobacterium smegmatis (strain ATCC 700084 / mc(2)155) OX=246196 GN=MSMEG_0064 PE=4 SV=1
1455	2302	I7FVG7|I7FVG7_MYCS2	326.61	34	34	104000000	7	7	10		43632	PPE family protein OS=Mycobacterium smegmatis (strain ATCC 700084 / mc(2)155) OX=246196 GN=ppe68 PE=4 SV=1
884	1298	I7GDA3|I7GDA3_MYCS2	326.49	50	50	89800000	12	12	19	Carbamidomethylation; Deamidation (NQ)	38803	Methyltransferase type 11 OS=Mycobacterium smegmatis (strain ATCC 700084 / mc(2)155) OX=246196 GN=MSMEI_4238 PE=4 SV=1
850	1259	A0QYH8|A0QYH8_MYCS2	326.27	41	41	132000000	16	16	20	Carbamidomethylation	51856	Oxidoreductase OS=Mycobacterium smegmatis (strain ATCC 700084 / mc(2)155) OX=246196 GN=MSMEG_3663 PE=4 SV=1
850	1492	I7GBV1|I7GBV1_MYCS2	326.27	40	40	132000000	16	16	20	Carbamidomethylation	52776	FAD dependent oxidoreductase OS=Mycobacterium smegmatis (strain ATCC 700084 / mc(2)155) OX=246196 GN=MSMEI_3576 PE=4 SV=1
714	1758	I7F7I0|I7F7I0_MYCS2	326.11	84	84	450000000	13	13	23	Carbamidomethylation; Oxidation (M); Deamidation (NQ)	16696	Uncharacterized protein OS=Mycobacterium smegmatis (strain ATCC 700084 / mc(2)155) OX=246196 GN=MSMEI_1045 PE=4 SV=1
714	1845	A0QRD5|A0QRD5_MYCS2	326.11	86	86	450000000	13	13	23	Carbamidomethylation; Oxidation (M); Deamidation (NQ)	16291	Uncharacterized protein OS=Mycobacterium smegmatis (strain ATCC 700084 / mc(2)155) OX=246196 GN=MSMEG_1077 PE=4 SV=1
855	1108	A0QUI9|A0QUI9_MYCS2	325.72	59	59	201000000	15	15	20	Carbamidomethylation; Deamidation (NQ)	27199	Transcriptional regulator TetR family protein OS=Mycobacterium smegmatis (strain ATCC 700084 / mc(2)155) OX=246196 GN=MSMEG_2225 PE=4 SV=1
855	1109	I7FZL5|I7FZL5_MYCS2	325.72	59	59	201000000	15	15	20	Carbamidomethylation; Deamidation (NQ)	27199	TetR family transcriptional regulator OS=Mycobacterium smegmatis (strain ATCC 700084 / mc(2)155) OX=246196 GN=MSMEI_2172 PE=4 SV=1
861	3674	sp|A0QNJ5|ESXB_MYCS2	325.7	99	99	1100000000	6	6	20	Oxidation (M); Deamidation (NQ)	10225	ESAT-6-like protein EsxB OS=Mycobacterium smegmatis (strain ATCC 700084 / mc(2)155) OX=246196 GN=esxB PE=1 SV=1
1025	2074	I7G6M0|I7G6M0_MYCS2	325.58	64	64	141000000	11	11	16	Carbamidomethylation; Deamidation (NQ)	25144	Dienelactone hydrolase OS=Mycobacterium smegmatis (strain ATCC 700084 / mc(2)155) OX=246196 GN=MSMEI_2383 PE=4 SV=1
1025	2075	A0QV46|A0QV46_MYCS2	325.58	64	64	141000000	11	11	16	Carbamidomethylation; Deamidation (NQ)	25144	Dienelactone hydrolase family protein OS=Mycobacterium smegmatis (strain ATCC 700084 / mc(2)155) OX=246196 GN=MSMEG_2444 PE=4 SV=1
1324	1507	A0QXC4|A0QXC4_MYCS2	325.34	56	56	76400000	9	9	11	Carbamidomethylation	27198	Branched-chain amino acid ABC transporter ATP-binding protein OS=Mycobacterium smegmatis (strain ATCC 700084 / mc(2)155) OX=246196 GN=MSMEG_3251 PE=4 SV=1
1324	1506	I7G8W3|I7G8W3_MYCS2	325.34	58	58	76400000	9	9	11	Carbamidomethylation	26110	Branched-chain amino acid ABC transporter OS=Mycobacterium smegmatis (strain ATCC 700084 / mc(2)155) OX=246196 GN=MSMEI_3168 PE=4 SV=1
611	763	I7G2E5|I7G2E5_MYCS2	325.27	32	32	120000000	19	19	26	Carbamidomethylation	81028	Uncharacterized protein OS=Mycobacterium smegmatis (strain ATCC 700084 / mc(2)155) OX=246196 GN=MSMEI_0062 PE=4 SV=1
611	764	A0QNJ1|A0QNJ1_MYCS2	325.27	32	32	120000000	19	19	26	Carbamidomethylation	81028	Ftsk/spoiiie family protein OS=Mycobacterium smegmatis (strain ATCC 700084 / mc(2)155) OX=246196 GN=MSMEG_0061 PE=4 SV=1
381	2242	sp|A0QSD8|RL16_MYCS2	325.27	75	75	2540000000	13	13	36	Deamidation (NQ)	15742	50S ribosomal protein L16 OS=Mycobacterium smegmatis (strain ATCC 700084 / mc(2)155) OX=246196 GN=rplP PE=1 SV=1
626	2299	I7FI37|I7FI37_MYCS2	324.98	49	49	435000000	15	15	26	Carbamidomethylation; Oxidation (M)	38934	Pyruvate dehydrogenase E1 component (Beta subunit) PdhB OS=Mycobacterium smegmatis (strain ATCC 700084 / mc(2)155) OX=246196 GN=MSMEI_4594 PE=4 SV=1
626	2300	A0R1D3|A0R1D3_MYCS2	324.98	49	49	435000000	15	15	26	Carbamidomethylation; Oxidation (M)	38934	Pyruvate dehydrogenase E1 component subunit beta OS=Mycobacterium smegmatis (strain ATCC 700084 / mc(2)155) OX=246196 GN=MSMEG_4711 PE=4 SV=1
900	3459	sp|A0QSD3|RL23_MYCS2	324.3	74	74	2440000000	9	9	19	Deamidation (NQ)	11028	50S ribosomal protein L23 OS=Mycobacterium smegmatis (strain ATCC 700084 / mc(2)155) OX=246196 GN=rplW PE=1 SV=1
935	3034	I7GEN9|I7GEN9_MYCS2	324.23	79	79	695000000	6	6	18	Oxidation (M)	12019	Cupin 2 conserved barrel domain protein OS=Mycobacterium smegmatis (strain ATCC 700084 / mc(2)155) OX=246196 GN=MSMEI_5556 PE=4 SV=1
935	3035	A0R452|A0R452_MYCS2	324.23	77	77	695000000	6	6	18	Oxidation (M)	12362	Cupin domain protein OS=Mycobacterium smegmatis (strain ATCC 700084 / mc(2)155) OX=246196 GN=MSMEG_5707 PE=4 SV=1
954	617	A0QW29|A0QW29_MYCS2	323.71	50	50	120000000	16	16	17	Carbamidomethylation	54608	Hydrolase alpha/beta fold family protein OS=Mycobacterium smegmatis (strain ATCC 700084 / mc(2)155) OX=246196 GN=MSMEG_2786 PE=4 SV=1
954	561	I7FCD6|I7FCD6_MYCS2	323.71	49	49	120000000	16	16	17	Carbamidomethylation	55459	Putative secreted protease OS=Mycobacterium smegmatis (strain ATCC 700084 / mc(2)155) OX=246196 GN=MSMEI_2717 PE=4 SV=1
1085	1564	sp|A0R2I7|MSHB_MYCS2	323.61	46	46	112000000	9	9	15	Carbamidomethylation; Deamidation (NQ)	30819	1D-myo-inositol 2-acetamido-2-deoxy-alpha-D-glucopyranoside deacetylase OS=Mycobacterium smegmatis (strain ATCC 700084 / mc(2)155) OX=246196 GN=mshB PE=3 SV=1
1079	2218	A0R6A6|A0R6A6_MYCS2	323.15	65	65	150000000	10	10	15	Carbamidomethylation	24048	Secreted protein OS=Mycobacterium smegmatis (strain ATCC 700084 / mc(2)155) OX=246196 GN=MSMEG_6482 PE=4 SV=1
687	2626	sp|A0QZ11|RBPA_MYCS2	323.02	82	82	544000000	13	13	24	Carbamidomethylation; Deamidation (NQ)	13057	RNA polymerase-binding protein RbpA OS=Mycobacterium smegmatis (strain ATCC 700084 / mc(2)155) OX=246196 GN=rbpA PE=1 SV=2
1666	3427	I7GCP3|I7GCP3_MYCS2	322.78	41	41	25000000	8	8	8	Carbamidomethylation	46254	Amidase hydantoinase/carbamoylase OS=Mycobacterium smegmatis (strain ATCC 700084 / mc(2)155) OX=246196 GN=MSMEI_3921 PE=4 SV=1
1666	3428	A0QZG2|A0QZG2_MYCS2	322.78	41	41	25000000	8	8	8	Carbamidomethylation	46254	N-carbamoyl-L-amino acid amidohydrolase OS=Mycobacterium smegmatis (strain ATCC 700084 / mc(2)155) OX=246196 GN=MSMEG_4014 PE=4 SV=1
833	1328	sp|A0QVM3|RIMP_MYCS2	322.47	82	82	301000000	14	14	20		19344	Ribosome maturation factor RimP OS=Mycobacterium smegmatis (strain ATCC 700084 / mc(2)155) OX=246196 GN=rimP PE=1 SV=1
1104	2072	I7FMA8|I7FMA8_MYCS2	322.02	26	26	94700000	12	12	14		65462	D-amino acid aminohydrolase OS=Mycobacterium smegmatis (strain ATCC 700084 / mc(2)155) OX=246196 GN=MSMEI_5982 PE=4 SV=1
1104	2073	A0R5C4|A0R5C4_MYCS2	322.02	26	26	94700000	12	12	14		65462	N-acyl-D-glutamate amidohydrolase OS=Mycobacterium smegmatis (strain ATCC 700084 / mc(2)155) OX=246196 GN=MSMEG_6141 PE=4 SV=1
1151	2488	I7GG03|I7GG03_MYCS2	322	58	58	115000000	11	11	14	Deamidation (NQ)	22509	Transcriptional regulator TetR family OS=Mycobacterium smegmatis (strain ATCC 700084 / mc(2)155) OX=246196 GN=MSMEI_6450 PE=4 SV=1
1151	2489	A0R6P9|A0R6P9_MYCS2	322	58	58	115000000	11	11	14	Deamidation (NQ)	22509	Transcriptional regulator TetR family protein OS=Mycobacterium smegmatis (strain ATCC 700084 / mc(2)155) OX=246196 GN=MSMEG_6628 PE=4 SV=1
1665	1972	A0QS70|A0QS70_MYCS2	321.92	60	60	34400000	8	8	8	Deamidation (NQ)	26630	ABC transporter ATP-binding protein OS=Mycobacterium smegmatis (strain ATCC 700084 / mc(2)155) OX=246196 GN=MSMEG_1372 PE=4 SV=1
1665	1973	I7G3Q6|I7G3Q6_MYCS2	321.92	60	60	34400000	8	8	8	Deamidation (NQ)	26630	Sugar ABC transporter ATP binding protein OS=Mycobacterium smegmatis (strain ATCC 700084 / mc(2)155) OX=246196 GN=MSMEI_1333 PE=4 SV=1
877	1486	I7GFM6|I7GFM6_MYCS2	321.73	49	49	163000000	14	14	19	Carbamidomethylation	38160	Glutathione S-transferase OS=Mycobacterium smegmatis (strain ATCC 700084 / mc(2)155) OX=246196 GN=MSMEI_5544 PE=4 SV=1
115	1870	A0QSG5|A0QSG5_MYCS2	321.68	86	86	2800000000	13	13	72	Deamidation (NQ)	13684	50S ribosomal protein L18 OS=Mycobacterium smegmatis (strain ATCC 700084 / mc(2)155) OX=246196 GN=rplR PE=1 SV=1
115	1871	I7FGD9|I7FGD9_MYCS2	321.68	86	86	2800000000	13	13	72	Deamidation (NQ)	13684	50S ribosomal protein L18 OS=Mycobacterium smegmatis (strain ATCC 700084 / mc(2)155) OX=246196 GN=rplR PE=1 SV=1
1087	2516	A0R0A1|A0R0A1_MYCS2	321.68	73	73	1140000000	8	8	15	Deamidation (NQ)	14926	Glyoxalase/bleomycin resistance protein/dioxygenase OS=Mycobacterium smegmatis (strain ATCC 700084 / mc(2)155) OX=246196 GN=MSMEG_4313 PE=4 SV=1
1290	1594	A0QYQ0|A0QYQ0_MYCS2	321.62	67	67	110000000	10	10	12		23536	Cytidylate kinase OS=Mycobacterium smegmatis (strain ATCC 700084 / mc(2)155) OX=246196 GN=cmk PE=1 SV=1
1290	1595	I7GAD0|I7GAD0_MYCS2	321.62	67	67	110000000	10	10	12		23536	Cytidylate kinase OS=Mycobacterium smegmatis (strain ATCC 700084 / mc(2)155) OX=246196 GN=cmk PE=3 SV=1
1349	2339	A0R4C4|A0R4C4_MYCS2	321.41	70	70	41200000	9	9	11		27893	Transcriptional regulatory protein OS=Mycobacterium smegmatis (strain ATCC 700084 / mc(2)155) OX=246196 GN=MSMEG_5784 PE=4 SV=1
1207	1844	sp|A0QWJ5|APT_MYCS2	321.36	75	75	70600000	11	11	13		18385	Adenine phosphoribosyltransferase OS=Mycobacterium smegmatis (strain ATCC 700084 / mc(2)155) OX=246196 GN=apt PE=1 SV=1
1383	2520	I7GFU4|I7GFU4_MYCS2	321.35	51	51	165000000	9	9	11		30369	6-phosphogluconate dehydrogenase NAD-binding protein OS=Mycobacterium smegmatis (strain ATCC 700084 / mc(2)155) OX=246196 GN=MSMEI_5725 PE=4 SV=1
1383	2521	A0R4M2|A0R4M2_MYCS2	321.35	51	51	165000000	9	9	11		30369	3-hydroxyisobutyrate dehydrogenase family protein OS=Mycobacterium smegmatis (strain ATCC 700084 / mc(2)155) OX=246196 GN=MSMEG_5884 PE=4 SV=1
502	2304	sp|A0QSD9|RL29_MYCS2	321.35	86	86	1390000000	16	16	31	Oxidation (M)	8778	50S ribosomal protein L29 OS=Mycobacterium smegmatis (strain ATCC 700084 / mc(2)155) OX=246196 GN=rpmC PE=1 SV=1
885	1253	A0R5J6|A0R5J6_MYCS2	321.33	73	73	106000000	12	12	19		26146	Uncharacterized protein OS=Mycobacterium smegmatis (strain ATCC 700084 / mc(2)155) OX=246196 GN=MSMEG_6215 PE=4 SV=1
885	1254	I7FMF7|I7FMF7_MYCS2	321.33	73	73	106000000	12	12	19		26146	Uncharacterized protein OS=Mycobacterium smegmatis (strain ATCC 700084 / mc(2)155) OX=246196 GN=MSMEI_6054 PE=4 SV=1
1311	4080	sp|A0QYG3|GCSH_MYCS2	321.14	60	60	681000000	5	5	12	Deamidation (NQ)	13840	Glycine cleavage system H protein OS=Mycobacterium smegmatis (strain ATCC 700084 / mc(2)155) OX=246196 GN=gcvH PE=1 SV=1
867	865	I7G0N1|I7G0N1_MYCS2	320.91	56	56	179000000	16	16	19	Carbamidomethylation	37149	ATP/GTP-binding integral membrane protein OS=Mycobacterium smegmatis (strain ATCC 700084 / mc(2)155) OX=246196 GN=MSMEI_2719 PE=4 SV=1
867	866	A0QW31|A0QW31_MYCS2	320.91	56	56	179000000	16	16	19	Carbamidomethylation	37149	ATP/GTP-binding integral membrane protein OS=Mycobacterium smegmatis (strain ATCC 700084 / mc(2)155) OX=246196 GN=MSMEG_2788 PE=4 SV=1
1691	2877	I7GFH4|I7GFH4_MYCS2	320.62	54	54	42300000	8	8	8	Carbamidomethylation	25856	Uncharacterized protein OS=Mycobacterium smegmatis (strain ATCC 700084 / mc(2)155) OX=246196 GN=MSMEI_6019 PE=4 SV=1
1187	2032	A0R5Y9|A0R5Y9_MYCS2	320.58	39	39	89300000	10	10	13	Deamidation (NQ)	41905	Cysteine desulfurase family protein OS=Mycobacterium smegmatis (strain ATCC 700084 / mc(2)155) OX=246196 GN=MSMEG_6363 PE=4 SV=1
1187	2033	I7GAN2|I7GAN2_MYCS2	320.58	39	39	89300000	10	10	13	Deamidation (NQ)	41905	Putative aminotransferase/cysteine desulfurase OS=Mycobacterium smegmatis (strain ATCC 700084 / mc(2)155) OX=246196 GN=MSMEI_6196 PE=4 SV=1
1083	2222	sp|A0QW08|DUT_MYCS2	320.56	94	94	251000000	10	10	15		15935	Deoxyuridine 5'-triphosphate nucleotidohydrolase OS=Mycobacterium smegmatis (strain ATCC 700084 / mc(2)155) OX=246196 GN=dut PE=1 SV=1
1115	2316	sp|A0QQK1|ACKA_MYCS2	320.27	40	40	50700000	11	11	14		40116	Acetate kinase OS=Mycobacterium smegmatis (strain ATCC 700084 / mc(2)155) OX=246196 GN=ackA PE=1 SV=1
1164	741	I7F4T1|I7F4T1_MYCS2	319.93	38	38	51800000	13	13	13	Carbamidomethylation	60777	Oxalyl-CoA decarboxylase OxcA OS=Mycobacterium smegmatis (strain ATCC 700084 / mc(2)155) OX=246196 GN=oxcA PE=3 SV=1
1164	742	A0QNT5|A0QNT5_MYCS2	319.93	38	38	51800000	13	13	13	Carbamidomethylation	60777	Oxalyl-CoA decarboxylase OS=Mycobacterium smegmatis (strain ATCC 700084 / mc(2)155) OX=246196 GN=MSMEG_0157 PE=3 SV=1
758	1910	I7FI20|I7FI20_MYCS2	319.85	64	64	305000000	14	14	22	Oxidation (M); Deamidation (NQ)	30483	N5 N10-methylenetetrahydromethanopterin reductase-related protein OS=Mycobacterium smegmatis (strain ATCC 700084 / mc(2)155) OX=246196 GN=MSMEI_1952 PE=4 SV=1
758	1911	A0QTX2|A0QTX2_MYCS2	319.85	62	62	305000000	14	14	22	Oxidation (M); Deamidation (NQ)	31609	N5 N10-methylenetetrahydromethanopterin reductase-related protein OS=Mycobacterium smegmatis (strain ATCC 700084 / mc(2)155) OX=246196 GN=MSMEG_1996 PE=4 SV=1
825	3348	I7GEL4|I7GEL4_MYCS2	319.75	77	77	135000000	12	12	20	Carbamidomethylation	9816	Uncharacterized protein OS=Mycobacterium smegmatis (strain ATCC 700084 / mc(2)155) OX=246196 GN=MSMEI_5516 PE=4 SV=1
825	3349	A0R411|A0R411_MYCS2	319.75	77	77	135000000	12	12	20	Carbamidomethylation	9816	Uncharacterized protein OS=Mycobacterium smegmatis (strain ATCC 700084 / mc(2)155) OX=246196 GN=MSMEG_5666 PE=4 SV=1
1070	1473	A0R4M3|A0R4M3_MYCS2	319.62	58	58	101000000	11	11	15	Carbamidomethylation; Oxidation (M)	28813	Short chain dehydrogenase OS=Mycobacterium smegmatis (strain ATCC 700084 / mc(2)155) OX=246196 GN=MSMEG_5885 PE=4 SV=1
1070	1474	I7FLH0|I7FLH0_MYCS2	319.62	58	58	101000000	11	11	15	Carbamidomethylation; Oxidation (M)	28813	Short-chain dehydrogenase/reductase SDR OS=Mycobacterium smegmatis (strain ATCC 700084 / mc(2)155) OX=246196 GN=MSMEI_5726 PE=4 SV=1
834	1401	I7G2J9|I7G2J9_MYCS2	319.56	50	50	148000000	14	14	20	Deamidation (NQ)	29788	Mosc domain protein OS=Mycobacterium smegmatis (strain ATCC 700084 / mc(2)155) OX=246196 GN=MSMEI_0143 PE=4 SV=1
834	1402	A0QNS4|A0QNS4_MYCS2	319.56	50	50	148000000	14	14	20	Deamidation (NQ)	29788	Mosc domain protein OS=Mycobacterium smegmatis (strain ATCC 700084 / mc(2)155) OX=246196 GN=MSMEG_0146 PE=4 SV=1
1461	6769	I7FVH5|I7FVH5_MYCS2	319.47	75	75	107000000	6	6	10	Carbamidomethylation	18023	Uncharacterized protein OS=Mycobacterium smegmatis (strain ATCC 700084 / mc(2)155) OX=246196 GN=MSMEI_6497 PE=4 SV=1
1461	6770	A0R6U7|A0R6U7_MYCS2	319.47	75	75	107000000	6	6	10	Carbamidomethylation	18023	Uncharacterized protein OS=Mycobacterium smegmatis (strain ATCC 700084 / mc(2)155) OX=246196 GN=MSMEG_6678 PE=4 SV=1
1096	1760	A0QWX1|A0QWX1_MYCS2	319.42	58	58	74700000	10	10	15	Oxidation (M); Deamidation (NQ)	38493	Oxidoreductase zinc-binding dehydrogenase family protein OS=Mycobacterium smegmatis (strain ATCC 700084 / mc(2)155) OX=246196 GN=MSMEG_3094 PE=3 SV=1
1279	2567	I7G4W9|I7G4W9_MYCS2	319.3	67	67	477000000	6	6	12	Oxidation (M)	15628	Uncharacterized protein OS=Mycobacterium smegmatis (strain ATCC 700084 / mc(2)155) OX=246196 GN=MSMEI_4221 PE=4 SV=1
1279	2568	A0R0A8|A0R0A8_MYCS2	319.3	67	67	477000000	6	6	12	Oxidation (M)	15628	Uncharacterized protein OS=Mycobacterium smegmatis (strain ATCC 700084 / mc(2)155) OX=246196 GN=MSMEG_4321 PE=4 SV=1
899	2595	A0QYV0|A0QYV0_MYCS2	319.03	99	99	200000000	11	11	19	Deamidation (NQ)	12537	Uncharacterized protein OS=Mycobacterium smegmatis (strain ATCC 700084 / mc(2)155) OX=246196 GN=MSMEG_3795 PE=4 SV=1
899	2596	I7FFD0|I7FFD0_MYCS2	319.03	99	99	200000000	11	11	19	Deamidation (NQ)	12537	Uncharacterized protein OS=Mycobacterium smegmatis (strain ATCC 700084 / mc(2)155) OX=246196 GN=MSMEI_3706 PE=4 SV=1
887	1570	I7G4Y0|I7G4Y0_MYCS2	318.96	58	58	287000000	12	12	19	Carbamidomethylation; Oxidation (M)	27885	Alternate RNA polymerase sigma factor Sigf OS=Mycobacterium smegmatis (strain ATCC 700084 / mc(2)155) OX=246196 GN=sigF PE=3 SV=1
887	1571	A0QTD8|A0QTD8_MYCS2	318.96	58	58	287000000	12	12	19	Carbamidomethylation; Oxidation (M)	27885	RNA polymerase sigma-F factor OS=Mycobacterium smegmatis (strain ATCC 700084 / mc(2)155) OX=246196 GN=MSMEG_1804 PE=3 SV=1
1681	2981	A0QPW1|A0QPW1_MYCS2	318.91	42	42	36400000	7	7	8	Deamidation (NQ)	17767	Regulatory protein MarR OS=Mycobacterium smegmatis (strain ATCC 700084 / mc(2)155) OX=246196 GN=MSMEG_0538 PE=4 SV=1
1681	2982	I7G3G2|I7G3G2_MYCS2	318.91	42	42	36400000	7	7	8	Deamidation (NQ)	17767	MarR family transcriptional regulator OS=Mycobacterium smegmatis (strain ATCC 700084 / mc(2)155) OX=246196 GN=MSMEI_0523 PE=4 SV=1
823	1665	I7FQN2|I7FQN2_MYCS2	318.69	54	54	195000000	13	13	20	Carbamidomethylation	23173	Oligoribonuclease OS=Mycobacterium smegmatis (strain ATCC 700084 / mc(2)155) OX=246196 GN=orn PE=3 SV=1
1219	1861	A0QQI6|A0QQI6_MYCS2	318.61	88	88	255000000	9	9	13	Carbamidomethylation	14766	Uncharacterized protein OS=Mycobacterium smegmatis (strain ATCC 700084 / mc(2)155) OX=246196 GN=MSMEG_0768 PE=4 SV=1
1219	1862	I7FWY8|I7FWY8_MYCS2	318.61	88	88	255000000	9	9	13	Carbamidomethylation	14766	Rhodanese domain protein OS=Mycobacterium smegmatis (strain ATCC 700084 / mc(2)155) OX=246196 GN=MSMEI_0752 PE=4 SV=1
917	1081	I7FDB5|I7FDB5_MYCS2	318.52	69	69	115000000	12	12	18	Carbamidomethylation; Deamidation (NQ)	28811	Putative succinate dehydrogenase iron-sulfur subunit OS=Mycobacterium smegmatis (strain ATCC 700084 / mc(2)155) OX=246196 GN=MSMEI_0407 PE=4 SV=1
917	1082	A0QPJ2|A0QPJ2_MYCS2	318.52	69	69	115000000	12	12	18	Carbamidomethylation; Deamidation (NQ)	28811	Succinate dehydrogenase OS=Mycobacterium smegmatis (strain ATCC 700084 / mc(2)155) OX=246196 GN=MSMEG_0417 PE=4 SV=1
991	3505	I7GFG2|I7GFG2_MYCS2	318.35	50	50	968000000	7	7	17	Carbamidomethylation; Oxidation (M)	12029	Anti-sigma factor antagonist OS=Mycobacterium smegmatis (strain ATCC 700084 / mc(2)155) OX=246196 GN=rsfB PE=3 SV=1
991	3506	A0R5B0|A0R5B0_MYCS2	318.35	50	50	968000000	7	7	17	Carbamidomethylation; Oxidation (M)	12029	Anti-sigma factor antagonist OS=Mycobacterium smegmatis (strain ATCC 700084 / mc(2)155) OX=246196 GN=MSMEG_6127 PE=3 SV=1
1003	2235	A0R2L4|A0R2L4_MYCS2	318.3	52	52	260000000	7	7	16	Oxidation (M)	20891	Base excision DNA repair protein HhH-GPD family protein OS=Mycobacterium smegmatis (strain ATCC 700084 / mc(2)155) OX=246196 GN=MSMEG_5156 PE=4 SV=1
1003	2236	I7G6Y7|I7G6Y7_MYCS2	318.3	52	52	260000000	7	7	16	Oxidation (M)	20891	Base excision DNA repair protein HhH-GPD family protein OS=Mycobacterium smegmatis (strain ATCC 700084 / mc(2)155) OX=246196 GN=MSMEI_5023 PE=4 SV=1
895	899	A0QWQ6|A0QWQ6_MYCS2	317.97	44	44	111000000	15	15	19	Carbamidomethylation; Deamidation (NQ)	44543	Endolytic murein transglycosylase OS=Mycobacterium smegmatis (strain ATCC 700084 / mc(2)155) OX=246196 GN=mltG PE=3 SV=1
895	900	I7G887|I7G887_MYCS2	317.97	44	44	111000000	15	15	19	Carbamidomethylation; Deamidation (NQ)	44543	Endolytic murein transglycosylase OS=Mycobacterium smegmatis (strain ATCC 700084 / mc(2)155) OX=246196 GN=mltG PE=3 SV=1
806	2388	I7FPI1|I7FPI1_MYCS2	317.72	99	99	1220000000	9	9	21	Carbamidomethylation; Oxidation (M); Deamidation (NQ)	12395	Iron-sulfur cluster assembly accessory protein OS=Mycobacterium smegmatis (strain ATCC 700084 / mc(2)155) OX=246196 GN=MSMEI_4171 PE=3 SV=1
806	2389	A0R061|A0R061_MYCS2	317.72	99	99	1220000000	9	9	21	Carbamidomethylation; Oxidation (M); Deamidation (NQ)	12395	HesB/YadR/YfhF family protein OS=Mycobacterium smegmatis (strain ATCC 700084 / mc(2)155) OX=246196 GN=MSMEG_4272 PE=3 SV=1
1135	1932	I7FL10|I7FL10_MYCS2	317.62	65	65	553000000	11	11	14		15103	Cold shock-like protein B CspB OS=Mycobacterium smegmatis (strain ATCC 700084 / mc(2)155) OX=246196 GN=cspB PE=4 SV=1
1135	1933	A0R441|A0R441_MYCS2	317.62	60	60	553000000	11	11	14		16633	'Cold-shock' DNA-binding domain protein OS=Mycobacterium smegmatis (strain ATCC 700084 / mc(2)155) OX=246196 GN=MSMEG_5696 PE=4 SV=1
1110	1391	I7FDH8|I7FDH8_MYCS2	317.5	28	28	151000000	10	10	14	Carbamidomethylation	45361	L-threonine dehydratase OS=Mycobacterium smegmatis (strain ATCC 700084 / mc(2)155) OX=246196 GN=ilvA PE=3 SV=1
1110	1392	A0QX60|A0QX60_MYCS2	317.5	28	28	151000000	10	10	14	Carbamidomethylation	45361	L-threonine dehydratase OS=Mycobacterium smegmatis (strain ATCC 700084 / mc(2)155) OX=246196 GN=ilvA PE=3 SV=1
956	1201	I7G9D5|I7G9D5_MYCS2	317.33	42	42	246000000	14	14	17		28131	Polyphosphate glucokinase PpgK OS=Mycobacterium smegmatis (strain ATCC 700084 / mc(2)155) OX=246196 GN=ppgK PE=4 SV=1
956	1202	A0QW03|A0QW03_MYCS2	317.33	42	42	246000000	14	14	17		28131	Polyphosphate glucokinase OS=Mycobacterium smegmatis (strain ATCC 700084 / mc(2)155) OX=246196 GN=MSMEG_2760 PE=4 SV=1
1329	1499	I7GEX0|I7GEX0_MYCS2	317.18	51	51	98100000	10	10	11	Carbamidomethylation	39047	Alpha-methylacyl-CoA racemase Mcr OS=Mycobacterium smegmatis (strain ATCC 700084 / mc(2)155) OX=246196 GN=MSMEI_5050 PE=4 SV=1
1329	1500	A0R2P2|A0R2P2_MYCS2	317.18	51	51	98100000	10	10	11	Carbamidomethylation	39047	Alpha-methylacyl-CoA racemase putative OS=Mycobacterium smegmatis (strain ATCC 700084 / mc(2)155) OX=246196 GN=MSMEG_5184 PE=4 SV=1
984	1045	I7FVF9|I7FVF9_MYCS2	317.09	42	42	144000000	13	13	17	Carbamidomethylation; Oxidation (M); Deamidation (NQ)	50044	Uncharacterized protein OS=Mycobacterium smegmatis (strain ATCC 700084 / mc(2)155) OX=246196 GN=MSMEI_0055 PE=4 SV=1
984	1046	A0QNI4|A0QNI4_MYCS2	317.09	42	42	144000000	13	13	17	Carbamidomethylation; Oxidation (M); Deamidation (NQ)	50044	Uncharacterized protein OS=Mycobacterium smegmatis (strain ATCC 700084 / mc(2)155) OX=246196 GN=MSMEG_0053 PE=4 SV=1
1269	3298	I7FXA9|I7FXA9_MYCS2	316.78	35	35	78300000	8	8	12	Carbamidomethylation; Deamidation (NQ)	27618	Nitrilase/cyanide hydratase and apolipoprotein N-acyltransferase OS=Mycobacterium smegmatis (strain ATCC 700084 / mc(2)155) OX=246196 GN=MSMEI_0902 PE=4 SV=1
1269	3299	A0QQY9|A0QQY9_MYCS2	316.78	35	35	78300000	8	8	12	Carbamidomethylation; Deamidation (NQ)	27749	Hydrolase carbon-nitrogen family protein OS=Mycobacterium smegmatis (strain ATCC 700084 / mc(2)155) OX=246196 GN=MSMEG_0924 PE=4 SV=1
1325	1509	A0QUW4|A0QUW4_MYCS2	316.78	48	48	60100000	9	9	11		34777	Methionine synthase vitamin-B12 independent OS=Mycobacterium smegmatis (strain ATCC 700084 / mc(2)155) OX=246196 GN=MSMEG_2359 PE=3 SV=1
1325	1510	I7G800|I7G800_MYCS2	316.78	48	48	60100000	9	9	11		34777	Methionine synthase vitamin-B12 independent OS=Mycobacterium smegmatis (strain ATCC 700084 / mc(2)155) OX=246196 GN=MSMEI_2299 PE=3 SV=1
733	834	sp|A0QNZ7|MGLL_MYCS2	316.72	70	70	340000000	15	15	23		29882	Monoacylglycerol lipase OS=Mycobacterium smegmatis (strain ATCC 700084 / mc(2)155) OX=246196 GN=MSMEG_0220 PE=1 SV=1
965	1220	A0QQI4|A0QQI4_MYCS2	316.64	41	41	230000000	11	11	17	Carbamidomethylation	49034	Formate-dependent phosphoribosylglycinamide formyltransferase OS=Mycobacterium smegmatis (strain ATCC 700084 / mc(2)155) OX=246196 GN=purT PE=3 SV=1
965	1221	I7F6L3|I7F6L3_MYCS2	316.64	39	39	230000000	11	11	17	Carbamidomethylation	51051	Formate-dependent phosphoribosylglycinamide formyltransferase OS=Mycobacterium smegmatis (strain ATCC 700084 / mc(2)155) OX=246196 GN=purT PE=3 SV=1
910	419	sp|A0QPN2|TOPON_MYCS2	316.54	29	29	63000000	15	15	18	Carbamidomethylation; Deamidation (NQ)	74445	Topoisomerase subunit TopoN OS=Mycobacterium smegmatis (strain ATCC 700084 / mc(2)155) OX=246196 GN=topoN PE=1 SV=2
1036	2463	I7FQA7|I7FQA7_MYCS2	316.29	47	47	78600000	9	9	16	Deamidation (NQ)	33727	Major membrane protein I (MMP-I) OS=Mycobacterium smegmatis (strain ATCC 700084 / mc(2)155) OX=246196 GN=MSMEI_4424 PE=4 SV=1
1036	2464	A0R0X1|A0R0X1_MYCS2	316.29	47	47	78600000	9	9	16	Deamidation (NQ)	33727	Major membrane protein I OS=Mycobacterium smegmatis (strain ATCC 700084 / mc(2)155) OX=246196 GN=MSMEG_4537 PE=4 SV=1
1057	566	A0QPA9|A0QPA9_MYCS2	316.15	33	33	67400000	12	12	15	Carbamidomethylation	71183	Acetyl-/propionyl-coenzyme A carboxylase alpha chain OS=Mycobacterium smegmatis (strain ATCC 700084 / mc(2)155) OX=246196 GN=MSMEG_0334 PE=4 SV=1
1504	2383	I7GAW9|I7GAW9_MYCS2	316.12	47	47	29000000	7	7	10	Carbamidomethylation	26479	Methyltransferase type 11 OS=Mycobacterium smegmatis (strain ATCC 700084 / mc(2)155) OX=246196 GN=MSMEI_6311 PE=4 SV=1
1504	2384	A0R6A8|A0R6A8_MYCS2	316.12	47	47	29000000	7	7	10	Carbamidomethylation	26479	Methyltransferase type 11 OS=Mycobacterium smegmatis (strain ATCC 700084 / mc(2)155) OX=246196 GN=MSMEG_6483 PE=4 SV=1
1341	3176	I7GC47|I7GC47_MYCS2	316.01	75	75	180000000	7	7	11	Carbamidomethylation	14494	Endoribonuclease L-PSP OS=Mycobacterium smegmatis (strain ATCC 700084 / mc(2)155) OX=246196 GN=MSMEI_3695 PE=4 SV=1
1341	3177	A0QYT8|A0QYT8_MYCS2	316.01	75	75	180000000	7	7	11	Carbamidomethylation	14494	Endoribonuclease L-PSP putative OS=Mycobacterium smegmatis (strain ATCC 700084 / mc(2)155) OX=246196 GN=MSMEG_3782 PE=4 SV=1
1196	1651	I7GFP7|I7GFP7_MYCS2	315.76	49	49	69800000	12	12	13	Carbamidomethylation	33471	3-keto-5-aminohexanoate cleavage enzyme OS=Mycobacterium smegmatis (strain ATCC 700084 / mc(2)155) OX=246196 GN=MSMEI_6205 PE=4 SV=1
1196	1652	A0R5Z8|A0R5Z8_MYCS2	315.76	48	48	69800000	12	12	13	Carbamidomethylation	33931	Uncharacterized protein OS=Mycobacterium smegmatis (strain ATCC 700084 / mc(2)155) OX=246196 GN=MSMEG_6373 PE=4 SV=1
1042	1904	I7FF54|I7FF54_MYCS2	315.76	55	55	227000000	10	10	16	Carbamidomethylation; Deamidation (NQ)	24771	Enoyl-CoA hydratase EchA17 OS=Mycobacterium smegmatis (strain ATCC 700084 / mc(2)155) OX=246196 GN=echA17 PE=4 SV=1
1042	1905	A0QRA7|A0QRA7_MYCS2	315.76	55	55	227000000	10	10	16	Carbamidomethylation; Deamidation (NQ)	24771	Probable enoyl-CoA hydratase OS=Mycobacterium smegmatis (strain ATCC 700084 / mc(2)155) OX=246196 GN=MSMEG_1048 PE=4 SV=1
1273	1924	I7G4R7|I7G4R7_MYCS2	315.67	57	57	67800000	8	8	12	Carbamidomethylation	26698	Short-chain dehydrogenase/reductase SDR OS=Mycobacterium smegmatis (strain ATCC 700084 / mc(2)155) OX=246196 GN=MSMEI_1699 PE=4 SV=1
1273	1925	A0QT73|A0QT73_MYCS2	315.67	57	57	67800000	8	8	12	Carbamidomethylation	26698	Dehydrogenase/reductase SDR family protein member 4 OS=Mycobacterium smegmatis (strain ATCC 700084 / mc(2)155) OX=246196 GN=MSMEG_1740 PE=4 SV=1
822	1584	sp|A0QX87|HIS6_MYCS2	315.48	64	64	179000000	14	14	21	Carbamidomethylation	27074	Imidazole glycerol phosphate synthase subunit HisF OS=Mycobacterium smegmatis (strain ATCC 700084 / mc(2)155) OX=246196 GN=hisF PE=3 SV=1
1050	1229	A0QXE2|A0QXE2_MYCS2	315.46	49	49	80200000	14	14	15		39624	Putative sugar ABC transporter ATP-binding protein OS=Mycobacterium smegmatis (strain ATCC 700084 / mc(2)155) OX=246196 GN=MSMEG_3269 PE=3 SV=1
1050	1230	I7FLP0|I7FLP0_MYCS2	315.46	49	49	80200000	14	14	15		39624	ABC transporter related protein OS=Mycobacterium smegmatis (strain ATCC 700084 / mc(2)155) OX=246196 GN=MSMEI_3185 PE=3 SV=1
680	884	sp|A0R2G4|DAPE_MYCS2	315.33	50	50	160000000	16	16	24	Carbamidomethylation; Deamidation (NQ)	37432	Succinyl-diaminopimelate desuccinylase OS=Mycobacterium smegmatis (strain ATCC 700084 / mc(2)155) OX=246196 GN=dapE PE=3 SV=1
1740	3532	I7G2C1|I7G2C1_MYCS2	315.23	53	53	17700000	7	7	8	Carbamidomethylation	17575	Uncharacterized protein OS=Mycobacterium smegmatis (strain ATCC 700084 / mc(2)155) OX=246196 GN=MSMEI_0751 PE=4 SV=1
1740	3533	A0QQI5|A0QQI5_MYCS2	315.23	53	53	17700000	7	7	8	Carbamidomethylation	17575	Uncharacterized protein OS=Mycobacterium smegmatis (strain ATCC 700084 / mc(2)155) OX=246196 GN=MSMEG_0767 PE=4 SV=1
1332	1422	sp|A0R018|MURD_MYCS2	315.03	33	33	31400000	8	8	11	Carbamidomethylation	49558	UDP-N-acetylmuramoylalanine--D-glutamate ligase OS=Mycobacterium smegmatis (strain ATCC 700084 / mc(2)155) OX=246196 GN=murD PE=3 SV=1
1750	3143	A0R512|A0R512_MYCS2	314.82	33	33	54900000	7	7	8	Carbamidomethylation	26380	3-hydroxybutyrate dehydrogenase OS=Mycobacterium smegmatis (strain ATCC 700084 / mc(2)155) OX=246196 GN=MSMEG_6026 PE=4 SV=1
[truncated: 4,518 more rows]

## Sheet: replicate 2
Supplementary table 3 The list of proteins identified in the 2-nd replicate of proteome study of the control strain of M. smegmatis
[truncated: 6,285 more rows]

[truncated: 2 more sheets: replicate 3, Wt_unique_proteins]
